# Supplementary material for: Comprehensive encoding of conformational and compositional protein structural ensembles through the mmCIF data structure
Source: IUCrJ. 2024 Jun 25;11(Pt 4):494–501. doi: 10.1107/S2052252524005098 (PMC11220883; doi:10.1107/S2052252524005098)
Supplement: Supplementary file 1 [file m-11-00494-sup1.txt]

HEADER    SIGNALING PROTEIN                       09-OCT-17   6B90              
TITLE     MULTICONFORMER MODEL OF APO WT PTP1B WITH GLYCEROL AT 100 K           
TITLE    2 (ALTERNATIVE REFINEMENT OF PDB 1SUG SHOWING CONFORMATIONAL           
TITLE    3 HETEROGENEITY)                                                       
COMPND    MOL_ID: 1;                                                            
COMPND   2 MOLECULE: TYROSINE-PROTEIN PHOSPHATASE NON-RECEPTOR TYPE 1;          
COMPND   3 CHAIN: A;                                                            
COMPND   4 FRAGMENT: CATALYTIC DOMAIN;                                          
COMPND   5 SYNONYM: PROTEIN-TYROSINE PHOSPHATASE 1B,PTP-1B;                     
COMPND   6 EC: 3.1.3.48;                                                        
COMPND   7 ENGINEERED: YES                                                      
SOURCE    MOL_ID: 1;                                                            
SOURCE   2 ORGANISM_SCIENTIFIC: HOMO SAPIENS;                                   
SOURCE   3 ORGANISM_COMMON: HUMAN;                                              
SOURCE   4 ORGANISM_TAXID: 9606;                                                
SOURCE   5 GENE: PTPN1, PTP1B;                                                  
SOURCE   6 EXPRESSION_SYSTEM: ESCHERICHIA COLI;                                 
SOURCE   7 EXPRESSION_SYSTEM_TAXID: 469008;                                     
SOURCE   8 EXPRESSION_SYSTEM_STRAIN: BL21(DE3);                                 
SOURCE   9 EXPRESSION_SYSTEM_VECTOR_TYPE: PLASMID                               
KEYWDS    PROTEIN TYROSINE PHOSPHATASE, PTP,                                    
KEYWDS   2 PROTEIN TYROSINE PHOSPHAT PTP1B, ENZYME, ALLOSTERY,                  
KEYWDS   3 MULTITEMPERATURE, MULTICONFORMER, SIGNALING PROTEIN                  
EXPDTA    X-RAY DIFFRACTION                                                     
AUTHOR    D.A.KEEDY,Z.B.HILL,J.T.BIEL,E.KANG,T.J.RETTENMAIER,J.BRANDAO-NETO,    
AUTHOR   2 F.VON DELFT,J.A.WELLS,J.S.FRASER                                     
REVDAT   3   23-MAR-22 6B90    1       REMARK                                   
REVDAT   2 2 20-FEB-19 6B90    1       REMARK                                   
REVDAT   1 3 20-JUN-18 6B90    0                                                
JRNL        AUTH   D.A.KEEDY,Z.B.HILL,J.T.BIEL,E.KANG,T.J.RETTENMAIER,          
JRNL        AUTH 2 J.BRANDAO-NETO,N.M.PEARCE,F.VON DELFT,J.A.WELLS,J.S.FRASER   
JRNL        TITL   AN EXPANDED ALLOSTERIC NETWORK IN PTP1B BY MULTITEMPERATURE  
JRNL        TITL 2 CRYSTALLOGRAPHY, FRAGMENT SCREENING, AND COVALENT TETHERING. 
JRNL        REF    ELIFE                         V.   7       2018              
JRNL        REFN                   ESSN 2050-084X                               
JRNL        PMID   29877794                                                     
JRNL        DOI    10.7554/ELIFE.36307                                          
REMARK   0                                                                      
REMARK   0 THIS ENTRY REFLECTS AN ALTERNATIVE MODELING OF THE ORIGINAL          
REMARK   0 STRUCTURAL DATA IN 1SUG DETERMINED BY A.K.PEDERSEN,G.G.H.PETERS,     
REMARK   0 K.B.MOLLER,L.F.IVERSEN,J.S.KASTRUP                                   
REMARK   0 ORIGINAL DATA REFERENCE 1                                            
REMARK   0  AUTH   A.K.PEDERSEN,G.U.PETERS G,K.B.MOLLER,L.F.IVERSEN,J.S.KASTRUP 
REMARK   0  TITL   WATER-MOLECULE NETWORK AND ACTIVE-SITE FLEXIBILITY OF APO    
REMARK   0  TITL 2 PROTEIN TYROSINE PHOSPHATASE 1B.                             
REMARK   0  REF    ACTA CRYSTALLOGR. D BIOL.     V.  60  1527 2004              
REMARK   0  REF  2 CRYSTALLOGR.                                                 
REMARK   0  REFN                   ISSN 0907-4449                               
REMARK   0  PMID   15333922                                                     
REMARK   0  DOI    10.1107/S0907444904015094                                    
REMARK   2                                                                      
REMARK   2 RESOLUTION.    1.95 ANGSTROMS.                                       
REMARK   3                                                                      
REMARK   3 REFINEMENT.                                                          
REMARK   3   PROGRAM     : CNS                                                  
REMARK   3   AUTHORS     : BRUNGER,ADAMS,CLORE,DELANO,GROS,GROSSE-              
REMARK   3               : KUNSTLEVE,JIANG,KUSZEWSKI,NILGES,PANNU,              
REMARK   3               : READ,RICE,SIMONSON,WARREN                            
REMARK   3                                                                      
REMARK   3  REFINEMENT TARGET : NULL                                            
REMARK   3                                                                      
REMARK   3  DATA USED IN REFINEMENT.                                            
REMARK   3   RESOLUTION RANGE HIGH (ANGSTROMS) : 1.95                           
REMARK   3   RESOLUTION RANGE LOW  (ANGSTROMS) : 35.82                          
REMARK   3   DATA CUTOFF            (SIGMA(F)) : 1.340                          
REMARK   3   DATA CUTOFF HIGH         (ABS(F)) : NULL                           
REMARK   3   DATA CUTOFF LOW          (ABS(F)) : NULL                           
REMARK   3   COMPLETENESS (WORKING+TEST)   (%) : 100.0                          
REMARK   3   NUMBER OF REFLECTIONS             : 34480                          
REMARK   3                                                                      
REMARK   3  FIT TO DATA USED IN REFINEMENT.                                     
REMARK   3   CROSS-VALIDATION METHOD          : FREE R-VALUE                    
REMARK   3   FREE R VALUE TEST SET SELECTION  : NULL                            
REMARK   3   R VALUE            (WORKING SET) : 0.158                           
REMARK   3   FREE R VALUE                     : 0.193                           
REMARK   3   FREE R VALUE TEST SET SIZE   (%) : 3.930                           
REMARK   3   FREE R VALUE TEST SET COUNT      : 1355                            
REMARK   3   ESTIMATED ERROR OF FREE R VALUE  : NULL                            
REMARK   3                                                                      
REMARK   3  FIT IN THE HIGHEST RESOLUTION BIN.                                  
REMARK   3   TOTAL NUMBER OF BINS USED           : 10                           
REMARK   3   BIN RESOLUTION RANGE HIGH       (A) : 1.95                         
REMARK   3   BIN RESOLUTION RANGE LOW        (A) : 2.02                         
REMARK   3   BIN COMPLETENESS (WORKING+TEST) (%) : 100.0                        
REMARK   3   REFLECTIONS IN BIN    (WORKING SET) : 3243                         
REMARK   3   BIN R VALUE           (WORKING SET) : 0.1887                       
REMARK   3   BIN FREE R VALUE                    : 0.2096                       
REMARK   3   BIN FREE R VALUE TEST SET SIZE  (%) : NULL                         
REMARK   3   BIN FREE R VALUE TEST SET COUNT     : 128                          
REMARK   3   ESTIMATED ERROR OF BIN FREE R VALUE : 0.000                        
REMARK   3                                                                      
REMARK   3  NUMBER OF NON-HYDROGEN ATOMS USED IN REFINEMENT.                    
REMARK   3   PROTEIN ATOMS            : 2434                                    
REMARK   3   NUCLEIC ACID ATOMS       : 0                                       
REMARK   3   HETEROGEN ATOMS          : 38                                      
REMARK   3   SOLVENT ATOMS            : 264                                     
REMARK   3                                                                      
REMARK   3  B VALUES.                                                           
REMARK   3   FROM WILSON PLOT           (A**2) : 24.14                          
REMARK   3   MEAN B VALUE      (OVERALL, A**2) : 32.32                          
REMARK   3   OVERALL ANISOTROPIC B VALUE.                                       
REMARK   3    B11 (A**2) : NULL                                                 
REMARK   3    B22 (A**2) : NULL                                                 
REMARK   3    B33 (A**2) : NULL                                                 
REMARK   3    B12 (A**2) : NULL                                                 
REMARK   3    B13 (A**2) : NULL                                                 
REMARK   3    B23 (A**2) : NULL                                                 
REMARK   3                                                                      
REMARK   3  ESTIMATED COORDINATE ERROR.                                         
REMARK   3   ESD FROM LUZZATI PLOT        (A) : NULL                            
REMARK   3   ESD FROM SIGMAA              (A) : NULL                            
REMARK   3   LOW RESOLUTION CUTOFF        (A) : NULL                            
REMARK   3                                                                      
REMARK   3  CROSS-VALIDATED ESTIMATED COORDINATE ERROR.                         
REMARK   3   ESD FROM C-V LUZZATI PLOT    (A) : NULL                            
REMARK   3   ESD FROM C-V SIGMAA          (A) : NULL                            
REMARK   3                                                                      
REMARK   3  RMS DEVIATIONS FROM IDEAL VALUES.                                   
REMARK   3   BOND LENGTHS                 (A) : NULL                            
REMARK   3   BOND ANGLES            (DEGREES) : NULL                            
REMARK   3   DIHEDRAL ANGLES        (DEGREES) : NULL                            
REMARK   3   IMPROPER ANGLES        (DEGREES) : NULL                            
REMARK   3                                                                      
REMARK   3  ISOTROPIC THERMAL MODEL : NULL                                      
REMARK   3                                                                      
REMARK   3  ISOTROPIC THERMAL FACTOR RESTRAINTS.    RMS    SIGMA                
REMARK   3   MAIN-CHAIN BOND              (A**2) : NULL  ; NULL                 
REMARK   3   MAIN-CHAIN ANGLE             (A**2) : NULL  ; NULL                 
REMARK   3   SIDE-CHAIN BOND              (A**2) : NULL  ; NULL                 
REMARK   3   SIDE-CHAIN ANGLE             (A**2) : NULL  ; NULL                 
REMARK   3                                                                      
REMARK   3  BULK SOLVENT MODELING.                                              
REMARK   3   METHOD USED : NULL                                                 
REMARK   3   KSOL        : NULL                                                 
REMARK   3   BSOL        : NULL                                                 
REMARK   3                                                                      
REMARK   3  NCS MODEL : NULL                                                    
REMARK   3                                                                      
REMARK   3  NCS RESTRAINTS.                         RMS   SIGMA/WEIGHT          
REMARK   3   GROUP  1  POSITIONAL            (A) : NULL  ; NULL                 
REMARK   3   GROUP  1  B-FACTOR           (A**2) : NULL  ; NULL                 
REMARK   3                                                                      
REMARK   3  PARAMETER FILE  1  : NULL                                           
REMARK   3  TOPOLOGY FILE  1   : NULL                                           
REMARK   3                                                                      
REMARK   3  OTHER REFINEMENT REMARKS: RE-REFINEMENT OF 1SUG USING               
REMARK   3  MULTICONFORMER MODELING WITH QFIT AND MANUAL EDITING, THEN          
REMARK   3  REFINEMENT WITH PHENIX                                              
REMARK   4                                                                      
REMARK   4 6B90 COMPLIES WITH FORMAT V. 3.30, 13-JUL-11                         
REMARK 100                                                                      
REMARK 100 THIS ENTRY HAS BEEN PROCESSED BY RCSB ON 12-OCT-17.                  
REMARK 100 THE DEPOSITION ID IS D_1000230486.                                   
REMARK 200                                                                      
REMARK 200 EXPERIMENTAL DETAILS                                                 
REMARK 200  EXPERIMENT TYPE                : X-RAY DIFFRACTION                  
REMARK 200  DATE OF DATA COLLECTION        : 28-NOV-02                          
REMARK 200  TEMPERATURE           (KELVIN) : 100                                
REMARK 200  PH                             : 7.5                                
REMARK 200  NUMBER OF CRYSTALS USED        : 1                                  
REMARK 200                                                                      
REMARK 200  SYNCHROTRON              (Y/N) : Y                                  
REMARK 200  RADIATION SOURCE               : EMBL/DESY, HAMBURG                 
REMARK 200  BEAMLINE                       : X11                                
REMARK 200  X-RAY GENERATOR MODEL          : NULL                               
REMARK 200  MONOCHROMATIC OR LAUE    (M/L) : M                                  
REMARK 200  WAVELENGTH OR RANGE        (A) : 0.8110                             
REMARK 200  MONOCHROMATOR                  : NULL                               
REMARK 200  OPTICS                         : NULL                               
REMARK 200                                                                      
REMARK 200  DETECTOR TYPE                  : CCD                                
REMARK 200  DETECTOR MANUFACTURER          : MARRESEARCH                        
REMARK 200  INTENSITY-INTEGRATION SOFTWARE : DENZO                              
REMARK 200  DATA SCALING SOFTWARE          : SCALEPACK                          
REMARK 200                                                                      
REMARK 200  NUMBER OF UNIQUE REFLECTIONS   : 34528                              
REMARK 200  RESOLUTION RANGE HIGH      (A) : 1.950                              
REMARK 200  RESOLUTION RANGE LOW       (A) : 45.000                             
REMARK 200  REJECTION CRITERIA  (SIGMA(I)) : NULL                               
REMARK 200                                                                      
REMARK 200 OVERALL.                                                             
REMARK 200  COMPLETENESS FOR RANGE     (%) : 100.0                              
REMARK 200  DATA REDUNDANCY                : 7.400                              
REMARK 200  R MERGE                    (I) : NULL                               
REMARK 200  R SYM                      (I) : NULL                               
REMARK 200  <I/SIGMA(I)> FOR THE DATA SET  : 26.4000                            
REMARK 200                                                                      
REMARK 200 IN THE HIGHEST RESOLUTION SHELL.                                     
REMARK 200  HIGHEST RESOLUTION SHELL, RANGE HIGH (A) : 1.95                     
REMARK 200  HIGHEST RESOLUTION SHELL, RANGE LOW  (A) : 2.02                     
REMARK 200  COMPLETENESS FOR SHELL     (%) : 100.0                              
REMARK 200  DATA REDUNDANCY IN SHELL       : NULL                               
REMARK 200  R MERGE FOR SHELL          (I) : NULL                               
REMARK 200  R SYM FOR SHELL            (I) : NULL                               
REMARK 200  <I/SIGMA(I)> FOR SHELL         : 4.400                              
REMARK 200                                                                      
REMARK 200 DIFFRACTION PROTOCOL: SINGLE WAVELENGTH                              
REMARK 200 METHOD USED TO DETERMINE THE STRUCTURE: NULL                         
REMARK 200 SOFTWARE USED: AMORE                                                 
REMARK 200 STARTING MODEL: NULL                                                 
REMARK 200                                                                      
REMARK 200 REMARK: NULL                                                         
REMARK 280                                                                      
REMARK 280 CRYSTAL                                                              
REMARK 280 SOLVENT CONTENT, VS   (%): 63.34                                     
REMARK 280 MATTHEWS COEFFICIENT, VM (ANGSTROMS**3/DA): 3.36                     
REMARK 280                                                                      
REMARK 280 CRYSTALLIZATION CONDITIONS: WELL SOLUTION: PEG 8000, MAGNESIUM       
REMARK 280  ACETATE, HEPES, PH 7.5, VAPOR DIFFUSION, HANGING DROP,              
REMARK 280  TEMPERATURE 293K                                                    
REMARK 290                                                                      
REMARK 290 CRYSTALLOGRAPHIC SYMMETRY                                            
REMARK 290 SYMMETRY OPERATORS FOR SPACE GROUP: P 31 2 1                         
REMARK 290                                                                      
REMARK 290      SYMOP   SYMMETRY                                                
REMARK 290     NNNMMM   OPERATOR                                                
REMARK 290       1555   X,Y,Z                                                   
REMARK 290       2555   -Y,X-Y,Z+1/3                                            
REMARK 290       3555   -X+Y,-X,Z+2/3                                           
REMARK 290       4555   Y,X,-Z                                                  
REMARK 290       5555   X-Y,-Y,-Z+2/3                                           
REMARK 290       6555   -X,-X+Y,-Z+1/3                                          
REMARK 290                                                                      
REMARK 290     WHERE NNN -> OPERATOR NUMBER                                     
REMARK 290           MMM -> TRANSLATION VECTOR                                  
REMARK 290                                                                      
REMARK 290 CRYSTALLOGRAPHIC SYMMETRY TRANSFORMATIONS                            
REMARK 290 THE FOLLOWING TRANSFORMATIONS OPERATE ON THE ATOM/HETATM             
REMARK 290 RECORDS IN THIS ENTRY TO PRODUCE CRYSTALLOGRAPHICALLY                
REMARK 290 RELATED MOLECULES.                                                   
REMARK 290   SMTRY1   1  1.000000  0.000000  0.000000        0.00000            
REMARK 290   SMTRY2   1  0.000000  1.000000  0.000000        0.00000            
REMARK 290   SMTRY3   1  0.000000  0.000000  1.000000        0.00000            
REMARK 290   SMTRY1   2 -0.500000 -0.866025  0.000000        0.00000            
REMARK 290   SMTRY2   2  0.866025 -0.500000  0.000000        0.00000            
REMARK 290   SMTRY3   2  0.000000  0.000000  1.000000       34.63333            
REMARK 290   SMTRY1   3 -0.500000  0.866025  0.000000        0.00000            
REMARK 290   SMTRY2   3 -0.866025 -0.500000  0.000000        0.00000            
REMARK 290   SMTRY3   3  0.000000  0.000000  1.000000       69.26667            
REMARK 290   SMTRY1   4 -0.500000  0.866025  0.000000        0.00000            
REMARK 290   SMTRY2   4  0.866025  0.500000  0.000000        0.00000            
REMARK 290   SMTRY3   4  0.000000  0.000000 -1.000000        0.00000            
REMARK 290   SMTRY1   5  1.000000  0.000000  0.000000        0.00000            
REMARK 290   SMTRY2   5  0.000000 -1.000000  0.000000        0.00000            
REMARK 290   SMTRY3   5  0.000000  0.000000 -1.000000       69.26667            
REMARK 290   SMTRY1   6 -0.500000 -0.866025  0.000000        0.00000            
REMARK 290   SMTRY2   6 -0.866025  0.500000  0.000000        0.00000            
REMARK 290   SMTRY3   6  0.000000  0.000000 -1.000000       34.63333            
REMARK 290                                                                      
REMARK 290 REMARK: NULL                                                         
REMARK 300                                                                      
REMARK 300 BIOMOLECULE: 1                                                       
REMARK 300 SEE REMARK 350 FOR THE AUTHOR PROVIDED AND/OR PROGRAM                
REMARK 300 GENERATED ASSEMBLY INFORMATION FOR THE STRUCTURE IN                  
REMARK 300 THIS ENTRY. THE REMARK MAY ALSO PROVIDE INFORMATION ON               
REMARK 300 BURIED SURFACE AREA.                                                 
REMARK 350                                                                      
REMARK 350 COORDINATES FOR A COMPLETE MULTIMER REPRESENTING THE KNOWN           
REMARK 350 BIOLOGICALLY SIGNIFICANT OLIGOMERIZATION STATE OF THE                
REMARK 350 MOLECULE CAN BE GENERATED BY APPLYING BIOMT TRANSFORMATIONS          
REMARK 350 GIVEN BELOW.  BOTH NON-CRYSTALLOGRAPHIC AND                          
REMARK 350 CRYSTALLOGRAPHIC OPERATIONS ARE GIVEN.                               
REMARK 350                                                                      
REMARK 350 BIOMOLECULE: 1                                                       
REMARK 350 AUTHOR DETERMINED BIOLOGICAL UNIT: MONOMERIC                         
REMARK 350 SOFTWARE DETERMINED QUATERNARY STRUCTURE: MONOMERIC                  
REMARK 350 SOFTWARE USED: PISA                                                  
REMARK 350 TOTAL BURIED SURFACE AREA: 1350 ANGSTROM**2                          
REMARK 350 SURFACE AREA OF THE COMPLEX: 13440 ANGSTROM**2                       
REMARK 350 CHANGE IN SOLVENT FREE ENERGY: -3.0 KCAL/MOL                         
REMARK 350 APPLY THE FOLLOWING TO CHAINS: A                                     
REMARK 350   BIOMT1   1  1.000000  0.000000  0.000000        0.00000            
REMARK 350   BIOMT2   1  0.000000  1.000000  0.000000        0.00000            
REMARK 350   BIOMT3   1  0.000000  0.000000  1.000000        0.00000            
REMARK 465                                                                      
REMARK 465 MISSING RESIDUES                                                     
REMARK 465 THE FOLLOWING RESIDUES WERE NOT LOCATED IN THE                       
REMARK 465 EXPERIMENT. (M=MODEL NUMBER; RES=RESIDUE NAME; C=CHAIN               
REMARK 465 IDENTIFIER; SSSEQ=SEQUENCE NUMBER; I=INSERTION CODE.)                
REMARK 465                                                                      
REMARK 465   M RES C SSSEQI                                                     
REMARK 465     MET A     1                                                      
REMARK 465     GLU A   300                                                      
REMARK 465     PRO A   301                                                      
REMARK 465     PRO A   302                                                      
REMARK 465     PRO A   303                                                      
REMARK 465     GLU A   304                                                      
REMARK 465     HIS A   305                                                      
REMARK 465     ILE A   306                                                      
REMARK 465     PRO A   307                                                      
REMARK 465     PRO A   308                                                      
REMARK 465     PRO A   309                                                      
REMARK 465     PRO A   310                                                      
REMARK 465     ARG A   311                                                      
REMARK 465     PRO A   312                                                      
REMARK 465     PRO A   313                                                      
REMARK 465     LYS A   314                                                      
REMARK 465     ARG A   315                                                      
REMARK 465     ILE A   316                                                      
REMARK 465     LEU A   317                                                      
REMARK 465     GLU A   318                                                      
REMARK 465     PRO A   319                                                      
REMARK 465     HIS A   320                                                      
REMARK 465     ASN A   321                                                      
REMARK 500                                                                      
REMARK 500 GEOMETRY AND STEREOCHEMISTRY                                         
REMARK 500 SUBTOPIC: CLOSE CONTACTS IN SAME ASYMMETRIC UNIT                     
REMARK 500                                                                      
REMARK 500 THE FOLLOWING ATOMS ARE IN CLOSE CONTACT.                            
REMARK 500                                                                      
REMARK 500  ATM1  RES C  SSEQI   ATM2  RES C  SSEQI           DISTANCE          
REMARK 500   OE2  GLU A    76    HH12  ARG A   238              1.56            
REMARK 500  HH22  ARG A    33     O    HOH A   501              1.58            
REMARK 500   O    HOH A   683     O    HOH A   726              2.04            
REMARK 500   NH2  ARG A    33     O    HOH A   501              2.17            
REMARK 500                                                                      
REMARK 500 REMARK: NULL                                                         
REMARK 500                                                                      
REMARK 500 GEOMETRY AND STEREOCHEMISTRY                                         
REMARK 500 SUBTOPIC: COVALENT BOND LENGTHS                                      
REMARK 500                                                                      
REMARK 500 THE STEREOCHEMICAL PARAMETERS OF THE FOLLOWING RESIDUES              
REMARK 500 HAVE VALUES WHICH DEVIATE FROM EXPECTED VALUES BY MORE               
REMARK 500 THAN 6*RMSD (M=MODEL NUMBER; RES=RESIDUE NAME; C=CHAIN               
REMARK 500 IDENTIFIER; SSEQ=SEQUENCE NUMBER; I=INSERTION CODE).                 
REMARK 500                                                                      
REMARK 500 STANDARD TABLE:                                                      
REMARK 500 FORMAT: (10X,I3,1X,2(A3,1X,A1,I4,A1,1X,A4,3X),1X,F6.3)               
REMARK 500                                                                      
REMARK 500 EXPECTED VALUES PROTEIN: ENGH AND HUBER, 1999                        
REMARK 500 EXPECTED VALUES NUCLEIC ACID: CLOWNEY ET AL 1996                     
REMARK 500                                                                      
REMARK 500  M RES CSSEQI ATM1   RES CSSEQI ATM2   DEVIATION                     
REMARK 500    CYS A 121   CB    CYS A 121   SG     -0.099                       
REMARK 500                                                                      
REMARK 500 REMARK: NULL                                                         
REMARK 500                                                                      
REMARK 500 GEOMETRY AND STEREOCHEMISTRY                                         
REMARK 500 SUBTOPIC: TORSION ANGLES                                             
REMARK 500                                                                      
REMARK 500 TORSION ANGLES OUTSIDE THE EXPECTED RAMACHANDRAN REGIONS:            
REMARK 500 (M=MODEL NUMBER; RES=RESIDUE NAME; C=CHAIN IDENTIFIER;               
REMARK 500 SSEQ=SEQUENCE NUMBER; I=INSERTION CODE).                             
REMARK 500                                                                      
REMARK 500 STANDARD TABLE:                                                      
REMARK 500 FORMAT:(10X,I3,1X,A3,1X,A1,I4,A1,4X,F7.2,3X,F7.2)                    
REMARK 500                                                                      
REMARK 500 EXPECTED VALUES: GJ KLEYWEGT AND TA JONES (1996). PHI/PSI-           
REMARK 500 CHOLOGY: RAMACHANDRAN REVISITED. STRUCTURE 4, 1395 - 1400            
REMARK 500                                                                      
REMARK 500  M RES CSSEQI        PSI       PHI                                   
REMARK 500    CYS A 215     -133.54   -126.11                                   
REMARK 500    ILE A 219      -30.65   -133.31                                   
REMARK 500    ILE A 261      107.78     73.47                                   
REMARK 500                                                                      
REMARK 500 REMARK: NULL                                                         
REMARK 800                                                                      
REMARK 800 SITE                                                                 
REMARK 800 SITE_IDENTIFIER: AC1                                                 
REMARK 800 EVIDENCE_CODE: SOFTWARE                                              
REMARK 800 SITE_DESCRIPTION: binding site for residue GOL A 401                 
REMARK 800                                                                      
REMARK 800 SITE_IDENTIFIER: AC2                                                 
REMARK 800 EVIDENCE_CODE: SOFTWARE                                              
REMARK 800 SITE_DESCRIPTION: binding site for residue GOL A 402                 
REMARK 800                                                                      
REMARK 800 SITE_IDENTIFIER: AC3                                                 
REMARK 800 EVIDENCE_CODE: SOFTWARE                                              
REMARK 800 SITE_DESCRIPTION: binding site for residue GOL A 403                 
REMARK 800                                                                      
REMARK 800 SITE_IDENTIFIER: AC4                                                 
REMARK 800 EVIDENCE_CODE: SOFTWARE                                              
REMARK 800 SITE_DESCRIPTION: binding site for residue GOL A 404                 
REMARK 800                                                                      
REMARK 800 SITE_IDENTIFIER: AC5                                                 
REMARK 800 EVIDENCE_CODE: SOFTWARE                                              
REMARK 800 SITE_DESCRIPTION: binding site for residue GOL A 405                 
REMARK 800                                                                      
REMARK 800 SITE_IDENTIFIER: AC6                                                 
REMARK 800 EVIDENCE_CODE: SOFTWARE                                              
REMARK 800 SITE_DESCRIPTION: binding site for residue TRS A 406                 
REMARK 900                                                                      
REMARK 900 RELATED ENTRIES                                                      
REMARK 900 RELATED ID: 1SUG   RELATED DB: PDB                                   
REMARK 900 1SUG IS THE ORIGINAL DATA. THE CURRENT ENTRY IS AN ALTERNATIVE       
REMARK 900 MODELING OF 1SUG. 1SUG FEATURED A SINGLE CONFORMATION FOR THE        
REMARK 900 ACTIVE-SITE WPD LOOP AND SEVERAL OTHER RESIDUES ASSOCIATED WITH THE  
REMARK 900 ALLOSTERIC NETWORK IN PTP1B. NEW RE-REFINED MODEL INCLUDES           
REMARK 900 ALTERNATIVE CONFORMATIONS FOR THESE RESIDUES, WHICH BETTER EXPLAINS  
REMARK 900 THE ELECTRON DENSITY AND HELPS LINK CONFORMATIONAL HETEROGENEITY TO  
REMARK 900 FUNCTION                                                             
REMARK 900 RELATED ID: 6B8E   RELATED DB: PDB                                   
REMARK 900 RELATED ID: 6B8T   RELATED DB: PDB                                   
REMARK 900 RELATED ID: 6B8X   RELATED DB: PDB                                   
REMARK 900 RELATED ID: 6B8Z   RELATED DB: PDB                                   
DBREF  6B90 A    1   321  UNP    P18031   PTN1_HUMAN       1    321             
SEQRES   1 A  321  MET GLU MET GLU LYS GLU PHE GLU GLN ILE ASP LYS SER          
SEQRES   2 A  321  GLY SER TRP ALA ALA ILE TYR GLN ASP ILE ARG HIS GLU          
SEQRES   3 A  321  ALA SER ASP PHE PRO CYS ARG VAL ALA LYS LEU PRO LYS          
SEQRES   4 A  321  ASN LYS ASN ARG ASN ARG TYR ARG ASP VAL SER PRO PHE          
SEQRES   5 A  321  ASP HIS SER ARG ILE LYS LEU HIS GLN GLU ASP ASN ASP          
SEQRES   6 A  321  TYR ILE ASN ALA SER LEU ILE LYS MET GLU GLU ALA GLN          
SEQRES   7 A  321  ARG SER TYR ILE LEU THR GLN GLY PRO LEU PRO ASN THR          
SEQRES   8 A  321  CYS GLY HIS PHE TRP GLU MET VAL TRP GLU GLN LYS SER          
SEQRES   9 A  321  ARG GLY VAL VAL MET LEU ASN ARG VAL MET GLU LYS GLY          
SEQRES  10 A  321  SER LEU LYS CYS ALA GLN TYR TRP PRO GLN LYS GLU GLU          
SEQRES  11 A  321  LYS GLU MET ILE PHE GLU ASP THR ASN LEU LYS LEU THR          
SEQRES  12 A  321  LEU ILE SER GLU ASP ILE LYS SER TYR TYR THR VAL ARG          
SEQRES  13 A  321  GLN LEU GLU LEU GLU ASN LEU THR THR GLN GLU THR ARG          
SEQRES  14 A  321  GLU ILE LEU HIS PHE HIS TYR THR THR TRP PRO ASP PHE          
SEQRES  15 A  321  GLY VAL PRO GLU SER PRO ALA SER PHE LEU ASN PHE LEU          
SEQRES  16 A  321  PHE LYS VAL ARG GLU SER GLY SER LEU SER PRO GLU HIS          
SEQRES  17 A  321  GLY PRO VAL VAL VAL HIS CYS SER ALA GLY ILE GLY ARG          
SEQRES  18 A  321  SER GLY THR PHE CYS LEU ALA ASP THR CYS LEU LEU LEU          
SEQRES  19 A  321  MET ASP LYS ARG LYS ASP PRO SER SER VAL ASP ILE LYS          
SEQRES  20 A  321  LYS VAL LEU LEU GLU MET ARG LYS PHE ARG MET GLY LEU          
SEQRES  21 A  321  ILE GLN THR ALA ASP GLN LEU ARG PHE SER TYR LEU ALA          
SEQRES  22 A  321  VAL ILE GLU GLY ALA LYS PHE ILE MET GLY ASP SER SER          
SEQRES  23 A  321  VAL GLN ASP GLN TRP LYS GLU LEU SER HIS GLU ASP LEU          
SEQRES  24 A  321  GLU PRO PRO PRO GLU HIS ILE PRO PRO PRO PRO ARG PRO          
SEQRES  25 A  321  PRO LYS ARG ILE LEU GLU PRO HIS ASN                          
HET    GOL  A 401      14                                                       
HET    GOL  A 402      14                                                       
HET    GOL  A 403      14                                                       
HET    GOL  A 404      14                                                       
HET    GOL  A 405      14                                                       
HET    TRS  A 406      40                                                       
HETNAM     GOL GLYCEROL                                                         
HETNAM     TRS 2-AMINO-2-HYDROXYMETHYL-PROPANE-1,3-DIOL                         
HETSYN     GOL GLYCERIN; PROPANE-1,2,3-TRIOL                                    
HETSYN     TRS TRIS BUFFER                                                      
FORMUL   2  GOL    5(C3 H8 O3)                                                  
FORMUL   7  TRS    C4 H12 N O3 1+                                               
FORMUL   8  HOH   *264(H2 O)                                                    
HELIX    1 AA1 GLU A    2  GLY A   14  1                                  13    
HELIX    2 AA2 SER A   15  ALA A   27  1                                  13    
HELIX    3 AA3 LEU A   37  ASN A   44  5                                   8    
HELIX    4 AA4 PHE A   52  HIS A   54  5                                   3    
HELIX    5 AA5 THR A   91  LYS A  103  1                                  13    
HELIX    6 AA6 SER A  187  SER A  201  1                                  15    
HELIX    7 AA7 GLY A  220  LYS A  239  1                                  20    
HELIX    8 AA8 ASP A  240  VAL A  244  5                                   5    
HELIX    9 AA9 ASP A  245  LYS A  255  1                                  11    
HELIX   10 AB1 THR A  263  MET A  282  1                                  20    
HELIX   11 AB2 SER A  286  HIS A  296  1                                  11    
SHEET    1 AA1 9 ARG A  56  LYS A  58  0                                        
SHEET    2 AA1 9 TYR A  66  MET A  74 -1  O  ALA A  69   N  ILE A  57           
SHEET    3 AA1 9 ARG A  79  THR A  84 -1  O  TYR A  81   N  ILE A  72           
SHEET    4 AA1 9 VAL A 211  HIS A 214  1  O  VAL A 213   N  ILE A  82           
SHEET    5 AA1 9 GLY A 106  MET A 109  1  N  VAL A 108   O  VAL A 212           
SHEET    6 AA1 9 GLU A 167  TYR A 176  1  O  PHE A 174   N  VAL A 107           
SHEET    7 AA1 9 TYR A 153  ASN A 162 -1  N  LEU A 158   O  ILE A 171           
SHEET    8 AA1 9 LEU A 140  ILE A 149 -1  N  ILE A 145   O  GLN A 157           
SHEET    9 AA1 9 MET A 133  PHE A 135 -1  N  MET A 133   O  LEU A 142           
SHEET    1 AA2 2 MET A 114  GLU A 115  0                                        
SHEET    2 AA2 2 SER A 118  LEU A 119 -1  O  SER A 118   N  GLU A 115           
SITE     1 AC1  7 TYR A  46  ASP A  48  PHE A 182  ALA A 217                    
SITE     2 AC1  7 GLN A 262  SER A 285  GOL A 403                               
SITE     1 AC2  6 SER A 146  GLU A 147  ASP A 148  VAL A 155                    
SITE     2 AC2  6 GOL A 405  HOH A 630                                          
SITE     1 AC3  6 ASP A  48  MET A 258  GLY A 259  GOL A 401                    
SITE     2 AC3  6 HOH A 611  HOH A 677                                          
SITE     1 AC4  5 PRO A  89  PHE A 135  HOH A 592  HOH A 594                    
SITE     2 AC4  5 HOH A 625                                                     
SITE     1 AC5  4 ARG A 105  SER A 201  GOL A 402  HOH A 513                    
SITE     1 AC6  8 HIS A  54  LYS A 128  GLU A 129  GLU A 130                    
SITE     2 AC6  8 HOH A 504  HOH A 591  HOH A 645  HOH A 658                    
CRYST1   88.118   88.118  103.900  90.00  90.00 120.00 P 31 2 1      6          
ORIGX1      1.000000  0.000000  0.000000        0.00000                         
ORIGX2      0.000000  1.000000  0.000000        0.00000                         
ORIGX3      0.000000  0.000000  1.000000        0.00000                         
SCALE1      0.011348  0.006552  0.000000        0.00000                         
SCALE2      0.000000  0.013104  0.000000        0.00000                         
SCALE3      0.000000  0.000000  0.009625        0.00000                         
ATOM      1  N   GLU A   2      18.440  14.114  -2.652  1.00 72.88           N  
ATOM      2  CA  GLU A   2      19.067  15.351  -3.110  1.00 70.37           C  
ATOM      3  C   GLU A   2      19.575  16.133  -1.893  1.00 65.77           C  
ATOM      4  O   GLU A   2      18.881  16.251  -0.879  1.00 49.39           O  
ATOM      5  CB  GLU A   2      18.089  16.168  -3.959  1.00 50.70           C  
ATOM      6  CG  GLU A   2      17.732  17.556  -3.438  1.00 67.06           C  
ATOM      7  CD  GLU A   2      18.788  18.587  -3.738  1.00 55.37           C  
ATOM      8  OE1 GLU A   2      18.518  19.785  -3.528  1.00 68.55           O  
ATOM      9  OE2 GLU A   2      19.882  18.205  -4.198  1.00 82.84           O  
ATOM     10  H   GLU A   2      18.879  13.706  -2.036  1.00 87.39           H  
ATOM     11  HA  GLU A   2      19.832  15.131  -3.665  1.00 84.39           H  
ATOM     12  HB2 GLU A   2      18.475  16.283  -4.841  1.00 60.78           H  
ATOM     13  HB3 GLU A   2      17.261  15.667  -4.034  1.00 60.78           H  
ATOM     14  HG2 GLU A   2      16.905  17.845  -3.854  1.00 80.41           H  
ATOM     15  HG3 GLU A   2      17.621  17.512  -2.476  1.00 80.41           H  
ATOM     16  N  AMET A   3      20.781  16.692  -2.043  0.47 53.07           N  
ATOM     17  N  BMET A   3      20.779  16.693  -2.009  0.53 53.07           N  
ATOM     18  CA AMET A   3      21.589  17.099  -0.897  0.47 47.42           C  
ATOM     19  CA BMET A   3      21.532  17.051  -0.813  0.53 47.43           C  
ATOM     20  C  AMET A   3      20.966  18.262  -0.136  0.47 40.68           C  
ATOM     21  C  BMET A   3      20.968  18.280  -0.111  0.53 40.61           C  
ATOM     22  O  AMET A   3      21.027  18.305   1.097  0.47 36.82           O  
ATOM     23  O  BMET A   3      21.079  18.386   1.114  0.53 36.69           O  
ATOM     24  CB AMET A   3      22.999  17.472  -1.368  0.47 41.00           C  
ATOM     25  CB BMET A   3      22.998  17.282  -1.168  0.53 41.82           C  
ATOM     26  CG AMET A   3      23.035  18.552  -2.430  0.47 39.02           C  
ATOM     27  CG BMET A   3      23.279  18.600  -1.825  0.53 38.80           C  
ATOM     28  SD AMET A   3      24.719  19.003  -2.910  0.47 33.74           S  
ATOM     29  SD BMET A   3      24.968  18.673  -2.441  0.53 39.10           S  
ATOM     30  CE AMET A   3      25.260  17.490  -3.708  0.47 28.24           C  
ATOM     31  CE BMET A   3      25.880  17.935  -1.090  0.53 23.82           C  
ATOM     32  H  AMET A   3      21.151  16.846  -2.804  0.47 63.63           H  
ATOM     33  H  BMET A   3      21.173  16.872  -2.752  0.53 63.62           H  
ATOM     34  HA AMET A   3      21.672  16.344  -0.294  0.47 56.85           H  
ATOM     35  HA BMET A   3      21.497  16.304  -0.196  0.53 56.86           H  
ATOM     36  HB2AMET A   3      23.507  17.791  -0.605  0.47 49.15           H  
ATOM     37  HB2BMET A   3      23.524  17.240  -0.355  0.53 50.13           H  
ATOM     38  HB3AMET A   3      23.423  16.681  -1.736  0.47 49.15           H  
ATOM     39  HB3BMET A   3      23.282  16.583  -1.778  0.53 50.13           H  
ATOM     40  HG2AMET A   3      22.573  18.233  -3.221  0.47 46.77           H  
ATOM     41  HG2BMET A   3      22.676  18.720  -2.574  0.53 46.50           H  
ATOM     42  HG3AMET A   3      22.598  19.347  -2.088  0.47 46.77           H  
ATOM     43  HG3BMET A   3      23.160  19.312  -1.178  0.53 46.50           H  
ATOM     44  HE1AMET A   3      26.172  17.606  -4.018  0.47 33.83           H  
ATOM     45  HE1BMET A   3      26.823  17.922  -1.316  0.53 28.53           H  
ATOM     46  HE2AMET A   3      25.217  16.763  -3.068  0.47 33.83           H  
ATOM     47  HE2BMET A   3      25.739  18.464  -0.289  0.53 28.53           H  
ATOM     48  HE3AMET A   3      24.676  17.304  -4.460  0.47 33.83           H  
ATOM     49  HE3BMET A   3      25.560  17.030  -0.950  0.53 28.53           H  
ATOM     50  N   GLU A   4      20.394  19.229  -0.850  1.00 43.52           N  
ATOM     51  CA  GLU A   4      19.895  20.431  -0.191  1.00 40.22           C  
ATOM     52  C   GLU A   4      18.626  20.143   0.606  1.00 52.57           C  
ATOM     53  O   GLU A   4      18.396  20.762   1.649  1.00 49.92           O  
ATOM     54  CB  GLU A   4      19.657  21.535  -1.222  1.00 54.30           C  
ATOM     55  CG  GLU A   4      19.569  22.933  -0.615  1.00 63.60           C  
ATOM     56  CD  GLU A   4      19.879  24.046  -1.607  1.00 70.60           C  
ATOM     57  OE1 GLU A   4      19.941  23.773  -2.832  1.00 62.93           O  
ATOM     58  OE2 GLU A   4      20.075  25.197  -1.150  1.00 58.28           O  
ATOM     59  H   GLU A   4      20.286  19.204  -1.703  1.00 52.17           H  
ATOM     60  HA  GLU A   4      20.569  20.747   0.431  1.00 48.20           H  
ATOM     61  HB2 GLU A   4      20.390  21.533  -1.857  1.00 65.10           H  
ATOM     62  HB3 GLU A   4      18.822  21.358  -1.683  1.00 65.10           H  
ATOM     63  HG2 GLU A   4      18.669  23.074  -0.281  1.00 76.26           H  
ATOM     64  HG3 GLU A   4      20.205  22.998   0.115  1.00 76.26           H  
ATOM     65  N   LYS A   5      17.813  19.190   0.153  1.00 51.86           N  
ATOM     66  CA  LYS A   5      16.632  18.811   0.912  1.00 49.92           C  
ATOM     67  C   LYS A   5      17.012  17.900   2.064  1.00 45.06           C  
ATOM     68  O   LYS A   5      16.494  18.049   3.175  1.00 46.79           O  
ATOM     69  CB  LYS A   5      15.612  18.131  -0.002  1.00 58.56           C  
ATOM     70  CG  LYS A   5      15.209  18.959  -1.232  1.00 99.69           C  
ATOM     71  CD  LYS A   5      14.788  20.392  -0.875  1.00102.68           C  
ATOM     72  CE  LYS A   5      14.194  21.132  -2.076  1.00116.62           C  
ATOM     73  NZ  LYS A   5      15.136  21.258  -3.231  1.00110.55           N  
ATOM     74  H   LYS A   5      17.923  18.755  -0.581  1.00 62.18           H  
ATOM     75  HA  LYS A   5      16.222  19.609   1.281  1.00 59.85           H  
ATOM     76  HB2 LYS A   5      15.989  17.296  -0.320  1.00 70.21           H  
ATOM     77  HB3 LYS A   5      14.807  17.953   0.509  1.00 70.21           H  
ATOM     78  HG2 LYS A   5      15.965  19.011  -1.839  1.00119.57           H  
ATOM     79  HG3 LYS A   5      14.460  18.527  -1.672  1.00119.57           H  
ATOM     80  HD2 LYS A   5      14.116  20.361  -0.176  1.00123.16           H  
ATOM     81  HD3 LYS A   5      15.565  20.885  -0.570  1.00123.16           H  
ATOM     82  HE2 LYS A   5      13.410  20.651  -2.383  1.00139.89           H  
ATOM     83  HE3 LYS A   5      13.943  22.027  -1.798  1.00139.89           H  
ATOM     84  HZ1 LYS A   5      14.741  21.695  -3.899  1.00132.60           H  
ATOM     85  HZ2 LYS A   5      15.864  21.706  -2.983  1.00132.60           H  
ATOM     86  HZ3 LYS A   5      15.377  20.450  -3.516  1.00132.60           H  
ATOM     87  N   GLU A   6      17.931  16.964   1.826  1.00 36.58           N  
ATOM     88  CA  GLU A   6      18.433  16.160   2.925  1.00 34.70           C  
ATOM     89  C   GLU A   6      19.016  17.053   4.015  1.00 35.41           C  
ATOM     90  O   GLU A   6      18.776  16.834   5.207  1.00 40.05           O  
ATOM     91  CB  GLU A   6      19.468  15.154   2.423  1.00 40.19           C  
ATOM     92  CG  GLU A   6      19.833  14.181   3.505  1.00 49.20           C  
ATOM     93  CD  GLU A   6      20.950  13.232   3.142  1.00 53.46           C  
ATOM     94  OE1 GLU A   6      21.651  13.470   2.133  1.00 53.11           O  
ATOM     95  OE2 GLU A   6      21.116  12.238   3.888  1.00 57.69           O  
ATOM     96  H   GLU A   6      18.269  16.782   1.056  1.00 43.84           H  
ATOM     97  HA  GLU A   6      17.696  15.661   3.311  1.00 41.58           H  
ATOM     98  HB2 GLU A   6      19.100  14.658   1.676  1.00 48.17           H  
ATOM     99  HB3 GLU A   6      20.271  15.626   2.153  1.00 48.17           H  
ATOM    100  HG2 GLU A   6      20.112  14.679   4.289  1.00 58.99           H  
ATOM    101  HG3 GLU A   6      19.052  13.647   3.718  1.00 58.99           H  
ATOM    102  N   PHE A   7      19.751  18.088   3.623  1.00 34.12           N  
ATOM    103  CA  PHE A   7      20.370  18.966   4.609  1.00 34.46           C  
ATOM    104  C   PHE A   7      19.324  19.611   5.509  1.00 42.69           C  
ATOM    105  O   PHE A   7      19.464  19.635   6.738  1.00 35.67           O  
ATOM    106  CB  PHE A   7      21.182  20.027   3.896  1.00 27.28           C  
ATOM    107  CG  PHE A   7      21.861  20.989   4.818  1.00 30.14           C  
ATOM    108  CD1 PHE A   7      21.197  22.113   5.277  1.00 36.04           C  
ATOM    109  CD2 PHE A   7      23.165  20.776   5.215  1.00 33.47           C  
ATOM    110  CE1 PHE A   7      21.822  22.997   6.128  1.00 40.30           C  
ATOM    111  CE2 PHE A   7      23.797  21.654   6.064  1.00 31.55           C  
ATOM    112  CZ  PHE A   7      23.123  22.767   6.524  1.00 34.70           C  
ATOM    113  H   PHE A   7      19.905  18.303   2.804  1.00 40.89           H  
ATOM    114  HA  PHE A   7      20.971  18.447   5.166  1.00 41.29           H  
ATOM    115  HB2 PHE A   7      21.868  19.592   3.365  1.00 32.68           H  
ATOM    116  HB3 PHE A   7      20.592  20.536   3.318  1.00 32.68           H  
ATOM    117  HD1 PHE A   7      20.317  22.267   5.017  1.00 43.19           H  
ATOM    118  HD2 PHE A   7      23.620  20.024   4.911  1.00 40.10           H  
ATOM    119  HE1 PHE A   7      21.368  23.748   6.435  1.00 48.30           H  
ATOM    120  HE2 PHE A   7      24.675  21.498   6.328  1.00 37.80           H  
ATOM    121  HZ  PHE A   7      23.549  23.366   7.094  1.00 41.58           H  
ATOM    122  N   GLU A   8      18.271  20.166   4.912  1.00 40.32           N  
ATOM    123  CA  GLU A   8      17.227  20.784   5.719  1.00 45.42           C  
ATOM    124  C   GLU A   8      16.543  19.754   6.612  1.00 39.77           C  
ATOM    125  O   GLU A   8      16.318  20.003   7.800  1.00 42.76           O  
ATOM    126  CB  GLU A   8      16.226  21.481   4.811  1.00 40.72           C  
ATOM    127  CG  GLU A   8      16.669  22.886   4.397  1.00 74.55           C  
ATOM    128  CD  GLU A   8      15.507  23.769   3.966  1.00120.41           C  
ATOM    129  OE1 GLU A   8      14.341  23.419   4.262  1.00119.49           O  
ATOM    130  OE2 GLU A   8      15.762  24.816   3.332  1.00122.36           O  
ATOM    131  H   GLU A   8      18.141  20.198   4.062  1.00 48.32           H  
ATOM    132  HA  GLU A   8      17.628  21.456   6.292  1.00 54.45           H  
ATOM    133  HB2 GLU A   8      16.112  20.954   4.004  1.00 48.80           H  
ATOM    134  HB3 GLU A   8      15.379  21.560   5.277  1.00 48.80           H  
ATOM    135  HG2 GLU A   8      17.107  23.313   5.149  1.00 89.40           H  
ATOM    136  HG3 GLU A   8      17.284  22.815   3.651  1.00 89.40           H  
ATOM    137  N   GLN A   9      16.244  18.577   6.077  1.00 34.11           N  
ATOM    138  CA  GLN A   9      15.609  17.555   6.894  1.00 39.81           C  
ATOM    139  C   GLN A   9      16.487  17.177   8.083  1.00 49.17           C  
ATOM    140  O   GLN A   9      15.991  17.019   9.204  1.00 41.44           O  
ATOM    141  CB  GLN A   9      15.286  16.342   6.021  1.00 39.88           C  
ATOM    142  CG  GLN A   9      15.053  15.037   6.746  1.00 67.36           C  
ATOM    143  CD  GLN A   9      15.074  13.872   5.777  1.00 95.69           C  
ATOM    144  OE1 GLN A   9      14.296  13.836   4.819  1.00 79.67           O  
ATOM    145  NE2 GLN A   9      15.993  12.926   6.000  1.00 78.40           N  
ATOM    146  H   GLN A   9      16.395  18.349   5.261  1.00 40.87           H  
ATOM    147  HA  GLN A   9      14.773  17.904   7.240  1.00 47.71           H  
ATOM    148  HB2 GLN A   9      14.482  16.538   5.515  1.00 47.80           H  
ATOM    149  HB3 GLN A   9      16.025  16.203   5.409  1.00 47.80           H  
ATOM    150  HG2 GLN A   9      15.754  14.903   7.402  1.00 80.77           H  
ATOM    151  HG3 GLN A   9      14.185  15.059   7.179  1.00 80.77           H  
ATOM    152 HE21 GLN A   9      16.521  12.990   6.675  1.00 94.02           H  
ATOM    153 HE22 GLN A   9      16.046  12.247   5.475  1.00 94.02           H  
ATOM    154  N   ILE A  10      17.793  17.028   7.863  1.00 41.62           N  
ATOM    155  CA  ILE A  10      18.695  16.664   8.953  1.00 40.42           C  
ATOM    156  C   ILE A  10      18.809  17.805   9.947  1.00 31.78           C  
ATOM    157  O   ILE A  10      18.806  17.591  11.164  1.00 40.34           O  
ATOM    158  CB  ILE A  10      20.082  16.278   8.409  1.00 29.03           C  
ATOM    159  CG1 ILE A  10      19.992  15.031   7.535  1.00 35.35           C  
ATOM    160  CG2 ILE A  10      21.040  15.996   9.567  1.00 31.99           C  
ATOM    161  CD1 ILE A  10      21.203  14.822   6.681  1.00 40.44           C  
ATOM    162  H   ILE A  10      18.177  17.130   7.100  1.00 49.89           H  
ATOM    163  HA  ILE A  10      18.332  15.895   9.420  1.00 48.45           H  
ATOM    164  HB  ILE A  10      20.431  17.012   7.880  1.00 34.78           H  
ATOM    165 HG12 ILE A  10      19.891  14.254   8.106  1.00 42.37           H  
ATOM    166 HG13 ILE A  10      19.224  15.113   6.948  1.00 42.37           H  
ATOM    167 HG21 ILE A  10      21.908  15.755   9.206  1.00 38.33           H  
ATOM    168 HG22 ILE A  10      21.119  16.794  10.112  1.00 38.33           H  
ATOM    169 HG23 ILE A  10      20.687  15.265  10.098  1.00 38.33           H  
ATOM    170 HD11 ILE A  10      21.082  14.017   6.153  1.00 48.47           H  
ATOM    171 HD12 ILE A  10      21.314  15.588   6.096  1.00 48.47           H  
ATOM    172 HD13 ILE A  10      21.981  14.728   7.254  1.00 48.47           H  
ATOM    173  N   ASP A  11      18.987  19.024   9.443  1.00 32.61           N  
ATOM    174  CA  ASP A  11      19.031  20.192  10.312  1.00 41.24           C  
ATOM    175  C   ASP A  11      17.758  20.289  11.148  1.00 55.44           C  
ATOM    176  O   ASP A  11      17.818  20.515  12.362  1.00 44.57           O  
ATOM    177  CB  ASP A  11      19.219  21.454   9.465  1.00 42.04           C  
ATOM    178  CG  ASP A  11      20.519  22.180   9.750  1.00 42.25           C  
ATOM    179  OD1 ASP A  11      21.438  21.593  10.351  1.00 35.27           O  
ATOM    180  OD2 ASP A  11      20.620  23.368   9.382  1.00 38.66           O  
ATOM    181  H   ASP A  11      19.085  19.199   8.607  1.00 39.07           H  
ATOM    182  HA  ASP A  11      19.786  20.115  10.916  1.00 49.43           H  
ATOM    183  HB2 ASP A  11      19.215  21.206   8.527  1.00 50.39           H  
ATOM    184  HB3 ASP A  11      18.489  22.067   9.648  1.00 50.39           H  
ATOM    185  N   LYS A  12      16.599  20.076  10.520  1.00 44.54           N  
ATOM    186  CA  LYS A  12      15.319  20.252  11.205  1.00 53.35           C  
ATOM    187  C   LYS A  12      15.151  19.243  12.334  1.00 55.02           C  
ATOM    188  O   LYS A  12      14.760  19.606  13.446  1.00 56.78           O  
ATOM    189  CB  LYS A  12      14.169  20.137  10.201  1.00 61.89           C  
ATOM    190  CG  LYS A  12      12.865  20.782  10.666  1.00 98.14           C  
ATOM    191  CD  LYS A  12      11.942  21.108   9.484  1.00110.01           C  
ATOM    192  CE  LYS A  12      10.697  21.880   9.921  1.00106.07           C  
ATOM    193  NZ  LYS A  12       9.887  22.371   8.762  1.00 83.41           N  
ATOM    194  H   LYS A  12      16.528  19.830   9.699  1.00 53.38           H  
ATOM    195  HA  LYS A  12      15.289  21.140  11.592  1.00 63.97           H  
ATOM    196  HB2 LYS A  12      14.433  20.569   9.374  1.00 74.21           H  
ATOM    197  HB3 LYS A  12      13.991  19.198  10.038  1.00 74.21           H  
ATOM    198  HG2 LYS A  12      12.398  20.171  11.256  1.00117.71           H  
ATOM    199  HG3 LYS A  12      13.066  21.610  11.131  1.00117.71           H  
ATOM    200  HD2 LYS A  12      12.425  21.653   8.843  1.00131.95           H  
ATOM    201  HD3 LYS A  12      11.653  20.281   9.068  1.00131.95           H  
ATOM    202  HE2 LYS A  12      10.135  21.298  10.455  1.00127.23           H  
ATOM    203  HE3 LYS A  12      10.969  22.650  10.444  1.00127.23           H  
ATOM    204  HZ1 LYS A  12       9.173  22.814   9.056  1.00100.03           H  
ATOM    205  HZ2 LYS A  12      10.377  22.915   8.257  1.00100.03           H  
ATOM    206  HZ3 LYS A  12       9.617  21.682   8.267  1.00100.03           H  
ATOM    207  N   SER A  13      15.445  17.969  12.071  1.00 46.78           N  
ATOM    208  CA  SER A  13      15.377  16.944  13.103  1.00 48.62           C  
ATOM    209  C   SER A  13      16.581  16.950  14.040  1.00 54.37           C  
ATOM    210  O   SER A  13      16.624  16.130  14.964  1.00 57.82           O  
ATOM    211  CB  SER A  13      15.257  15.564  12.466  1.00 46.25           C  
ATOM    212  OG  SER A  13      16.410  15.277  11.701  1.00 56.05           O  
ATOM    213  H   SER A  13      15.686  17.675  11.299  1.00 56.08           H  
ATOM    214  HA  SER A  13      14.583  17.094  13.640  1.00 58.29           H  
ATOM    215  HB2 SER A  13      15.166  14.898  13.165  1.00 55.44           H  
ATOM    216  HB3 SER A  13      14.479  15.549  11.887  1.00 55.44           H  
ATOM    217  HG  SER A  13      16.501  15.850  11.093  1.00 67.20           H  
ATOM    218  N   GLY A  14      17.546  17.845  13.836  1.00 39.22           N  
ATOM    219  CA  GLY A  14      18.774  17.833  14.612  1.00 42.16           C  
ATOM    220  C   GLY A  14      19.451  16.474  14.660  1.00 44.08           C  
ATOM    221  O   GLY A  14      19.812  16.001  15.740  1.00 47.38           O  
ATOM    222  H   GLY A  14      17.509  18.472  13.248  1.00 47.01           H  
ATOM    223  HA2 GLY A  14      19.399  18.469  14.230  1.00 50.53           H  
ATOM    224  HA3 GLY A  14      18.580  18.107  15.522  1.00 50.53           H  
ATOM    225  N   SER A  15      19.636  15.824  13.513  1.00 34.90           N  
ATOM    226  CA  SER A  15      20.127  14.452  13.501  1.00 37.04           C  
ATOM    227  C   SER A  15      21.516  14.315  12.866  1.00 30.53           C  
ATOM    228  O   SER A  15      21.874  13.238  12.379  1.00 32.83           O  
ATOM    229  CB  SER A  15      19.120  13.539  12.803  1.00 46.49           C  
ATOM    230  OG  SER A  15      18.756  14.037  11.541  1.00 55.44           O  
ATOM    231  H   SER A  15      19.486  16.154  12.733  1.00 41.82           H  
ATOM    232  HA  SER A  15      20.201  14.150  14.420  1.00 44.39           H  
ATOM    233  HB2 SER A  15      19.519  12.662  12.691  1.00 55.73           H  
ATOM    234  HB3 SER A  15      18.325  13.471  13.354  1.00 55.73           H  
ATOM    235  HG  SER A  15      18.407  14.796  11.622  1.00 66.47           H  
ATOM    236  N   TRP A  16      22.328  15.369  12.893  1.00 32.92           N  
ATOM    237  CA  TRP A  16      23.675  15.254  12.331  1.00 29.92           C  
ATOM    238  C   TRP A  16      24.506  14.227  13.089  1.00 30.67           C  
ATOM    239  O   TRP A  16      25.233  13.439  12.477  1.00 25.94           O  
ATOM    240  CB  TRP A  16      24.368  16.609  12.325  1.00 26.92           C  
ATOM    241  CG  TRP A  16      23.841  17.476  11.229  1.00 28.24           C  
ATOM    242  CD1 TRP A  16      23.019  18.554  11.353  1.00 30.30           C  
ATOM    243  CD2 TRP A  16      24.090  17.316   9.826  1.00 26.32           C  
ATOM    244  NE1 TRP A  16      22.739  19.072  10.115  1.00 36.35           N  
ATOM    245  CE2 TRP A  16      23.386  18.326   9.160  1.00 30.49           C  
ATOM    246  CE3 TRP A  16      24.826  16.399   9.073  1.00 24.64           C  
ATOM    247  CZ2 TRP A  16      23.400  18.453   7.761  1.00 28.33           C  
ATOM    248  CZ3 TRP A  16      24.843  16.530   7.687  1.00 24.83           C  
ATOM    249  CH2 TRP A  16      24.144  17.551   7.050  1.00 27.10           C  
ATOM    250  H   TRP A  16      22.133  16.140  13.220  1.00 39.45           H  
ATOM    251  HA  TRP A  16      23.604  14.955  11.411  1.00 35.84           H  
ATOM    252  HB2 TRP A  16      24.209  17.056  13.171  1.00 32.24           H  
ATOM    253  HB3 TRP A  16      25.320  16.483  12.184  1.00 32.24           H  
ATOM    254  HD1 TRP A  16      22.696  18.890  12.158  1.00 36.31           H  
ATOM    255  HE1 TRP A  16      22.243  19.758   9.961  1.00 43.56           H  
ATOM    256  HE3 TRP A  16      25.296  15.713   9.489  1.00 29.51           H  
ATOM    257  HZ2 TRP A  16      22.936  19.137   7.334  1.00 33.94           H  
ATOM    258  HZ3 TRP A  16      25.338  15.930   7.178  1.00 29.74           H  
ATOM    259  HH2 TRP A  16      24.175  17.616   6.123  1.00 32.46           H  
ATOM    260  N   ALA A  17      24.396  14.187  14.422  1.00 31.02           N  
ATOM    261  CA  ALA A  17      25.184  13.212  15.175  1.00 32.42           C  
ATOM    262  C   ALA A  17      24.815  11.784  14.790  1.00 30.08           C  
ATOM    263  O   ALA A  17      25.688  10.918  14.676  1.00 28.15           O  
ATOM    264  CB  ALA A  17      25.012  13.427  16.686  1.00 35.84           C  
ATOM    265  H   ALA A  17      23.891  14.696  14.897  1.00 37.16           H  
ATOM    266  HA  ALA A  17      26.122  13.341  14.964  1.00 38.84           H  
ATOM    267  HB1 ALA A  17      25.543  12.769  17.161  1.00 42.94           H  
ATOM    268  HB2 ALA A  17      25.311  14.321  16.914  1.00 42.94           H  
ATOM    269  HB3 ALA A  17      24.075  13.323  16.915  1.00 42.94           H  
ATOM    270  N   ALA A  18      23.525  11.517  14.571  1.00 30.53           N  
ATOM    271  CA  ALA A  18      23.093  10.166  14.210  1.00 32.91           C  
ATOM    272  C   ALA A  18      23.535   9.796  12.797  1.00 27.41           C  
ATOM    273  O   ALA A  18      23.969   8.667  12.549  1.00 30.90           O  
ATOM    274  CB  ALA A  18      21.568  10.053  14.322  1.00 35.19           C  
ATOM    275  H   ALA A  18      22.889  12.093  14.625  1.00 36.58           H  
ATOM    276  HA  ALA A  18      23.489   9.531  14.826  1.00 39.43           H  
ATOM    277  HB1 ALA A  18      21.300   9.153  14.079  1.00 42.17           H  
ATOM    278  HB2 ALA A  18      21.305  10.242  15.236  1.00 42.17           H  
ATOM    279  HB3 ALA A  18      21.160  10.694  13.720  1.00 42.17           H  
ATOM    280  N   ILE A  19      23.379  10.715  11.850  1.00 24.76           N  
ATOM    281  CA  ILE A  19      23.854  10.479  10.490  1.00 27.71           C  
ATOM    282  C   ILE A  19      25.342  10.168  10.514  1.00 24.08           C  
ATOM    283  O   ILE A  19      25.818   9.204   9.901  1.00 26.46           O  
ATOM    284  CB  ILE A  19      23.561  11.714   9.622  1.00 30.01           C  
ATOM    285  CG1 ILE A  19      22.049  11.977   9.545  1.00 43.30           C  
ATOM    286  CG2 ILE A  19      24.164  11.580   8.240  1.00 36.74           C  
ATOM    287  CD1 ILE A  19      21.270  10.925   8.794  1.00 47.44           C  
ATOM    288  H   ILE A  19      23.003  11.480  11.967  1.00 29.65           H  
ATOM    289  HA  ILE A  19      23.387   9.718  10.111  1.00 33.20           H  
ATOM    290  HB  ILE A  19      23.973  12.480  10.050  1.00 35.95           H  
ATOM    291 HG12 ILE A  19      21.695  12.018  10.447  1.00 51.90           H  
ATOM    292 HG13 ILE A  19      21.904  12.825   9.098  1.00 51.90           H  
ATOM    293 HG21 ILE A  19      23.956  12.376   7.727  1.00 44.03           H  
ATOM    294 HG22 ILE A  19      25.125  11.480   8.324  1.00 44.03           H  
ATOM    295 HG23 ILE A  19      23.787  10.798   7.806  1.00 44.03           H  
ATOM    296 HD11 ILE A  19      20.331  11.168   8.794  1.00 56.87           H  
ATOM    297 HD12 ILE A  19      21.600  10.878   7.883  1.00 56.87           H  
ATOM    298 HD13 ILE A  19      21.390  10.069   9.235  1.00 56.87           H  
ATOM    299  N   TYR A  20      26.096  10.984  11.245  1.00 26.97           N  
ATOM    300  CA  TYR A  20      27.538  10.802  11.295  1.00 25.33           C  
ATOM    301  C   TYR A  20      27.879   9.476  11.961  1.00 28.26           C  
ATOM    302  O   TYR A  20      28.718   8.726  11.454  1.00 24.46           O  
ATOM    303  CB  TYR A  20      28.187  11.995  12.000  1.00 21.87           C  
ATOM    304  CG  TYR A  20      29.670  11.834  12.151  1.00 22.46           C  
ATOM    305  CD1 TYR A  20      30.492  11.847  11.043  1.00 28.97           C  
ATOM    306  CD2 TYR A  20      30.238  11.628  13.391  1.00 32.16           C  
ATOM    307  CE1 TYR A  20      31.866  11.673  11.156  1.00 22.10           C  
ATOM    308  CE2 TYR A  20      31.616  11.446  13.529  1.00 29.66           C  
ATOM    309  CZ  TYR A  20      32.424  11.475  12.393  1.00 22.27           C  
ATOM    310  OH  TYR A  20      33.778  11.296  12.509  1.00 24.05           O  
ATOM    311  H   TYR A  20      25.801  11.642  11.714  1.00 32.30           H  
ATOM    312  HA  TYR A  20      27.881  10.773  10.388  1.00 30.34           H  
ATOM    313  HB2 TYR A  20      28.023  12.798  11.481  1.00 26.19           H  
ATOM    314  HB3 TYR A  20      27.803  12.087  12.886  1.00 26.19           H  
ATOM    315  HD1 TYR A  20      30.119  11.978  10.201  1.00 34.71           H  
ATOM    316  HD2 TYR A  20      29.696  11.606  14.146  1.00 38.54           H  
ATOM    317  HE1 TYR A  20      32.404  11.689  10.397  1.00 26.47           H  
ATOM    318  HE2 TYR A  20      31.991  11.313  14.369  1.00 35.53           H  
ATOM    319  HH  TYR A  20      34.138  11.332  11.751  1.00 28.80           H  
ATOM    320  N   GLN A  21      27.198   9.123  13.058  1.00 26.55           N  
ATOM    321  CA  GLN A  21      27.463   7.809  13.663  1.00 27.52           C  
ATOM    322  C   GLN A  21      27.105   6.676  12.709  1.00 22.97           C  
ATOM    323  O   GLN A  21      27.774   5.633  12.695  1.00 29.07           O  
ATOM    324  CB  GLN A  21      26.702   7.618  14.984  1.00 33.84           C  
ATOM    325  CG  GLN A  21      27.359   8.249  16.200  1.00 61.39           C  
ATOM    326  CD  GLN A  21      28.814   7.836  16.394  1.00 59.13           C  
ATOM    327  OE1 GLN A  21      29.170   6.651  16.285  1.00 49.40           O  
ATOM    328  NE2 GLN A  21      29.665   8.821  16.682  1.00 48.93           N  
ATOM    329  H   GLN A  21      26.603   9.600  13.456  1.00 31.80           H  
ATOM    330  HA  GLN A  21      28.411   7.743  13.856  1.00 32.97           H  
ATOM    331  HB2 GLN A  21      25.820   8.011  14.892  1.00 40.55           H  
ATOM    332  HB3 GLN A  21      26.618   6.668  15.157  1.00 40.55           H  
ATOM    333  HG2 GLN A  21      27.335   9.214  16.104  1.00 73.61           H  
ATOM    334  HG3 GLN A  21      26.867   7.985  16.994  1.00 73.61           H  
ATOM    335 HE21 GLN A  21      29.380   9.630  16.748  1.00 58.66           H  
ATOM    336 HE22 GLN A  21      30.499   8.648  16.801  1.00 58.66           H  
ATOM    337  N   ASP A  22      26.034   6.840  11.926  1.00 25.11           N  
ATOM    338  CA  ASP A  22      25.718   5.827  10.926  1.00 30.96           C  
ATOM    339  C   ASP A  22      26.874   5.650   9.949  1.00 37.18           C  
ATOM    340  O   ASP A  22      27.213   4.526   9.563  1.00 28.53           O  
ATOM    341  CB  ASP A  22      24.449   6.196  10.160  1.00 36.93           C  
ATOM    342  CG  ASP A  22      23.206   6.145  11.023  1.00 48.45           C  
ATOM    343  OD1 ASP A  22      23.243   5.507  12.097  1.00 37.94           O  
ATOM    344  OD2 ASP A  22      22.193   6.757  10.619  1.00 49.16           O  
ATOM    345  H   ASP A  22      25.492   7.507  11.955  1.00 30.07           H  
ATOM    346  HA  ASP A  22      25.566   4.979  11.371  1.00 37.09           H  
ATOM    347  HB2 ASP A  22      24.538   7.100   9.818  1.00 44.26           H  
ATOM    348  HB3 ASP A  22      24.331   5.573   9.426  1.00 44.26           H  
ATOM    349  N   ILE A  23      27.484   6.749   9.516  1.00 28.84           N  
ATOM    350  CA  ILE A  23      28.636   6.622   8.631  1.00 26.44           C  
ATOM    351  C   ILE A  23      29.749   5.842   9.322  1.00 21.26           C  
ATOM    352  O   ILE A  23      30.337   4.917   8.735  1.00 23.94           O  
ATOM    353  CB  ILE A  23      29.090   8.013   8.143  1.00 30.01           C  
ATOM    354  CG1 ILE A  23      28.064   8.508   7.120  1.00 33.38           C  
ATOM    355  CG2 ILE A  23      30.506   7.951   7.518  1.00 28.24           C  
ATOM    356  CD1 ILE A  23      27.990   9.987   6.957  1.00 39.72           C  
ATOM    357  H   ILE A  23      27.259   7.555   9.712  1.00 34.55           H  
ATOM    358  HA  ILE A  23      28.368   6.114   7.850  1.00 31.67           H  
ATOM    359  HB  ILE A  23      29.104   8.623   8.897  1.00 35.95           H  
ATOM    360 HG12 ILE A  23      28.286   8.129   6.255  1.00 40.00           H  
ATOM    361 HG13 ILE A  23      27.186   8.200   7.393  1.00 40.00           H  
ATOM    362 HG21 ILE A  23      30.759   8.840   7.223  1.00 33.83           H  
ATOM    363 HG22 ILE A  23      31.132   7.634   8.188  1.00 33.83           H  
ATOM    364 HG23 ILE A  23      30.491   7.343   6.763  1.00 33.83           H  
ATOM    365 HD11 ILE A  23      27.316  10.197   6.292  1.00 47.60           H  
ATOM    366 HD12 ILE A  23      27.752  10.387   7.808  1.00 47.60           H  
ATOM    367 HD13 ILE A  23      28.855  10.316   6.667  1.00 47.60           H  
ATOM    368  N  AARG A  24      30.054   6.191  10.578  0.61 25.25           N  
ATOM    369  N  BARG A  24      30.049   6.188  10.577  0.39 25.41           N  
ATOM    370  CA AARG A  24      31.123   5.487  11.289  0.61 27.80           C  
ATOM    371  CA BARG A  24      31.117   5.495  11.295  0.39 27.86           C  
ATOM    372  C  AARG A  24      30.844   3.991  11.367  0.61 28.46           C  
ATOM    373  C  BARG A  24      30.846   3.998  11.386  0.39 28.54           C  
ATOM    374  O  AARG A  24      31.757   3.170  11.207  0.61 27.11           O  
ATOM    375  O  BARG A  24      31.768   3.181  11.258  0.39 27.28           O  
ATOM    376  CB AARG A  24      31.299   6.050  12.696  0.61 26.88           C  
ATOM    377  CB BARG A  24      31.279   6.084  12.693  0.39 27.05           C  
ATOM    378  CG AARG A  24      31.976   7.413  12.775  0.61 31.83           C  
ATOM    379  CG BARG A  24      31.772   7.525  12.721  0.39 31.80           C  
ATOM    380  CD AARG A  24      32.443   7.747  14.202  0.61 33.85           C  
ATOM    381  CD BARG A  24      31.642   8.144  14.110  0.39 34.03           C  
ATOM    382  NE AARG A  24      33.516   8.736  14.193  0.61 42.16           N  
ATOM    383  NE BARG A  24      31.872   7.172  15.182  0.39 44.08           N  
ATOM    384  CZ AARG A  24      33.896   9.475  15.231  0.61 48.04           C  
ATOM    385  CZ BARG A  24      33.052   6.628  15.461  0.39 39.72           C  
ATOM    386  NH1AARG A  24      33.284   9.363  16.413  0.61 47.01           N  
ATOM    387  NH1BARG A  24      34.116   6.940  14.743  0.39 45.58           N  
ATOM    388  NH2AARG A  24      34.885  10.348  15.067  0.61 26.83           N  
ATOM    389  NH2BARG A  24      33.168   5.760  16.453  0.39 45.21           N  
ATOM    390  H  AARG A  24      29.669   6.815  11.027  0.61 30.25           H  
ATOM    391  H  BARG A  24      29.657   6.808  11.025  0.39 30.43           H  
ATOM    392  HA AARG A  24      31.956   5.611  10.809  0.61 33.30           H  
ATOM    393  HA BARG A  24      31.952   5.620  10.817  0.39 33.38           H  
ATOM    394  HB2AARG A  24      30.423   6.136  13.104  0.61 32.20           H  
ATOM    395  HB2BARG A  24      30.419   6.059  13.141  0.39 32.40           H  
ATOM    396  HB3AARG A  24      31.837   5.428  13.211  0.61 32.20           H  
ATOM    397  HB3BARG A  24      31.919   5.546  13.184  0.39 32.40           H  
ATOM    398  HG2AARG A  24      32.753   7.416  12.194  0.61 38.14           H  
ATOM    399  HG2BARG A  24      32.707   7.547  12.465  0.39 38.11           H  
ATOM    400  HG3AARG A  24      31.348   8.097  12.495  0.61 38.14           H  
ATOM    401  HG3BARG A  24      31.244   8.055  12.103  0.39 38.11           H  
ATOM    402  HD2AARG A  24      31.698   8.110  14.706  0.61 40.57           H  
ATOM    403  HD2BARG A  24      32.297   8.854  14.203  0.39 40.78           H  
ATOM    404  HD3AARG A  24      32.775   6.941  14.627  0.61 40.57           H  
ATOM    405  HD3BARG A  24      30.747   8.502  14.216  0.39 40.78           H  
ATOM    406  HE AARG A  24      33.938   8.852  13.453  0.61 50.54           H  
ATOM    407  HE BARG A  24      31.198   6.939  15.663  0.39 52.83           H  
ATOM    408 HH11AARG A  24      33.538   9.848  17.076  0.61 56.36           H  
ATOM    409 HH11BARG A  24      34.049   7.503  14.097  0.39 54.64           H  
ATOM    410 HH12AARG A  24      32.641   8.801  16.513  0.61 56.36           H  
ATOM    411 HH12BARG A  24      34.877   6.583  14.925  0.39 54.64           H  
ATOM    412 HH21AARG A  24      35.275  10.418  14.304  0.61 32.14           H  
ATOM    413 HH21BARG A  24      32.479   5.550  16.923  0.39 54.19           H  
ATOM    414 HH22AARG A  24      35.144  10.834  15.728  0.61 32.14           H  
ATOM    415 HH22BARG A  24      33.932   5.406  16.628  0.39 54.19           H  
ATOM    416  N   HIS A  25      29.586   3.620  11.611  1.00 32.41           N  
ATOM    417  CA  HIS A  25      29.241   2.205  11.763  1.00 33.10           C  
ATOM    418  C   HIS A  25      29.351   1.452  10.449  1.00 32.71           C  
ATOM    419  O   HIS A  25      29.806   0.306  10.417  1.00 34.49           O  
ATOM    420  CB  HIS A  25      27.825   2.083  12.317  1.00 44.61           C  
ATOM    421  CG  HIS A  25      27.440   0.681  12.674  1.00 78.00           C  
ATOM    422  ND1 HIS A  25      26.664  -0.111  11.853  1.00 62.87           N  
ATOM    423  CD2 HIS A  25      27.733  -0.075  13.760  1.00 72.05           C  
ATOM    424  CE1 HIS A  25      26.492  -1.292  12.420  1.00 63.25           C  
ATOM    425  NE2 HIS A  25      27.131  -1.297  13.577  1.00 88.30           N  
ATOM    426  H   HIS A  25      28.921   4.161  11.686  1.00 38.83           H  
ATOM    427  HA  HIS A  25      29.851   1.796  12.397  1.00 39.67           H  
ATOM    428  HB2 HIS A  25      27.755   2.624  13.119  1.00 53.47           H  
ATOM    429  HB3 HIS A  25      27.199   2.402  11.649  1.00 53.47           H  
ATOM    430  HD2 HIS A  25      28.244   0.184  14.492  1.00 86.40           H  
ATOM    431  HE1 HIS A  25      26.004  -2.000  12.065  1.00 75.85           H  
ATOM    432  N   GLU A  26      28.941   2.071   9.356  1.00 27.66           N  
ATOM    433  CA  GLU A  26      29.031   1.435   8.052  1.00 28.44           C  
ATOM    434  C   GLU A  26      30.420   1.460   7.454  1.00 30.35           C  
ATOM    435  O   GLU A  26      30.662   0.752   6.471  1.00 24.19           O  
ATOM    436  CB  GLU A  26      28.074   2.125   7.094  1.00 31.42           C  
ATOM    437  CG  GLU A  26      26.617   1.835   7.406  1.00 51.40           C  
ATOM    438  CD  GLU A  26      25.672   2.829   6.768  1.00 68.61           C  
ATOM    439  OE1 GLU A  26      24.837   3.401   7.506  1.00 62.66           O  
ATOM    440  OE2 GLU A  26      25.770   3.036   5.536  1.00 63.33           O  
ATOM    441  H   GLU A  26      28.605   2.863   9.341  1.00 33.14           H  
ATOM    442  HA  GLU A  26      28.757   0.508   8.134  1.00 34.06           H  
ATOM    443  HB2 GLU A  26      28.208   3.084   7.150  1.00 37.65           H  
ATOM    444  HB3 GLU A  26      28.254   1.818   6.191  1.00 37.65           H  
ATOM    445  HG2 GLU A  26      26.392   0.952   7.074  1.00 61.63           H  
ATOM    446  HG3 GLU A  26      26.486   1.871   8.367  1.00 61.63           H  
ATOM    447  N   ALA A  27      31.330   2.255   7.998  1.00 24.57           N  
ATOM    448  CA  ALA A  27      32.615   2.470   7.336  1.00 25.78           C  
ATOM    449  C   ALA A  27      33.411   1.176   7.228  1.00 27.45           C  
ATOM    450  O   ALA A  27      33.360   0.322   8.107  1.00 25.57           O  
ATOM    451  CB  ALA A  27      33.442   3.513   8.109  1.00 26.14           C  
ATOM    452  H  AALA A  27      31.234   2.677   8.741  0.72 29.43           H  
ATOM    453  H  BALA A  27      31.234   2.677   8.741  0.28 29.43           H  
ATOM    454  HA  ALA A  27      32.460   2.807   6.440  1.00 30.88           H  
ATOM    455  HB1 ALA A  27      34.290   3.643   7.655  1.00 31.30           H  
ATOM    456  HB2 ALA A  27      32.950   4.349   8.136  1.00 31.30           H  
ATOM    457  HB3 ALA A  27      33.595   3.190   9.010  1.00 31.30           H  
ATOM    458  N   SER A  28      34.200   1.075   6.158  1.00 21.84           N  
ATOM    459  CA  SER A  28      35.117  -0.049   5.933  1.00 23.16           C  
ATOM    460  C   SER A  28      36.098  -0.250   7.074  1.00 25.76           C  
ATOM    461  O   SER A  28      36.575   0.699   7.699  1.00 21.06           O  
ATOM    462  CB  SER A  28      35.966   0.168   4.675  1.00 24.97           C  
ATOM    463  OG  SER A  28      35.177   0.248   3.535  1.00 25.63           O  
ATOM    464  H   SER A  28      34.223   1.662   5.530  1.00 26.15           H  
ATOM    465  HA  SER A  28      34.605  -0.865   5.820  1.00 27.74           H  
ATOM    466  HB2 SER A  28      36.463   0.996   4.771  1.00 29.90           H  
ATOM    467  HB3 SER A  28      36.581  -0.576   4.580  1.00 29.90           H  
ATOM    468  HG  SER A  28      34.741  -0.464   3.438  1.00 30.70           H  
ATOM    469  N   ASP A  29      36.518  -1.501   7.229  1.00 21.41           N  
ATOM    470  CA  ASP A  29      37.548  -1.885   8.199  1.00 21.85           C  
ATOM    471  C   ASP A  29      38.476  -2.829   7.448  1.00 30.04           C  
ATOM    472  O   ASP A  29      38.052  -3.887   6.982  1.00 33.62           O  
ATOM    473  CB  ASP A  29      36.908  -2.536   9.423  1.00 30.34           C  
ATOM    474  CG  ASP A  29      37.866  -2.722  10.581  1.00 44.71           C  
ATOM    475  OD1 ASP A  29      38.950  -2.113  10.587  1.00 41.14           O  
ATOM    476  OD2 ASP A  29      37.501  -3.494  11.494  1.00 46.83           O  
ATOM    477  H   ASP A  29      36.216  -2.164   6.774  1.00 25.63           H  
ATOM    478  HA  ASP A  29      38.049  -1.104   8.481  1.00 26.16           H  
ATOM    479  HB2 ASP A  29      36.177  -1.978   9.729  1.00 36.35           H  
ATOM    480  HB3 ASP A  29      36.572  -3.411   9.172  1.00 36.35           H  
ATOM    481  N   PHE A  30      39.705  -2.413   7.243  1.00 20.67           N  
ATOM    482  CA  PHE A  30      40.697  -3.224   6.566  1.00 17.88           C  
ATOM    483  C   PHE A  30      41.917  -3.252   7.457  1.00 23.29           C  
ATOM    484  O   PHE A  30      42.058  -2.425   8.363  1.00 23.24           O  
ATOM    485  CB  PHE A  30      41.076  -2.693   5.176  1.00 24.73           C  
ATOM    486  CG  PHE A  30      39.951  -2.700   4.188  1.00 20.38           C  
ATOM    487  CD1 PHE A  30      39.462  -3.903   3.666  1.00 23.15           C  
ATOM    488  CD2 PHE A  30      39.356  -1.511   3.778  1.00 22.14           C  
ATOM    489  CE1 PHE A  30      38.419  -3.900   2.773  1.00 16.52           C  
ATOM    490  CE2 PHE A  30      38.324  -1.501   2.845  1.00 23.43           C  
ATOM    491  CZ  PHE A  30      37.850  -2.696   2.339  1.00 23.59           C  
ATOM    492  H   PHE A  30      40.000  -1.644   7.492  1.00 24.75           H  
ATOM    493  HA  PHE A  30      40.364  -4.130   6.470  1.00 21.40           H  
ATOM    494  HB2 PHE A  30      41.384  -1.777   5.267  1.00 29.62           H  
ATOM    495  HB3 PHE A  30      41.788  -3.244   4.816  1.00 29.62           H  
ATOM    496  HD1 PHE A  30      39.836  -4.710   3.938  1.00 27.72           H  
ATOM    497  HD2 PHE A  30      39.679  -0.704   4.107  1.00 26.51           H  
ATOM    498  HE1 PHE A  30      38.109  -4.705   2.426  1.00 19.77           H  
ATOM    499  HE2 PHE A  30      37.940  -0.696   2.580  1.00 28.06           H  
ATOM    500  HZ  PHE A  30      37.146  -2.702   1.732  1.00 28.25           H  
ATOM    501  N   PRO A  31      42.799  -4.212   7.251  1.00 20.13           N  
ATOM    502  CA  PRO A  31      43.942  -4.350   8.138  1.00 20.62           C  
ATOM    503  C   PRO A  31      44.972  -3.257   7.874  1.00 25.60           C  
ATOM    504  O   PRO A  31      45.125  -2.765   6.753  1.00 19.09           O  
ATOM    505  CB  PRO A  31      44.503  -5.733   7.802  1.00 28.04           C  
ATOM    506  CG  PRO A  31      43.852  -6.140   6.561  1.00 22.88           C  
ATOM    507  CD  PRO A  31      42.589  -5.410   6.418  1.00 25.06           C  
ATOM    508  HA  PRO A  31      43.662  -4.325   9.067  1.00 24.69           H  
ATOM    509  HB2 PRO A  31      45.464  -5.672   7.679  1.00 33.60           H  
ATOM    510  HB3 PRO A  31      44.290  -6.352   8.518  1.00 33.60           H  
ATOM    511  HG2 PRO A  31      44.439  -5.935   5.816  1.00 27.39           H  
ATOM    512  HG3 PRO A  31      43.680  -7.094   6.594  1.00 27.39           H  
ATOM    513  HD2 PRO A  31      42.446  -5.158   5.492  1.00 30.01           H  
ATOM    514  HD3 PRO A  31      41.851  -5.937   6.763  1.00 30.01           H  
ATOM    515  N   CYS A  32      45.665  -2.899   8.945  1.00 21.13           N  
ATOM    516  CA  CYS A  32      46.803  -1.992   8.943  1.00 28.19           C  
ATOM    517  C   CYS A  32      48.021  -2.650   9.568  1.00 26.20           C  
ATOM    518  O   CYS A  32      48.648  -2.068  10.456  1.00 23.04           O  
ATOM    519  CB  CYS A  32      46.460  -0.745   9.735  1.00 22.98           C  
ATOM    520  SG  CYS A  32      44.981   0.093   9.203  1.00 23.26           S  
ATOM    521  H   CYS A  32      45.481  -3.189   9.734  1.00 25.30           H  
ATOM    522  HA  CYS A  32      47.018  -1.736   8.033  1.00 33.77           H  
ATOM    523  HB2 CYS A  32      46.338  -0.994  10.665  1.00 27.52           H  
ATOM    524  HB3 CYS A  32      47.196  -0.118   9.659  1.00 27.52           H  
ATOM    525  HG  CYS A  32      44.808   1.057   9.895  1.00 27.85           H  
ATOM    526  N   ARG A  33      48.358  -3.866   9.121  1.00 22.86           N  
ATOM    527  CA  ARG A  33      49.441  -4.618   9.740  1.00 26.11           C  
ATOM    528  C   ARG A  33      50.778  -3.914   9.624  1.00 21.30           C  
ATOM    529  O   ARG A  33      51.565  -3.931  10.571  1.00 21.86           O  
ATOM    530  CB  ARG A  33      49.536  -6.007   9.110  1.00 26.93           C  
ATOM    531  CG  ARG A  33      48.281  -6.801   9.350  1.00 37.61           C  
ATOM    532  CD  ARG A  33      48.441  -8.283   8.973  1.00 56.93           C  
ATOM    533  NE  ARG A  33      47.263  -9.049   9.391  1.00 84.33           N  
ATOM    534  CZ  ARG A  33      46.226  -9.352   8.612  1.00 85.14           C  
ATOM    535  NH1 ARG A  33      46.196  -8.978   7.336  1.00 44.72           N  
ATOM    536  NH2 ARG A  33      45.208 -10.043   9.116  1.00 88.47           N  
ATOM    537  H   ARG A  33      47.975  -4.270   8.466  1.00 27.37           H  
ATOM    538  HA  ARG A  33      49.245  -4.731  10.683  1.00 31.27           H  
ATOM    539  HB2 ARG A  33      49.661  -5.917   8.152  1.00 32.26           H  
ATOM    540  HB3 ARG A  33      50.281  -6.488   9.503  1.00 32.26           H  
ATOM    541  HG2 ARG A  33      48.052  -6.753  10.291  1.00 45.07           H  
ATOM    542  HG3 ARG A  33      47.564  -6.429   8.813  1.00 45.07           H  
ATOM    543  HD2 ARG A  33      48.534  -8.364   8.011  1.00 68.26           H  
ATOM    544  HD3 ARG A  33      49.220  -8.649   9.421  1.00 68.26           H  
ATOM    545  HE  ARG A  33      47.240  -9.325  10.205  1.00101.14           H  
ATOM    546 HH11 ARG A  33      46.849  -8.528   7.004  1.00 53.60           H  
ATOM    547 HH12 ARG A  33      45.521  -9.183   6.844  1.00 53.60           H  
ATOM    548 HH21 ARG A  33      45.223 -10.292   9.939  1.00106.10           H  
ATOM    549 HH22 ARG A  33      44.539 -10.249   8.616  1.00106.10           H  
ATOM    550  N   VAL A  34      51.094  -3.351   8.465  1.00 20.80           N  
ATOM    551  CA  VAL A  34      52.405  -2.710   8.320  1.00 25.18           C  
ATOM    552  C   VAL A  34      52.519  -1.524   9.277  1.00 19.93           C  
ATOM    553  O   VAL A  34      53.509  -1.384  10.008  1.00 20.37           O  
ATOM    554  CB  VAL A  34      52.652  -2.300   6.862  1.00 25.98           C  
ATOM    555  CG1 VAL A  34      53.972  -1.559   6.720  1.00 21.33           C  
ATOM    556  CG2 VAL A  34      52.680  -3.557   5.938  1.00 24.28           C  
ATOM    557  H   VAL A  34      50.592  -3.324   7.767  1.00 24.90           H  
ATOM    558  HA  VAL A  34      53.091  -3.351   8.565  1.00 30.16           H  
ATOM    559  HB  VAL A  34      51.937  -1.716   6.564  1.00 31.12           H  
ATOM    560 HG11 VAL A  34      54.098  -1.315   5.790  1.00 25.54           H  
ATOM    561 HG12 VAL A  34      53.946  -0.762   7.271  1.00 25.54           H  
ATOM    562 HG13 VAL A  34      54.692  -2.140   7.010  1.00 25.54           H  
ATOM    563 HG21 VAL A  34      52.837  -3.273   5.024  1.00 29.07           H  
ATOM    564 HG22 VAL A  34      53.393  -4.146   6.229  1.00 29.07           H  
ATOM    565 HG23 VAL A  34      51.826  -4.014   6.001  1.00 29.07           H  
ATOM    566  N   ALA A  35      51.488  -0.679   9.317  1.00 21.36           N  
ATOM    567  CA  ALA A  35      51.511   0.476  10.214  1.00 20.21           C  
ATOM    568  C   ALA A  35      51.758   0.064  11.652  1.00 28.14           C  
ATOM    569  O   ALA A  35      52.336   0.831  12.412  1.00 19.07           O  
ATOM    570  CB  ALA A  35      50.183   1.235  10.144  1.00 15.26           C  
ATOM    571  H   ALA A  35      50.775  -0.750   8.843  1.00 25.58           H  
ATOM    572  HA  ALA A  35      52.221   1.079   9.943  1.00 24.19           H  
ATOM    573  HB1 ALA A  35      50.222   1.995  10.746  1.00 18.25           H  
ATOM    574  HB2 ALA A  35      50.042   1.540   9.234  1.00 18.25           H  
ATOM    575  HB3 ALA A  35      49.465   0.639  10.409  1.00 18.25           H  
ATOM    576  N   LYS A  36      51.298  -1.127  12.051  1.00 21.76           N  
ATOM    577  CA  LYS A  36      51.384  -1.590  13.435  1.00 24.14           C  
ATOM    578  C   LYS A  36      52.619  -2.435  13.721  1.00 24.77           C  
ATOM    579  O   LYS A  36      52.778  -2.875  14.859  1.00 25.77           O  
ATOM    580  CB  LYS A  36      50.126  -2.386  13.807  1.00 25.02           C  
ATOM    581  CG  LYS A  36      48.873  -1.529  13.896  1.00 29.75           C  
ATOM    582  CD  LYS A  36      48.994  -0.490  15.002  1.00 34.79           C  
ATOM    583  CE  LYS A  36      47.673   0.198  15.326  1.00 50.23           C  
ATOM    584  NZ  LYS A  36      47.820   1.174  16.464  1.00 49.24           N  
ATOM    585  H   LYS A  36      50.925  -1.695  11.525  1.00 26.05           H  
ATOM    586  HA  LYS A  36      51.421  -0.814  14.017  1.00 28.91           H  
ATOM    587  HB2 LYS A  36      49.975  -3.066  13.132  1.00 29.96           H  
ATOM    588  HB3 LYS A  36      50.263  -2.804  14.672  1.00 29.96           H  
ATOM    589  HG2 LYS A  36      48.741  -1.065  13.054  1.00 35.65           H  
ATOM    590  HG3 LYS A  36      48.110  -2.095  14.091  1.00 35.65           H  
ATOM    591  HD2 LYS A  36      49.310  -0.925  15.809  1.00 41.69           H  
ATOM    592  HD3 LYS A  36      49.626   0.192  14.725  1.00 41.69           H  
ATOM    593  HE2 LYS A  36      47.367   0.686  14.545  1.00 60.22           H  
ATOM    594  HE3 LYS A  36      47.019  -0.470  15.582  1.00 60.22           H  
ATOM    595  HZ1 LYS A  36      47.038   1.562  16.634  1.00 59.03           H  
ATOM    596  HZ2 LYS A  36      48.097   0.749  17.195  1.00 59.03           H  
ATOM    597  HZ3 LYS A  36      48.414   1.802  16.251  1.00 59.03           H  
ATOM    598  N   LEU A  37      53.514  -2.618  12.758  1.00 25.91           N  
ATOM    599  CA  LEU A  37      54.769  -3.298  13.049  1.00 21.21           C  
ATOM    600  C   LEU A  37      55.574  -2.516  14.086  1.00 34.16           C  
ATOM    601  O   LEU A  37      55.649  -1.285  14.014  1.00 24.12           O  
ATOM    602  CB  LEU A  37      55.596  -3.476  11.782  1.00 28.82           C  
ATOM    603  CG  LEU A  37      55.042  -4.447  10.743  1.00 27.38           C  
ATOM    604  CD1 LEU A  37      55.805  -4.272   9.463  1.00 27.75           C  
ATOM    605  CD2 LEU A  37      55.149  -5.879  11.229  1.00 34.87           C  
ATOM    606  H   LEU A  37      53.423  -2.364  11.941  1.00 31.03           H  
ATOM    607  HA  LEU A  37      54.579  -4.177  13.412  1.00 25.40           H  
ATOM    608  HB2 LEU A  37      55.681  -2.611  11.351  1.00 34.52           H  
ATOM    609  HB3 LEU A  37      56.476  -3.796  12.035  1.00 34.52           H  
ATOM    610  HG  LEU A  37      54.107  -4.247  10.576  1.00 32.80           H  
ATOM    611 HD11 LEU A  37      55.455  -4.889   8.801  1.00 33.24           H  
ATOM    612 HD12 LEU A  37      55.698  -3.359   9.155  1.00 33.24           H  
ATOM    613 HD13 LEU A  37      56.742  -4.459   9.627  1.00 33.24           H  
ATOM    614 HD21 LEU A  37      54.790  -6.470  10.549  1.00 41.78           H  
ATOM    615 HD22 LEU A  37      56.083  -6.088  11.390  1.00 41.78           H  
ATOM    616 HD23 LEU A  37      54.642  -5.972  12.050  1.00 41.78           H  
ATOM    617  N   PRO A  38      56.214  -3.199  15.050  1.00 32.30           N  
ATOM    618  CA  PRO A  38      57.023  -2.472  16.049  1.00 27.40           C  
ATOM    619  C   PRO A  38      58.019  -1.503  15.441  1.00 26.17           C  
ATOM    620  O   PRO A  38      58.220  -0.411  15.976  1.00 26.40           O  
ATOM    621  CB  PRO A  38      57.732  -3.609  16.814  1.00 34.85           C  
ATOM    622  CG  PRO A  38      56.800  -4.784  16.702  1.00 35.34           C  
ATOM    623  CD  PRO A  38      56.165  -4.651  15.325  1.00 35.27           C  
ATOM    624  HA  PRO A  38      56.444  -1.990  16.660  1.00 32.82           H  
ATOM    625  HB2 PRO A  38      58.585  -3.804  16.396  1.00 41.76           H  
ATOM    626  HB3 PRO A  38      57.854  -3.353  17.742  1.00 41.76           H  
ATOM    627  HG2 PRO A  38      57.305  -5.609  16.770  1.00 42.35           H  
ATOM    628  HG3 PRO A  38      56.126  -4.734  17.398  1.00 42.35           H  
ATOM    629  HD2 PRO A  38      56.685  -5.137  14.666  1.00 42.26           H  
ATOM    630  HD3 PRO A  38      55.245  -4.959  15.347  1.00 42.26           H  
ATOM    631  N   LYS A  39      58.632  -1.852  14.323  1.00 26.53           N  
ATOM    632  CA  LYS A  39      59.629  -0.957  13.767  1.00 24.23           C  
ATOM    633  C   LYS A  39      59.034   0.365  13.262  1.00 30.68           C  
ATOM    634  O   LYS A  39      59.784   1.322  13.074  1.00 27.35           O  
ATOM    635  CB  LYS A  39      60.387  -1.642  12.650  1.00 28.97           C  
ATOM    636  CG  LYS A  39      59.566  -2.020  11.471  1.00 29.86           C  
ATOM    637  CD  LYS A  39      60.476  -2.418  10.352  1.00 36.88           C  
ATOM    638  CE  LYS A  39      59.735  -2.910   9.146  1.00 38.11           C  
ATOM    639  NZ  LYS A  39      60.688  -3.155   8.034  1.00 63.80           N  
ATOM    640  H   LYS A  39      58.496  -2.576  13.879  1.00 31.78           H  
ATOM    641  HA  LYS A  39      60.269  -0.740  14.464  1.00 29.02           H  
ATOM    642  HB2 LYS A  39      61.086  -1.045  12.341  1.00 34.71           H  
ATOM    643  HB3 LYS A  39      60.786  -2.454  13.001  1.00 34.71           H  
ATOM    644  HG2 LYS A  39      58.998  -2.774  11.694  1.00 35.77           H  
ATOM    645  HG3 LYS A  39      59.034  -1.261  11.185  1.00 35.77           H  
ATOM    646  HD2 LYS A  39      61.004  -1.649  10.086  1.00 44.20           H  
ATOM    647  HD3 LYS A  39      61.058  -3.130  10.658  1.00 44.20           H  
ATOM    648  HE2 LYS A  39      59.286  -3.744   9.358  1.00 45.67           H  
ATOM    649  HE3 LYS A  39      59.094  -2.240   8.862  1.00 45.67           H  
ATOM    650  HZ1 LYS A  39      60.249  -3.447   7.317  1.00 76.50           H  
ATOM    651  HZ2 LYS A  39      61.112  -2.401   7.825  1.00 76.50           H  
ATOM    652  HZ3 LYS A  39      61.287  -3.767   8.276  1.00 76.50           H  
ATOM    653  N   ASN A  40      57.720   0.449  13.068  1.00 23.56           N  
ATOM    654  CA  ASN A  40      57.065   1.646  12.542  1.00 24.82           C  
ATOM    655  C   ASN A  40      56.438   2.497  13.630  1.00 25.25           C  
ATOM    656  O   ASN A  40      55.765   3.502  13.330  1.00 19.48           O  
ATOM    657  CB  ASN A  40      56.035   1.239  11.486  1.00 19.64           C  
ATOM    658  CG  ASN A  40      56.708   0.727  10.261  1.00 23.27           C  
ATOM    659  OD1 ASN A  40      57.804   1.174   9.947  1.00 21.80           O  
ATOM    660  ND2 ASN A  40      56.112  -0.264   9.588  1.00 24.36           N  
ATOM    661  H   ASN A  40      57.172  -0.191  13.237  1.00 28.21           H  
ATOM    662  HA  ASN A  40      57.734   2.191  12.100  1.00 29.73           H  
ATOM    663  HB2 ASN A  40      55.470   0.535  11.842  1.00 23.51           H  
ATOM    664  HB3 ASN A  40      55.501   2.011  11.243  1.00 23.51           H  
ATOM    665 HD21 ASN A  40      56.480  -0.585   8.880  1.00 29.17           H  
ATOM    666 HD22 ASN A  40      55.347  -0.560   9.848  1.00 29.17           H  
ATOM    667  N   LYS A  41      56.655   2.133  14.897  1.00 20.09           N  
ATOM    668  CA  LYS A  41      55.987   2.829  15.973  1.00 24.10           C  
ATOM    669  C   LYS A  41      56.296   4.318  15.911  1.00 20.86           C  
ATOM    670  O   LYS A  41      55.397   5.147  16.051  1.00 20.64           O  
ATOM    671  CB  LYS A  41      56.411   2.239  17.320  1.00 32.52           C  
ATOM    672  CG  LYS A  41      55.555   2.707  18.491  1.00 46.29           C  
ATOM    673  CD  LYS A  41      55.934   1.997  19.786  1.00 71.35           C  
ATOM    674  CE  LYS A  41      55.219   2.609  20.991  1.00 88.29           C  
ATOM    675  NZ  LYS A  41      55.713   2.068  22.294  1.00107.02           N  
ATOM    676  H   LYS A  41      57.178   1.497  15.147  1.00 24.05           H  
ATOM    677  HA  LYS A  41      55.028   2.714  15.881  1.00 28.86           H  
ATOM    678  HB2 LYS A  41      56.346   1.272  17.273  1.00 38.96           H  
ATOM    679  HB3 LYS A  41      57.328   2.499  17.500  1.00 38.96           H  
ATOM    680  HG2 LYS A  41      55.683   3.660  18.619  1.00 55.49           H  
ATOM    681  HG3 LYS A  41      54.623   2.517  18.302  1.00 55.49           H  
ATOM    682  HD2 LYS A  41      55.681   1.063  19.725  1.00 85.56           H  
ATOM    683  HD3 LYS A  41      56.890   2.077  19.927  1.00 85.56           H  
ATOM    684  HE2 LYS A  41      55.364   3.569  20.991  1.00105.89           H  
ATOM    685  HE3 LYS A  41      54.271   2.417  20.927  1.00105.89           H  
ATOM    686  HZ1 LYS A  41      55.273   2.449  22.967  1.00128.36           H  
ATOM    687  HZ2 LYS A  41      55.585   1.188  22.325  1.00128.36           H  
ATOM    688  HZ3 LYS A  41      56.582   2.238  22.384  1.00128.36           H  
ATOM    689  N   ASN A  42      57.549   4.681  15.670  1.00 21.33           N  
ATOM    690  CA  ASN A  42      57.900   6.092  15.682  1.00 24.07           C  
ATOM    691  C   ASN A  42      57.648   6.769  14.324  1.00 26.14           C  
ATOM    692  O   ASN A  42      58.104   7.888  14.112  1.00 21.77           O  
ATOM    693  CB  ASN A  42      59.361   6.288  16.135  1.00 21.06           C  
ATOM    694  CG  ASN A  42      60.394   5.783  15.127  1.00 28.61           C  
ATOM    695  OD1 ASN A  42      60.090   5.411  13.987  1.00 26.93           O  
ATOM    696  ND2 ASN A  42      61.642   5.793  15.550  1.00 32.99           N  
ATOM    697  H   ASN A  42      58.200   4.145  15.500  1.00 25.53           H  
ATOM    698  HA  ASN A  42      57.336   6.537  16.333  1.00 28.83           H  
ATOM    699  HB2 ASN A  42      59.521   7.235  16.273  1.00 25.21           H  
ATOM    700  HB3 ASN A  42      59.498   5.807  16.966  1.00 25.21           H  
ATOM    701 HD21 ASN A  42      62.273   5.524  15.032  1.00 39.53           H  
ATOM    702 HD22 ASN A  42      61.823   6.061  16.347  1.00 39.53           H  
ATOM    703  N   ARG A  43      56.950   6.109  13.406  1.00 18.95           N  
ATOM    704  CA  ARG A  43      56.517   6.722  12.151  1.00 20.07           C  
ATOM    705  C   ARG A  43      55.051   7.102  12.164  1.00 19.31           C  
ATOM    706  O   ARG A  43      54.561   7.664  11.182  1.00 18.76           O  
ATOM    707  CB  ARG A  43      56.825   5.771  10.992  1.00 21.90           C  
ATOM    708  CG  ARG A  43      58.316   5.604  10.762  1.00 21.36           C  
ATOM    709  CD  ARG A  43      58.692   4.669   9.625  1.00 20.28           C  
ATOM    710  NE  ARG A  43      60.145   4.641   9.460  1.00 22.05           N  
ATOM    711  CZ  ARG A  43      60.779   4.517   8.306  1.00 22.22           C  
ATOM    712  NH1 ARG A  43      60.124   4.412   7.167  1.00 22.42           N  
ATOM    713  NH2 ARG A  43      62.094   4.519   8.283  1.00 21.92           N  
ATOM    714  H   ARG A  43      56.708   5.287  13.488  1.00 22.68           H  
ATOM    715  HA  ARG A  43      57.030   7.534  12.010  1.00 24.03           H  
ATOM    716  HB2 ARG A  43      56.451   4.898  11.189  1.00 26.22           H  
ATOM    717  HB3 ARG A  43      56.433   6.125  10.178  1.00 26.22           H  
ATOM    718  HG2 ARG A  43      58.696   6.473  10.563  1.00 25.58           H  
ATOM    719  HG3 ARG A  43      58.715   5.252  11.573  1.00 25.58           H  
ATOM    720  HD2 ARG A  43      58.386   3.771   9.828  1.00 24.28           H  
ATOM    721  HD3 ARG A  43      58.293   4.986   8.799  1.00 24.28           H  
ATOM    722  HE  ARG A  43      60.626   4.710  10.170  1.00 26.40           H  
ATOM    723 HH11 ARG A  43      59.264   4.414   7.163  1.00 26.85           H  
ATOM    724 HH12 ARG A  43      60.557   4.333   6.428  1.00 26.85           H  
ATOM    725 HH21 ARG A  43      62.537   4.587   9.017  1.00 26.25           H  
ATOM    726 HH22 ARG A  43      62.511   4.437   7.536  1.00 26.25           H  
ATOM    727  N   ASN A  44      54.342   6.818  13.251  1.00 16.53           N  
ATOM    728  CA  ASN A  44      52.929   7.142  13.392  1.00 17.67           C  
ATOM    729  C   ASN A  44      52.764   8.206  14.464  1.00 17.56           C  
ATOM    730  O   ASN A  44      53.263   8.058  15.584  1.00 17.37           O  
ATOM    731  CB  ASN A  44      52.114   5.914  13.752  1.00 18.89           C  
ATOM    732  CG  ASN A  44      52.124   4.893  12.650  1.00 22.85           C  
ATOM    733  OD1 ASN A  44      51.891   5.221  11.488  1.00 16.67           O  
ATOM    734  ND2 ASN A  44      52.443   3.659  12.996  1.00 20.83           N  
ATOM    735  H   ASN A  44      54.669   6.424  13.942  1.00 19.78           H  
ATOM    736  HA  ASN A  44      52.595   7.497  12.553  1.00 21.15           H  
ATOM    737  HB2 ASN A  44      52.489   5.504  14.548  1.00 22.60           H  
ATOM    738  HB3 ASN A  44      51.194   6.177  13.913  1.00 22.60           H  
ATOM    739 HD21 ASN A  44      52.466   3.038  12.402  1.00 24.93           H  
ATOM    740 HD22 ASN A  44      52.607   3.472  13.820  1.00 24.93           H  
ATOM    741  N   ARG A  45      52.033   9.253  14.119  1.00 14.98           N  
ATOM    742  CA  ARG A  45      51.807  10.342  15.046  1.00 16.14           C  
ATOM    743  C   ARG A  45      50.743   9.975  16.054  1.00 20.99           C  
ATOM    744  O   ARG A  45      50.861  10.343  17.227  1.00 18.11           O  
ATOM    745  CB  ARG A  45      51.407  11.611  14.286  1.00 18.29           C  
ATOM    746  CG  ARG A  45      51.104  12.823  15.178  1.00 16.03           C  
ATOM    747  CD  ARG A  45      50.871  14.082  14.347  1.00 18.67           C  
ATOM    748  NE  ARG A  45      52.101  14.560  13.726  1.00 14.04           N  
ATOM    749  CZ  ARG A  45      53.018  15.271  14.381  1.00 20.43           C  
ATOM    750  NH1 ARG A  45      52.858  15.557  15.652  1.00 19.61           N  
ATOM    751  NH2 ARG A  45      54.108  15.684  13.792  1.00 18.35           N  
ATOM    752  H   ARG A  45      51.657   9.355  13.353  1.00 17.92           H  
ATOM    753  HA  ARG A  45      52.629  10.525  15.528  1.00 19.30           H  
ATOM    754  HB2 ARG A  45      52.133  11.857  13.692  1.00 21.89           H  
ATOM    755  HB3 ARG A  45      50.610  11.422  13.767  1.00 21.89           H  
ATOM    756  HG2 ARG A  45      50.303  12.648  15.697  1.00 19.17           H  
ATOM    757  HG3 ARG A  45      51.858  12.983  15.768  1.00 19.17           H  
ATOM    758  HD2 ARG A  45      50.233  13.885  13.643  1.00 22.35           H  
ATOM    759  HD3 ARG A  45      50.528  14.785  14.921  1.00 22.35           H  
ATOM    760  HE  ARG A  45      52.164  14.514  12.869  1.00 16.79           H  
ATOM    761 HH11 ARG A  45      52.149  15.297  16.065  1.00 23.48           H  
ATOM    762 HH12 ARG A  45      53.456  16.013  16.069  1.00 23.48           H  
ATOM    763 HH21 ARG A  45      54.241  15.507  12.961  1.00 21.96           H  
ATOM    764 HH22 ARG A  45      54.691  16.136  14.235  1.00 21.96           H  
ATOM    765  N   TYR A  46      49.707   9.239  15.612  1.00 17.94           N  
ATOM    766  CA  TYR A  46      48.579   8.869  16.450  1.00 16.25           C  
ATOM    767  C   TYR A  46      48.393   7.361  16.429  1.00 20.18           C  
ATOM    768  O   TYR A  46      48.322   6.760  15.365  1.00 16.95           O  
ATOM    769  CB  TYR A  46      47.309   9.526  15.995  1.00 17.37           C  
ATOM    770  CG  TYR A  46      47.382  11.027  16.108  1.00 19.45           C  
ATOM    771  CD1 TYR A  46      47.292  11.647  17.352  1.00 18.52           C  
ATOM    772  CD2 TYR A  46      47.574  11.818  14.987  1.00 20.34           C  
ATOM    773  CE1 TYR A  46      47.367  13.028  17.490  1.00 23.00           C  
ATOM    774  CE2 TYR A  46      47.659  13.230  15.113  1.00 18.42           C  
ATOM    775  CZ  TYR A  46      47.532  13.819  16.355  1.00 21.77           C  
ATOM    776  OH  TYR A  46      47.621  15.191  16.487  1.00 18.76           O  
ATOM    777  H   TYR A  46      49.645   8.940  14.808  1.00 21.47           H  
ATOM    778  HA  TYR A  46      48.754   9.142  17.364  1.00 19.45           H  
ATOM    779  HB2 TYR A  46      47.148   9.300  15.066  1.00 20.78           H  
ATOM    780  HB3 TYR A  46      46.573   9.217  16.547  1.00 20.78           H  
ATOM    781  HD1 TYR A  46      47.165  11.123  18.110  1.00 22.17           H  
ATOM    782  HD2 TYR A  46      47.644  11.422  14.148  1.00 24.35           H  
ATOM    783  HE1 TYR A  46      47.291  13.421  18.330  1.00 27.55           H  
ATOM    784  HE2 TYR A  46      47.774  13.758  14.356  1.00 22.05           H  
ATOM    785  HH  TYR A  46      47.719  15.546  15.732  1.00 22.46           H  
ATOM    786  N   ARG A  47      48.250   6.781  17.616  1.00 19.00           N  
ATOM    787  CA  ARG A  47      48.034   5.343  17.747  1.00 25.27           C  
ATOM    788  C   ARG A  47      46.806   4.867  16.983  1.00 20.04           C  
ATOM    789  O   ARG A  47      46.784   3.746  16.474  1.00 20.39           O  
ATOM    790  CB  ARG A  47      47.860   5.011  19.230  1.00 26.93           C  
ATOM    791  CG  ARG A  47      47.774   3.545  19.573  1.00 42.89           C  
ATOM    792  CD  ARG A  47      47.248   3.362  21.009  1.00 36.30           C  
ATOM    793  NE  ARG A  47      45.830   3.729  21.095  1.00 63.55           N  
ATOM    794  CZ  ARG A  47      45.097   3.693  22.208  1.00 68.95           C  
ATOM    795  NH1 ARG A  47      45.631   3.300  23.361  1.00 58.78           N  
ATOM    796  NH2 ARG A  47      43.820   4.054  22.165  1.00 50.55           N  
ATOM    797  H   ARG A  47      48.273   7.200  18.367  1.00 22.74           H  
ATOM    798  HA  ARG A  47      48.810   4.866  17.412  1.00 30.27           H  
ATOM    799  HB2 ARG A  47      48.616   5.377  19.716  1.00 32.26           H  
ATOM    800  HB3 ARG A  47      47.043   5.430  19.543  1.00 32.26           H  
ATOM    801  HG2 ARG A  47      47.161   3.105  18.962  1.00 51.41           H  
ATOM    802  HG3 ARG A  47      48.656   3.146  19.515  1.00 51.41           H  
ATOM    803  HD2 ARG A  47      47.339   2.432  21.269  1.00 43.50           H  
ATOM    804  HD3 ARG A  47      47.749   3.932  21.611  1.00 43.50           H  
ATOM    805  HE  ARG A  47      45.443   3.988  20.372  1.00 76.20           H  
ATOM    806 HH11 ARG A  47      46.458   3.066  23.394  1.00 70.47           H  
ATOM    807 HH12 ARG A  47      45.150   3.280  24.073  1.00 70.47           H  
ATOM    808 HH21 ARG A  47      43.470   4.309  21.422  1.00 60.60           H  
ATOM    809 HH22 ARG A  47      43.343   4.031  22.880  1.00 60.60           H  
ATOM    810  N  AASP A  48      45.754   5.682  16.937  0.37 18.63           N  
ATOM    811  N  BASP A  48      45.747   5.670  16.946  0.63 18.34           N  
ATOM    812  CA AASP A  48      44.476   5.250  16.401  0.37 22.32           C  
ATOM    813  CA BASP A  48      44.491   5.212  16.392  0.63 22.22           C  
ATOM    814  C  AASP A  48      44.272   5.612  14.939  0.37 22.81           C  
ATOM    815  C  BASP A  48      44.219   5.765  14.998  0.63 22.81           C  
ATOM    816  O  AASP A  48      43.207   5.319  14.395  0.37 21.48           O  
ATOM    817  O  BASP A  48      43.057   5.797  14.579  0.63 18.50           O  
ATOM    818  CB AASP A  48      43.325   5.841  17.219  0.37 20.91           C  
ATOM    819  CB BASP A  48      43.342   5.565  17.339  0.63 20.81           C  
ATOM    820  CG AASP A  48      43.353   7.349  17.259  0.37 26.44           C  
ATOM    821  CG BASP A  48      43.472   4.870  18.721  0.63 27.90           C  
ATOM    822  OD1AASP A  48      44.461   7.928  17.245  0.37 27.57           O  
ATOM    823  OD1BASP A  48      44.111   3.792  18.816  0.63 30.07           O  
ATOM    824  OD2AASP A  48      42.267   7.960  17.316  0.37 27.83           O  
ATOM    825  OD2BASP A  48      42.940   5.414  19.711  0.63 33.48           O  
ATOM    826  H  AASP A  48      45.759   6.497  17.214  0.37 22.30           H  
ATOM    827  H  BASP A  48      45.735   6.480  17.235  0.63 21.95           H  
ATOM    828  HA AASP A  48      44.422   4.284  16.474  0.37 26.73           H  
ATOM    829  HA BASP A  48      44.523   4.245  16.320  0.63 26.61           H  
ATOM    830  HB2AASP A  48      42.483   5.566  16.823  0.37 25.03           H  
ATOM    831  HB2BASP A  48      43.334   6.524  17.484  0.63 24.91           H  
ATOM    832  HB3AASP A  48      43.385   5.515  18.131  0.37 25.03           H  
ATOM    833  HB3BASP A  48      42.504   5.283  16.938  0.63 24.91           H  
ATOM    834  N   VAL A  49      45.249   6.232  14.287  1.00 19.58           N  
ATOM    835  CA  VAL A  49      45.115   6.631  12.877  1.00 16.46           C  
ATOM    836  C   VAL A  49      46.246   6.000  12.084  1.00 22.04           C  
ATOM    837  O   VAL A  49      47.409   6.416  12.176  1.00 17.82           O  
ATOM    838  CB  VAL A  49      45.095   8.155  12.688  1.00 18.59           C  
ATOM    839  CG1 VAL A  49      44.946   8.516  11.189  1.00 15.94           C  
ATOM    840  CG2 VAL A  49      43.969   8.744  13.483  1.00 19.14           C  
ATOM    841  H   VAL A  49      46.028   6.385  14.616  1.00 23.44           H  
ATOM    842  HA  VAL A  49      44.280   6.280  12.532  1.00 19.69           H  
ATOM    843  HB  VAL A  49      45.928   8.532  13.013  1.00 22.25           H  
ATOM    844 HG11 VAL A  49      44.936   9.481  11.096  1.00 19.06           H  
ATOM    845 HG12 VAL A  49      45.696   8.144  10.699  1.00 19.06           H  
ATOM    846 HG13 VAL A  49      44.115   8.142  10.856  1.00 19.06           H  
ATOM    847 HG21 VAL A  49      43.964   9.706  13.357  1.00 22.91           H  
ATOM    848 HG22 VAL A  49      43.132   8.365  13.172  1.00 22.91           H  
ATOM    849 HG23 VAL A  49      44.101   8.532  14.420  1.00 22.91           H  
ATOM    850  N   SER A  50      45.890   5.022  11.265  1.00 15.78           N  
ATOM    851  CA  SER A  50      46.840   4.256  10.490  1.00 15.12           C  
ATOM    852  C   SER A  50      46.338   4.123   9.068  1.00 14.65           C  
ATOM    853  O   SER A  50      45.129   4.058   8.837  1.00 18.19           O  
ATOM    854  CB  SER A  50      47.033   2.842  11.085  1.00 18.49           C  
ATOM    855  OG  SER A  50      47.545   2.943  12.388  1.00 19.72           O  
ATOM    856  H   SER A  50      45.075   4.778  11.141  1.00 18.88           H  
ATOM    857  HA  SER A  50      47.697   4.710  10.478  1.00 18.08           H  
ATOM    858  HB2 SER A  50      46.176   2.387  11.112  1.00 22.13           H  
ATOM    859  HB3 SER A  50      47.658   2.346  10.533  1.00 22.13           H  
ATOM    860  HG  SER A  50      47.012   3.375  12.873  1.00 23.61           H  
ATOM    861  N   PRO A  51      47.244   4.004   8.109  1.00 14.91           N  
ATOM    862  CA  PRO A  51      46.827   3.687   6.749  1.00 12.97           C  
ATOM    863  C   PRO A  51      46.504   2.198   6.618  1.00 15.91           C  
ATOM    864  O   PRO A  51      47.246   1.354   7.124  1.00 20.82           O  
ATOM    865  CB  PRO A  51      48.065   4.035   5.923  1.00 15.05           C  
ATOM    866  CG  PRO A  51      49.178   3.712   6.818  1.00 15.45           C  
ATOM    867  CD  PRO A  51      48.711   4.141   8.204  1.00 18.28           C  
ATOM    868  HA  PRO A  51      46.071   4.228   6.473  1.00 15.51           H  
ATOM    869  HB2 PRO A  51      48.093   3.488   5.123  1.00 18.00           H  
ATOM    870  HB3 PRO A  51      48.060   4.979   5.701  1.00 18.00           H  
ATOM    871  HG2 PRO A  51      49.351   2.758   6.794  1.00 18.48           H  
ATOM    872  HG3 PRO A  51      49.966   4.211   6.551  1.00 18.48           H  
ATOM    873  HD2 PRO A  51      49.066   3.545   8.882  1.00 21.88           H  
ATOM    874  HD3 PRO A  51      48.957   5.064   8.375  1.00 21.88           H  
ATOM    875  N   PHE A  52      45.441   1.879   5.875  1.00 17.01           N  
ATOM    876  CA  PHE A  52      45.202   0.485   5.462  1.00 18.35           C  
ATOM    877  C   PHE A  52      46.342  -0.044   4.614  1.00 20.88           C  
ATOM    878  O   PHE A  52      46.925   0.673   3.791  1.00 19.05           O  
ATOM    879  CB  PHE A  52      43.903   0.366   4.655  1.00 17.85           C  
ATOM    880  CG  PHE A  52      42.681   0.833   5.367  1.00 13.01           C  
ATOM    881  CD1 PHE A  52      42.452   0.500   6.678  1.00 18.50           C  
ATOM    882  CD2 PHE A  52      41.724   1.574   4.699  1.00 15.06           C  
ATOM    883  CE1 PHE A  52      41.321   0.918   7.317  1.00 16.86           C  
ATOM    884  CE2 PHE A  52      40.571   1.982   5.336  1.00 17.14           C  
ATOM    885  CZ  PHE A  52      40.368   1.660   6.637  1.00 17.95           C  
ATOM    886  H   PHE A  52      44.850   2.439   5.599  1.00 20.36           H  
ATOM    887  HA  PHE A  52      45.123  -0.074   6.251  1.00 21.96           H  
ATOM    888  HB2 PHE A  52      43.991   0.894   3.847  1.00 21.37           H  
ATOM    889  HB3 PHE A  52      43.768  -0.566   4.422  1.00 21.37           H  
ATOM    890  HD1 PHE A  52      43.084  -0.001   7.142  1.00 22.14           H  
ATOM    891  HD2 PHE A  52      41.856   1.794   3.805  1.00 18.01           H  
ATOM    892  HE1 PHE A  52      41.182   0.691   8.208  1.00 20.18           H  
ATOM    893  HE2 PHE A  52      39.940   2.489   4.878  1.00 20.51           H  
ATOM    894  HZ  PHE A  52      39.598   1.944   7.074  1.00 21.48           H  
ATOM    895  N   ASP A  53      46.657  -1.331   4.791  1.00 19.61           N  
ATOM    896  CA  ASP A  53      47.702  -1.922   3.974  1.00 18.13           C  
ATOM    897  C   ASP A  53      47.399  -1.790   2.489  1.00 16.57           C  
ATOM    898  O   ASP A  53      48.300  -1.531   1.685  1.00 18.42           O  
ATOM    899  CB  ASP A  53      47.907  -3.403   4.346  1.00 22.66           C  
ATOM    900  CG  ASP A  53      48.397  -3.577   5.736  1.00 29.14           C  
ATOM    901  OD1 ASP A  53      49.282  -2.796   6.187  1.00 22.49           O  
ATOM    902  OD2 ASP A  53      47.882  -4.500   6.394  1.00 22.94           O  
ATOM    903  H   ASP A  53      46.291  -1.863   5.360  1.00 23.47           H  
ATOM    904  HA  ASP A  53      48.534  -1.456   4.148  1.00 21.70           H  
ATOM    905  HB2 ASP A  53      47.061  -3.870   4.265  1.00 27.13           H  
ATOM    906  HB3 ASP A  53      48.561  -3.793   3.745  1.00 27.13           H  
ATOM    907  N   HIS A  54      46.142  -1.942   2.101  1.00 14.23           N  
ATOM    908  CA  HIS A  54      45.869  -2.086   0.678  1.00 16.59           C  
ATOM    909  C   HIS A  54      46.030  -0.773  -0.065  1.00 22.27           C  
ATOM    910  O   HIS A  54      46.334  -0.777  -1.268  1.00 16.62           O  
ATOM    911  CB  HIS A  54      44.463  -2.663   0.473  1.00 20.06           C  
ATOM    912  CG  HIS A  54      43.343  -1.670   0.606  1.00 14.67           C  
ATOM    913  ND1 HIS A  54      42.905  -0.901  -0.447  1.00 15.13           N  
ATOM    914  CD2 HIS A  54      42.552  -1.349   1.653  1.00 13.98           C  
ATOM    915  CE1 HIS A  54      41.882  -0.163  -0.067  1.00 16.63           C  
ATOM    916  NE2 HIS A  54      41.652  -0.404   1.215  1.00 17.24           N  
ATOM    917  H   HIS A  54      45.454  -1.965   2.616  1.00 17.02           H  
ATOM    918  HA  HIS A  54      46.504  -2.716   0.302  1.00 19.85           H  
ATOM    919  HB2 HIS A  54      44.413  -3.044  -0.417  1.00 24.02           H  
ATOM    920  HB3 HIS A  54      44.317  -3.359   1.133  1.00 24.02           H  
ATOM    921  HD2 HIS A  54      42.601  -1.707   2.510  1.00 16.72           H  
ATOM    922  HE1 HIS A  54      41.425   0.450  -0.597  1.00 19.90           H  
ATOM    923  N   SER A  55      45.901   0.350   0.636  1.00 18.28           N  
ATOM    924  CA  SER A  55      45.975   1.658  -0.013  1.00 16.27           C  
ATOM    925  C   SER A  55      47.135   2.515   0.474  1.00 22.37           C  
ATOM    926  O   SER A  55      47.206   3.705   0.107  1.00 18.98           O  
ATOM    927  CB  SER A  55      44.667   2.378   0.213  1.00 12.89           C  
ATOM    928  OG  SER A  55      44.417   2.402   1.582  1.00 15.89           O  
ATOM    929  H   SER A  55      45.769   0.384   1.486  1.00 21.87           H  
ATOM    930  HA  SER A  55      46.082   1.528  -0.968  1.00 19.46           H  
ATOM    931  HB2 SER A  55      44.735   3.287  -0.120  1.00 15.41           H  
ATOM    932  HB3 SER A  55      43.952   1.903  -0.239  1.00 15.41           H  
ATOM    933  HG  SER A  55      43.692   2.798   1.735  1.00 19.01           H  
ATOM    934  N   ARG A  56      48.031   1.974   1.290  1.00 17.35           N  
ATOM    935  CA  ARG A  56      49.106   2.793   1.842  1.00 17.00           C  
ATOM    936  C   ARG A  56      50.075   3.146   0.724  1.00 24.07           C  
ATOM    937  O   ARG A  56      50.211   2.420  -0.259  1.00 16.78           O  
ATOM    938  CB  ARG A  56      49.843   2.095   2.987  1.00 18.31           C  
ATOM    939  CG  ARG A  56      50.794   0.959   2.569  1.00 20.33           C  
ATOM    940  CD  ARG A  56      51.400   0.214   3.765  1.00 20.63           C  
ATOM    941  NE  ARG A  56      52.341  -0.822   3.337  1.00 21.35           N  
ATOM    942  CZ  ARG A  56      53.654  -0.676   3.202  1.00 28.85           C  
ATOM    943  NH1 ARG A  56      54.275   0.491   3.446  1.00 20.22           N  
ATOM    944  NH2 ARG A  56      54.359  -1.720   2.805  1.00 20.29           N  
ATOM    945  H   ARG A  56      48.041   1.150   1.537  1.00 20.76           H  
ATOM    946  HA  ARG A  56      48.730   3.618   2.186  1.00 20.35           H  
ATOM    947  HB2 ARG A  56      50.371   2.757   3.461  1.00 21.91           H  
ATOM    948  HB3 ARG A  56      49.184   1.715   3.590  1.00 21.91           H  
ATOM    949  HG2 ARG A  56      50.302   0.316   2.035  1.00 24.34           H  
ATOM    950  HG3 ARG A  56      51.523   1.333   2.050  1.00 24.34           H  
ATOM    951  HD2 ARG A  56      51.878   0.845   4.326  1.00 24.70           H  
ATOM    952  HD3 ARG A  56      50.690  -0.211   4.270  1.00 24.70           H  
ATOM    953  HE  ARG A  56      52.014  -1.597   3.157  1.00 25.57           H  
ATOM    954 HH11 ARG A  56      53.821   1.174   3.704  1.00 24.20           H  
ATOM    955 HH12 ARG A  56      55.127   0.554   3.347  1.00 24.20           H  
ATOM    956 HH21 ARG A  56      53.967  -2.468   2.646  1.00 24.29           H  
ATOM    957 HH22 ARG A  56      55.211  -1.651   2.707  1.00 24.29           H  
ATOM    958  N   ILE A  57      50.689   4.314   0.849  1.00 20.29           N  
ATOM    959  CA  ILE A  57      51.755   4.727  -0.049  1.00 19.10           C  
ATOM    960  C   ILE A  57      53.044   4.075   0.398  1.00 18.47           C  
ATOM    961  O   ILE A  57      53.462   4.223   1.556  1.00 18.60           O  
ATOM    962  CB  ILE A  57      51.905   6.263  -0.057  1.00 19.04           C  
ATOM    963  CG1 ILE A  57      50.642   6.945  -0.608  1.00 21.14           C  
ATOM    964  CG2 ILE A  57      53.160   6.639  -0.836  1.00 19.83           C  
ATOM    965  CD1 ILE A  57      50.404   6.786  -2.106  1.00 23.17           C  
ATOM    966  H   ILE A  57      50.502   4.894   1.456  1.00 24.29           H  
ATOM    967  HA  ILE A  57      51.555   4.431  -0.951  1.00 22.86           H  
ATOM    968  HB  ILE A  57      52.024   6.556   0.860  1.00 22.79           H  
ATOM    969 HG12 ILE A  57      49.870   6.575  -0.151  1.00 25.31           H  
ATOM    970 HG13 ILE A  57      50.701   7.895  -0.423  1.00 25.31           H  
ATOM    971 HG21 ILE A  57      53.252   7.605  -0.839  1.00 23.74           H  
ATOM    972 HG22 ILE A  57      53.931   6.235  -0.406  1.00 23.74           H  
ATOM    973 HG23 ILE A  57      53.078   6.311  -1.745  1.00 23.74           H  
ATOM    974 HD11 ILE A  57      49.587   7.250  -2.347  1.00 27.74           H  
ATOM    975 HD12 ILE A  57      51.156   7.166  -2.587  1.00 27.74           H  
ATOM    976 HD13 ILE A  57      50.322   5.842  -2.314  1.00 27.74           H  
ATOM    977  N   LYS A  58      53.724   3.412  -0.536  1.00 19.90           N  
ATOM    978  CA  LYS A  58      55.001   2.782  -0.258  1.00 22.16           C  
ATOM    979  C   LYS A  58      56.123   3.690  -0.725  1.00 16.69           C  
ATOM    980  O   LYS A  58      56.104   4.174  -1.862  1.00 20.66           O  
ATOM    981  CB  LYS A  58      55.112   1.408  -0.946  1.00 25.36           C  
ATOM    982  CG  LYS A  58      54.081   0.422  -0.457  1.00 26.77           C  
ATOM    983  CD  LYS A  58      54.337  -0.985  -1.003  1.00 28.65           C  
ATOM    984  CE  LYS A  58      53.154  -1.908  -0.722  1.00 55.59           C  
ATOM    985  NZ  LYS A  58      53.321  -3.249  -1.348  1.00 90.95           N  
ATOM    986  H   LYS A  58      53.459   3.315  -1.348  1.00 23.82           H  
ATOM    987  HA  LYS A  58      55.093   2.652   0.698  1.00 26.54           H  
ATOM    988  HB2 LYS A  58      54.987   1.523  -1.901  1.00 30.38           H  
ATOM    989  HB3 LYS A  58      55.990   1.037  -0.768  1.00 30.38           H  
ATOM    990  HG2 LYS A  58      54.113   0.381   0.512  1.00 32.07           H  
ATOM    991  HG3 LYS A  58      53.202   0.707  -0.751  1.00 32.07           H  
ATOM    992  HD2 LYS A  58      54.466  -0.939  -1.963  1.00 34.33           H  
ATOM    993  HD3 LYS A  58      55.123  -1.358  -0.575  1.00 34.33           H  
ATOM    994  HE2 LYS A  58      53.068  -2.032   0.236  1.00 66.65           H  
ATOM    995  HE3 LYS A  58      52.346  -1.507  -1.080  1.00 66.65           H  
ATOM    996  HZ1 LYS A  58      52.615  -3.760  -1.165  1.00109.09           H  
ATOM    997  HZ2 LYS A  58      53.396  -3.165  -2.231  1.00109.09           H  
ATOM    998  HZ3 LYS A  58      54.053  -3.643  -1.032  1.00109.09           H  
ATOM    999  N   LEU A  59      57.057   3.967   0.171  1.00 16.31           N  
ATOM   1000  CA  LEU A  59      58.276   4.660  -0.220  1.00 17.59           C  
ATOM   1001  C   LEU A  59      59.124   3.719  -1.072  1.00 25.76           C  
ATOM   1002  O   LEU A  59      59.155   2.519  -0.817  1.00 25.38           O  
ATOM   1003  CB  LEU A  59      59.068   5.070   1.004  1.00 18.21           C  
ATOM   1004  CG  LEU A  59      58.305   5.934   2.015  1.00 23.41           C  
ATOM   1005  CD1 LEU A  59      59.136   6.066   3.235  1.00 22.32           C  
ATOM   1006  CD2 LEU A  59      57.965   7.314   1.408  1.00 21.74           C  
ATOM   1007  H   LEU A  59      57.011   3.767   1.006  1.00 19.51           H  
ATOM   1008  HA  LEU A  59      58.060   5.450  -0.739  1.00 21.05           H  
ATOM   1009  HB2 LEU A  59      59.357   4.267   1.467  1.00 21.79           H  
ATOM   1010  HB3 LEU A  59      59.844   5.575   0.715  1.00 21.79           H  
ATOM   1011  HG  LEU A  59      57.475   5.493   2.256  1.00 28.03           H  
ATOM   1012 HD11 LEU A  59      58.662   6.612   3.882  1.00 26.72           H  
ATOM   1013 HD12 LEU A  59      59.298   5.183   3.603  1.00 26.72           H  
ATOM   1014 HD13 LEU A  59      59.977   6.487   3.000  1.00 26.72           H  
ATOM   1015 HD21 LEU A  59      57.484   7.839   2.067  1.00 26.03           H  
ATOM   1016 HD22 LEU A  59      58.789   7.764   1.165  1.00 26.03           H  
ATOM   1017 HD23 LEU A  59      57.413   7.185   0.621  1.00 26.03           H  
ATOM   1018  N   HIS A  60      59.796   4.264  -2.089  1.00 26.98           N  
ATOM   1019  CA  HIS A  60      60.637   3.456  -2.984  1.00 30.45           C  
ATOM   1020  C   HIS A  60      62.041   3.328  -2.393  1.00 32.26           C  
ATOM   1021  O   HIS A  60      63.025   3.872  -2.891  1.00 48.21           O  
ATOM   1022  CB  HIS A  60      60.714   4.075  -4.368  1.00 20.71           C  
ATOM   1023  CG  HIS A  60      59.392   4.281  -5.031  1.00 24.98           C  
ATOM   1024  ND1 HIS A  60      59.277   4.858  -6.275  1.00 28.02           N  
ATOM   1025  CD2 HIS A  60      58.133   3.975  -4.638  1.00 28.70           C  
ATOM   1026  CE1 HIS A  60      58.004   4.902  -6.621  1.00 33.80           C  
ATOM   1027  NE2 HIS A  60      57.288   4.381  -5.641  1.00 26.86           N  
ATOM   1028  H   HIS A  60      59.782   5.101  -2.284  1.00 32.32           H  
ATOM   1029  HA  HIS A  60      60.257   2.567  -3.067  1.00 36.48           H  
ATOM   1030  HB2 HIS A  60      61.144   4.941  -4.297  1.00 24.79           H  
ATOM   1031  HB3 HIS A  60      61.241   3.495  -4.939  1.00 24.79           H  
ATOM   1032  HD2 HIS A  60      57.886   3.575  -3.836  1.00 34.38           H  
ATOM   1033  HE1 HIS A  60      57.668   5.252  -7.414  1.00 40.50           H  
ATOM   1034  N   GLN A  61      62.116   2.634  -1.278  1.00 37.20           N  
ATOM   1035  CA  GLN A  61      63.394   2.421  -0.619  1.00 36.13           C  
ATOM   1036  C   GLN A  61      63.300   1.053   0.011  1.00 38.97           C  
ATOM   1037  O   GLN A  61      62.209   0.602   0.362  1.00 38.96           O  
ATOM   1038  CB  GLN A  61      63.740   3.509   0.422  1.00 47.76           C  
ATOM   1039  CG  GLN A  61      62.696   3.733   1.504  1.00 33.33           C  
ATOM   1040  CD  GLN A  61      63.267   4.402   2.755  1.00 54.43           C  
ATOM   1041  OE1 GLN A  61      63.802   3.721   3.641  1.00 42.06           O  
ATOM   1042  NE2 GLN A  61      63.136   5.743   2.847  1.00 31.70           N  
ATOM   1043  H   GLN A  61      61.445   2.275  -0.878  1.00 44.58           H  
ATOM   1044  HA  GLN A  61      64.099   2.403  -1.285  1.00 43.30           H  
ATOM   1045  HB2 GLN A  61      64.568   3.259   0.863  1.00 57.25           H  
ATOM   1046  HB3 GLN A  61      63.863   4.351  -0.043  1.00 57.25           H  
ATOM   1047  HG2 GLN A  61      61.995   4.303   1.153  1.00 39.93           H  
ATOM   1048  HG3 GLN A  61      62.325   2.876   1.767  1.00 39.93           H  
ATOM   1049 HE21 GLN A  61      62.755   6.182   2.213  1.00 37.98           H  
ATOM   1050 HE22 GLN A  61      63.441   6.159   3.534  1.00 37.98           H  
ATOM   1051  N   GLU A  62      64.432   0.365   0.101  1.00 49.52           N  
ATOM   1052  CA  GLU A  62      64.375  -0.996   0.603  1.00 52.59           C  
ATOM   1053  C   GLU A  62      64.601  -1.069   2.102  1.00 46.18           C  
ATOM   1054  O   GLU A  62      64.209  -2.063   2.718  1.00 41.80           O  
ATOM   1055  CB  GLU A  62      65.371  -1.902  -0.132  1.00 67.01           C  
ATOM   1056  CG  GLU A  62      66.724  -1.309  -0.427  1.00 87.17           C  
ATOM   1057  CD  GLU A  62      67.643  -2.306  -1.121  1.00119.65           C  
ATOM   1058  OE1 GLU A  62      68.005  -3.324  -0.491  1.00118.76           O  
ATOM   1059  OE2 GLU A  62      67.987  -2.080  -2.301  1.00116.47           O  
ATOM   1060  H   GLU A  62      65.214   0.650  -0.114  1.00 59.36           H  
ATOM   1061  HA  GLU A  62      63.487  -1.346   0.430  1.00 63.05           H  
ATOM   1062  HB2 GLU A  62      65.517  -2.695   0.408  1.00 80.35           H  
ATOM   1063  HB3 GLU A  62      64.979  -2.159  -0.980  1.00 80.35           H  
ATOM   1064  HG2 GLU A  62      66.615  -0.541  -1.010  1.00104.54           H  
ATOM   1065  HG3 GLU A  62      67.143  -1.040   0.406  1.00104.54           H  
ATOM   1066  N   ASP A  63      65.159  -0.025   2.722  1.00 43.06           N  
ATOM   1067  CA  ASP A  63      65.291  -0.051   4.177  1.00 45.67           C  
ATOM   1068  C   ASP A  63      63.933  -0.253   4.843  1.00 40.71           C  
ATOM   1069  O   ASP A  63      63.700  -1.252   5.525  1.00 45.31           O  
ATOM   1070  CB  ASP A  63      65.942   1.232   4.692  1.00 50.14           C  
ATOM   1071  CG  ASP A  63      66.148   1.205   6.204  1.00 72.00           C  
ATOM   1072  OD1 ASP A  63      66.894   0.323   6.679  1.00 56.95           O  
ATOM   1073  OD2 ASP A  63      65.561   2.050   6.921  1.00 71.33           O  
ATOM   1074  H   ASP A  63      65.457   0.685   2.339  1.00 51.61           H  
ATOM   1075  HA  ASP A  63      65.860  -0.796   4.427  1.00 54.74           H  
ATOM   1076  HB2 ASP A  63      66.809   1.340   4.271  1.00 60.11           H  
ATOM   1077  HB3 ASP A  63      65.371   1.986   4.479  1.00 60.11           H  
ATOM   1078  N   ASN A  64      63.026   0.704   4.668  1.00 33.77           N  
ATOM   1079  CA  ASN A  64      61.715   0.633   5.306  1.00 26.71           C  
ATOM   1080  C   ASN A  64      60.797   1.510   4.475  1.00 25.69           C  
ATOM   1081  O   ASN A  64      60.997   2.723   4.426  1.00 24.19           O  
ATOM   1082  CB  ASN A  64      61.787   1.105   6.748  1.00 25.20           C  
ATOM   1083  CG  ASN A  64      60.428   1.054   7.448  1.00 21.86           C  
ATOM   1084  OD1 ASN A  64      59.399   0.893   6.798  1.00 23.94           O  
ATOM   1085  ND2 ASN A  64      60.423   1.185   8.764  1.00 24.01           N  
ATOM   1086  H   ASN A  64      63.145   1.405   4.184  1.00 40.46           H  
ATOM   1087  HA  ASN A  64      61.385  -0.279   5.288  1.00 32.00           H  
ATOM   1088  HB2 ASN A  64      62.400   0.536   7.238  1.00 30.18           H  
ATOM   1089  HB3 ASN A  64      62.100   2.024   6.765  1.00 30.18           H  
ATOM   1090 HD21 ASN A  64      59.680   1.162   9.196  1.00 28.75           H  
ATOM   1091 HD22 ASN A  64      61.163   1.296   9.188  1.00 28.75           H  
ATOM   1092  N   ASP A  65      59.812   0.910   3.812  1.00 22.73           N  
ATOM   1093  CA  ASP A  65      58.985   1.658   2.876  1.00 23.20           C  
ATOM   1094  C   ASP A  65      57.754   2.297   3.517  1.00 17.02           C  
ATOM   1095  O   ASP A  65      56.863   2.760   2.795  1.00 18.59           O  
ATOM   1096  CB  ASP A  65      58.566   0.746   1.720  1.00 24.61           C  
ATOM   1097  CG  ASP A  65      57.595  -0.346   2.134  1.00 26.60           C  
ATOM   1098  OD1 ASP A  65      56.978  -0.290   3.228  1.00 25.79           O  
ATOM   1099  OD2 ASP A  65      57.440  -1.271   1.323  1.00 30.45           O  
ATOM   1100  H   ASP A  65      59.605   0.079   3.885  1.00 27.22           H  
ATOM   1101  HA  ASP A  65      59.520   2.375   2.501  1.00 27.78           H  
ATOM   1102  HB2 ASP A  65      58.136   1.284   1.036  1.00 29.47           H  
ATOM   1103  HB3 ASP A  65      59.357   0.319   1.354  1.00 29.47           H  
ATOM   1104  N   TYR A  66      57.673   2.333   4.833  1.00 17.11           N  
ATOM   1105  CA  TYR A  66      56.444   2.727   5.487  1.00 20.62           C  
ATOM   1106  C   TYR A  66      56.377   4.235   5.714  1.00 19.93           C  
ATOM   1107  O   TYR A  66      57.285   4.829   6.310  1.00 14.67           O  
ATOM   1108  CB  TYR A  66      56.285   2.039   6.829  1.00 16.48           C  
ATOM   1109  CG  TYR A  66      55.057   2.530   7.520  1.00 17.81           C  
ATOM   1110  CD1 TYR A  66      53.795   2.159   7.072  1.00 18.36           C  
ATOM   1111  CD2 TYR A  66      55.134   3.436   8.564  1.00 20.06           C  
ATOM   1112  CE1 TYR A  66      52.629   2.642   7.660  1.00 17.58           C  
ATOM   1113  CE2 TYR A  66      53.970   3.935   9.169  1.00 17.58           C  
ATOM   1114  CZ  TYR A  66      52.709   3.537   8.708  1.00 20.38           C  
ATOM   1115  OH  TYR A  66      51.532   3.984   9.305  1.00 16.14           O  
ATOM   1116  H   TYR A  66      58.315   2.133   5.370  1.00 20.48           H  
ATOM   1117  HA  TYR A  66      55.693   2.474   4.928  1.00 24.68           H  
ATOM   1118  HB2 TYR A  66      56.201   1.082   6.694  1.00 19.72           H  
ATOM   1119  HB3 TYR A  66      57.053   2.237   7.387  1.00 19.72           H  
ATOM   1120  HD1 TYR A  66      53.727   1.565   6.360  1.00 21.98           H  
ATOM   1121  HD2 TYR A  66      55.966   3.715   8.870  1.00 24.01           H  
ATOM   1122  HE1 TYR A  66      51.798   2.361   7.349  1.00 21.04           H  
ATOM   1123  HE2 TYR A  66      54.037   4.529   9.882  1.00 21.04           H  
ATOM   1124  HH  TYR A  66      51.710   4.521   9.926  1.00 19.31           H  
ATOM   1125  N   ILE A  67      55.256   4.817   5.322  1.00 18.03           N  
ATOM   1126  CA  ILE A  67      54.865   6.152   5.755  1.00 20.31           C  
ATOM   1127  C   ILE A  67      53.374   6.111   6.066  1.00 20.09           C  
ATOM   1128  O   ILE A  67      52.607   5.361   5.450  1.00 16.79           O  
ATOM   1129  CB  ILE A  67      55.210   7.199   4.682  1.00 19.88           C  
ATOM   1130  CG1 ILE A  67      54.803   8.623   5.128  1.00 16.04           C  
ATOM   1131  CG2 ILE A  67      54.579   6.818   3.314  1.00 19.50           C  
ATOM   1132  CD1 ILE A  67      55.388   9.678   4.231  1.00 18.19           C  
ATOM   1133  H   ILE A  67      54.688   4.450   4.791  1.00 21.57           H  
ATOM   1134  HA  ILE A  67      55.341   6.379   6.569  1.00 24.31           H  
ATOM   1135  HB  ILE A  67      56.174   7.194   4.569  1.00 23.80           H  
ATOM   1136 HG12 ILE A  67      53.837   8.702   5.100  1.00 19.19           H  
ATOM   1137 HG13 ILE A  67      55.126   8.779   6.030  1.00 19.19           H  
ATOM   1138 HG21 ILE A  67      54.813   7.494   2.659  1.00 23.34           H  
ATOM   1139 HG22 ILE A  67      54.925   5.955   3.037  1.00 23.34           H  
ATOM   1140 HG23 ILE A  67      53.616   6.772   3.413  1.00 23.34           H  
ATOM   1141 HD11 ILE A  67      55.108  10.551   4.547  1.00 21.77           H  
ATOM   1142 HD12 ILE A  67      56.355   9.612   4.254  1.00 21.77           H  
ATOM   1143 HD13 ILE A  67      55.068   9.535   3.326  1.00 21.77           H  
ATOM   1144  N   ASN A  68      52.957   6.916   7.029  1.00 16.18           N  
ATOM   1145  CA  ASN A  68      51.536   7.015   7.353  1.00 16.98           C  
ATOM   1146  C   ASN A  68      50.865   7.925   6.339  1.00 21.24           C  
ATOM   1147  O   ASN A  68      50.704   9.139   6.536  1.00 17.00           O  
ATOM   1148  CB  ASN A  68      51.340   7.467   8.782  1.00 15.38           C  
ATOM   1149  CG  ASN A  68      49.912   7.327   9.236  1.00 17.46           C  
ATOM   1150  OD1 ASN A  68      48.986   7.658   8.499  1.00 16.81           O  
ATOM   1151  ND2 ASN A  68      49.728   6.881  10.473  1.00 15.55           N  
ATOM   1152  H   ASN A  68      53.468   7.413   7.509  1.00 19.36           H  
ATOM   1153  HA  ASN A  68      51.136   6.135   7.267  1.00 20.31           H  
ATOM   1154  HB2 ASN A  68      51.896   6.926   9.365  1.00 18.39           H  
ATOM   1155  HB3 ASN A  68      51.589   8.401   8.856  1.00 18.39           H  
ATOM   1156 HD21 ASN A  68      48.931   6.788  10.782  1.00 18.60           H  
ATOM   1157 HD22 ASN A  68      50.405   6.669  10.959  1.00 18.60           H  
ATOM   1158  N   ALA A  69      50.478   7.304   5.226  1.00 15.38           N  
ATOM   1159  CA  ALA A  69      49.896   7.962   4.071  1.00 16.58           C  
ATOM   1160  C   ALA A  69      49.088   6.952   3.274  1.00 15.41           C  
ATOM   1161  O   ALA A  69      49.505   5.798   3.134  1.00 17.34           O  
ATOM   1162  CB  ALA A  69      50.973   8.559   3.178  1.00 14.67           C  
ATOM   1163  H   ALA A  69      50.550   6.453   5.119  1.00 18.40           H  
ATOM   1164  HA  ALA A  69      49.305   8.673   4.364  1.00 19.84           H  
ATOM   1165  HB1 ALA A  69      50.549   8.990   2.419  1.00 17.55           H  
ATOM   1166  HB2 ALA A  69      51.480   9.210   3.687  1.00 17.55           H  
ATOM   1167  HB3 ALA A  69      51.558   7.848   2.872  1.00 17.55           H  
ATOM   1168  N   SER A  70      47.956   7.413   2.743  1.00 14.83           N  
ATOM   1169  CA  SER A  70      46.992   6.596   2.011  1.00 15.67           C  
ATOM   1170  C   SER A  70      46.673   7.226   0.672  1.00 18.55           C  
ATOM   1171  O   SER A  70      46.459   8.452   0.587  1.00 16.71           O  
ATOM   1172  CB  SER A  70      45.689   6.475   2.781  1.00 11.81           C  
ATOM   1173  OG  SER A  70      45.936   6.046   4.100  1.00 16.98           O  
ATOM   1174  H   SER A  70      47.717   8.237   2.797  1.00 17.73           H  
ATOM   1175  HA  SER A  70      47.355   5.709   1.864  1.00 18.74           H  
ATOM   1176  HB2 SER A  70      45.253   7.341   2.806  1.00 14.11           H  
ATOM   1177  HB3 SER A  70      45.119   5.827   2.339  1.00 14.11           H  
ATOM   1178  HG  SER A  70      46.316   5.297   4.092  1.00 20.31           H  
ATOM   1179  N   LEU A  71      46.563   6.389  -0.370  1.00 15.85           N  
ATOM   1180  CA  LEU A  71      46.110   6.844  -1.677  1.00 15.22           C  
ATOM   1181  C   LEU A  71      44.591   6.692  -1.762  1.00 21.40           C  
ATOM   1182  O   LEU A  71      44.072   5.573  -1.748  1.00 18.12           O  
ATOM   1183  CB  LEU A  71      46.782   6.035  -2.796  1.00 17.27           C  
ATOM   1184  CG  LEU A  71      46.342   6.357  -4.238  1.00 21.46           C  
ATOM   1185  CD1 LEU A  71      46.729   7.788  -4.591  1.00 21.58           C  
ATOM   1186  CD2 LEU A  71      46.974   5.394  -5.242  1.00 30.47           C  
ATOM   1187  H   LEU A  71      46.748   5.549  -0.337  1.00 18.97           H  
ATOM   1188  HA  LEU A  71      46.335   7.780  -1.793  1.00 18.21           H  
ATOM   1189  HB2 LEU A  71      47.739   6.187  -2.747  1.00 20.66           H  
ATOM   1190  HB3 LEU A  71      46.599   5.095  -2.643  1.00 20.66           H  
ATOM   1191  HG  LEU A  71      45.378   6.277  -4.305  1.00 25.69           H  
ATOM   1192 HD11 LEU A  71      46.447   7.977  -5.499  1.00 25.84           H  
ATOM   1193 HD12 LEU A  71      46.289   8.395  -3.974  1.00 25.84           H  
ATOM   1194 HD13 LEU A  71      47.692   7.882  -4.517  1.00 25.84           H  
ATOM   1195 HD21 LEU A  71      46.674   5.627  -6.134  1.00 36.50           H  
ATOM   1196 HD22 LEU A  71      47.939   5.469  -5.186  1.00 36.50           H  
ATOM   1197 HD23 LEU A  71      46.698   4.489  -5.026  1.00 36.50           H  
ATOM   1198  N  AILE A  72      43.877   7.806  -1.881  0.53 16.93           N  
ATOM   1199  N  BILE A  72      43.883   7.812  -1.799  0.47 17.00           N  
ATOM   1200  CA AILE A  72      42.425   7.795  -2.027  0.53 18.33           C  
ATOM   1201  CA BILE A  72      42.448   7.821  -2.036  0.47 18.34           C  
ATOM   1202  C  AILE A  72      42.120   7.943  -3.516  0.53 24.36           C  
ATOM   1203  C  BILE A  72      42.274   7.909  -3.550  0.47 24.39           C  
ATOM   1204  O  AILE A  72      42.144   9.045  -4.066  0.53 17.22           O  
ATOM   1205  O  BILE A  72      42.629   8.918  -4.166  0.47 17.68           O  
ATOM   1206  CB AILE A  72      41.753   8.895  -1.206  0.53 18.46           C  
ATOM   1207  CB BILE A  72      41.758   8.986  -1.315  0.47 18.39           C  
ATOM   1208  CG1AILE A  72      42.255   8.844   0.246  0.53 20.18           C  
ATOM   1209  CG1BILE A  72      41.665   8.760   0.207  0.47 23.56           C  
ATOM   1210  CG2AILE A  72      40.224   8.754  -1.291  0.53 18.84           C  
ATOM   1211  CG2BILE A  72      40.348   9.182  -1.822  0.47 22.59           C  
ATOM   1212  CD1AILE A  72      41.382   9.562   1.221  0.53 28.58           C  
ATOM   1213  CD1BILE A  72      42.935   8.362   0.891  0.47 17.87           C  
ATOM   1214  H  AILE A  72      44.217   8.596  -1.879  0.53 20.26           H  
ATOM   1215  H  BILE A  72      44.219   8.596  -1.688  0.47 20.34           H  
ATOM   1216  HA AILE A  72      42.079   6.939  -1.729  0.53 21.94           H  
ATOM   1217  HA BILE A  72      42.059   6.988  -1.725  0.47 21.96           H  
ATOM   1218  HB AILE A  72      42.002   9.753  -1.584  0.53 22.10           H  
ATOM   1219  HB BILE A  72      42.264   9.797  -1.479  0.47 22.01           H  
ATOM   1220 HG12AILE A  72      42.307   7.916   0.524  0.53 24.16           H  
ATOM   1221 HG12BILE A  72      41.361   9.583   0.619  0.47 28.21           H  
ATOM   1222 HG13AILE A  72      43.136   9.248   0.285  0.53 24.16           H  
ATOM   1223 HG13BILE A  72      41.016   8.058   0.372  0.47 28.21           H  
ATOM   1224 HG21AILE A  72      39.812   9.458  -0.766  0.53 22.54           H  
ATOM   1225 HG21BILE A  72      39.942   9.924  -1.346  0.47 27.05           H  
ATOM   1226 HG22AILE A  72      39.952   8.831  -2.219  0.53 22.54           H  
ATOM   1227 HG22BILE A  72      40.378   9.375  -2.772  0.47 27.05           H  
ATOM   1228 HG23AILE A  72      39.967   7.887  -0.942  0.53 22.54           H  
ATOM   1229 HG23BILE A  72      39.840   8.371  -1.664  0.47 27.05           H  
ATOM   1230 HD11AILE A  72      41.768   9.481   2.107  0.53 34.23           H  
ATOM   1231 HD11BILE A  72      42.761   8.247   1.839  0.47 21.38           H  
ATOM   1232 HD12AILE A  72      41.328  10.496   0.966  0.53 34.23           H  
ATOM   1233 HD12BILE A  72      43.251   7.528   0.510  0.47 21.38           H  
ATOM   1234 HD13AILE A  72      40.499   9.162   1.206  0.53 34.23           H  
ATOM   1235 HD13BILE A  72      43.597   9.059   0.758  0.47 21.38           H  
ATOM   1236  N   LYS A  73      41.776   6.837  -4.166  1.00 20.61           N  
ATOM   1237  CA  LYS A  73      41.667   6.786  -5.615  1.00 21.75           C  
ATOM   1238  C   LYS A  73      40.188   6.824  -5.955  1.00 24.86           C  
ATOM   1239  O   LYS A  73      39.477   5.842  -5.773  1.00 18.11           O  
ATOM   1240  CB  LYS A  73      42.371   5.545  -6.150  1.00 26.16           C  
ATOM   1241  CG  LYS A  73      42.566   5.544  -7.649  1.00 42.44           C  
ATOM   1242  CD  LYS A  73      43.465   4.378  -8.057  1.00 55.31           C  
ATOM   1243  CE  LYS A  73      43.635   4.284  -9.560  1.00 68.45           C  
ATOM   1244  NZ  LYS A  73      44.137   2.932  -9.961  1.00 91.85           N  
ATOM   1245  H   LYS A  73      41.547   6.107  -3.774  1.00 24.67           H  
ATOM   1246  HA  LYS A  73      42.091   7.569  -5.999  1.00 26.04           H  
ATOM   1247  HB2 LYS A  73      43.247   5.482  -5.738  1.00 31.33           H  
ATOM   1248  HB3 LYS A  73      41.843   4.764  -5.920  1.00 31.33           H  
ATOM   1249  HG2 LYS A  73      41.707   5.441  -8.088  1.00 50.87           H  
ATOM   1250  HG3 LYS A  73      42.991   6.372  -7.922  1.00 50.87           H  
ATOM   1251  HD2 LYS A  73      44.342   4.499  -7.661  1.00 66.31           H  
ATOM   1252  HD3 LYS A  73      43.070   3.549  -7.745  1.00 66.31           H  
ATOM   1253  HE2 LYS A  73      42.778   4.431  -9.991  1.00 82.08           H  
ATOM   1254  HE3 LYS A  73      44.278   4.948  -9.853  1.00 82.08           H  
ATOM   1255  HZ1 LYS A  73      44.232   2.893 -10.845  1.00110.17           H  
ATOM   1256  HZ2 LYS A  73      44.925   2.775  -9.578  1.00110.17           H  
ATOM   1257  HZ3 LYS A  73      43.560   2.305  -9.703  1.00110.17           H  
ATOM   1258  N   MET A  74      39.708   7.976  -6.397  1.00 20.27           N  
ATOM   1259  CA  MET A  74      38.283   8.137  -6.683  1.00 25.23           C  
ATOM   1260  C   MET A  74      38.046   7.846  -8.167  1.00 30.68           C  
ATOM   1261  O   MET A  74      38.246   8.700  -9.025  1.00 25.28           O  
ATOM   1262  CB  MET A  74      37.800   9.516  -6.261  1.00 26.47           C  
ATOM   1263  CG  MET A  74      37.954   9.769  -4.752  1.00 22.13           C  
ATOM   1264  SD  MET A  74      37.204   8.549  -3.648  1.00 22.08           S  
ATOM   1265  CE  MET A  74      35.485   9.023  -3.766  1.00 21.25           C  
ATOM   1266  H   MET A  74      40.180   8.680  -6.542  1.00 24.27           H  
ATOM   1267  HA  MET A  74      37.789   7.485  -6.161  1.00 30.22           H  
ATOM   1268  HB2 MET A  74      38.317  10.189  -6.731  1.00 31.71           H  
ATOM   1269  HB3 MET A  74      36.860   9.604  -6.485  1.00 31.71           H  
ATOM   1270  HG2 MET A  74      38.901   9.800  -4.545  1.00 26.49           H  
ATOM   1271  HG3 MET A  74      37.553  10.628  -4.547  1.00 26.49           H  
ATOM   1272  HE1 MET A  74      34.956   8.433  -3.206  1.00 25.45           H  
ATOM   1273  HE2 MET A  74      35.389   9.940  -3.464  1.00 25.45           H  
ATOM   1274  HE3 MET A  74      35.199   8.947  -4.689  1.00 25.45           H  
ATOM   1275  N   GLU A  75      37.596   6.622  -8.454  1.00 30.26           N  
ATOM   1276  CA  GLU A  75      37.485   6.140  -9.832  1.00 25.18           C  
ATOM   1277  C   GLU A  75      36.431   6.912 -10.619  1.00 21.85           C  
ATOM   1278  O   GLU A  75      36.715   7.440 -11.693  1.00 30.79           O  
ATOM   1279  CB  GLU A  75      37.164   4.639  -9.814  1.00 37.66           C  
ATOM   1280  CG  GLU A  75      37.227   3.948 -11.183  1.00 50.35           C  
ATOM   1281  CD  GLU A  75      36.703   2.511 -11.154  1.00 60.20           C  
ATOM   1282  OE1 GLU A  75      36.330   2.031 -10.066  1.00 44.31           O  
ATOM   1283  OE2 GLU A  75      36.664   1.864 -12.221  1.00 85.73           O  
ATOM   1284  H   GLU A  75      37.346   6.048  -7.863  1.00 36.25           H  
ATOM   1285  HA  GLU A  75      38.338   6.258 -10.278  1.00 30.16           H  
ATOM   1286  HB2 GLU A  75      37.800   4.194  -9.232  1.00 45.14           H  
ATOM   1287  HB3 GLU A  75      36.266   4.519  -9.467  1.00 45.14           H  
ATOM   1288  HG2 GLU A  75      36.688   4.450 -11.814  1.00 60.36           H  
ATOM   1289  HG3 GLU A  75      38.149   3.924 -11.482  1.00 60.36           H  
ATOM   1290  N   GLU A  76      35.212   7.004 -10.106  1.00 27.39           N  
ATOM   1291  CA  GLU A  76      34.188   7.690 -10.893  1.00 30.91           C  
ATOM   1292  C   GLU A  76      34.563   9.150 -11.093  1.00 37.58           C  
ATOM   1293  O   GLU A  76      34.506   9.665 -12.214  1.00 34.81           O  
ATOM   1294  CB  GLU A  76      32.831   7.553 -10.216  1.00 32.62           C  
ATOM   1295  CG  GLU A  76      31.668   8.121 -10.993  1.00 44.98           C  
ATOM   1296  CD  GLU A  76      30.382   8.022 -10.223  1.00 51.75           C  
ATOM   1297  OE1 GLU A  76      30.439   7.709  -9.013  1.00 57.11           O  
ATOM   1298  OE2 GLU A  76      29.316   8.262 -10.823  1.00 75.85           O  
ATOM   1299  H   GLU A  76      34.958   6.697  -9.344  1.00 32.81           H  
ATOM   1300  HA  GLU A  76      34.130   7.273 -11.767  1.00 37.03           H  
ATOM   1301  HB2 GLU A  76      32.653   6.610 -10.071  1.00 39.09           H  
ATOM   1302  HB3 GLU A  76      32.865   8.012  -9.363  1.00 39.09           H  
ATOM   1303  HG2 GLU A  76      31.837   9.058 -11.181  1.00 53.92           H  
ATOM   1304  HG3 GLU A  76      31.565   7.627 -11.821  1.00 53.92           H  
ATOM   1305  N   ALA A  77      35.014   9.825 -10.027  1.00 29.52           N  
ATOM   1306  CA  ALA A  77      35.413  11.229 -10.175  1.00 32.10           C  
ATOM   1307  C   ALA A  77      36.691  11.399 -10.982  1.00 26.83           C  
ATOM   1308  O   ALA A  77      36.943  12.492 -11.489  1.00 33.12           O  
ATOM   1309  CB  ALA A  77      35.605  11.887  -8.804  1.00 26.12           C  
ATOM   1310  H   ALA A  77      35.096   9.504  -9.234  1.00 35.37           H  
ATOM   1311  HA  ALA A  77      34.706  11.707 -10.636  1.00 38.46           H  
ATOM   1312  HB1 ALA A  77      35.868  12.812  -8.932  1.00 31.28           H  
ATOM   1313  HB2 ALA A  77      34.768  11.845  -8.314  1.00 31.28           H  
ATOM   1314  HB3 ALA A  77      36.297  11.410  -8.319  1.00 31.28           H  
ATOM   1315  N  AGLN A  78      37.511  10.344 -11.062  0.46 22.84           N  
ATOM   1316  N  BGLN A  78      37.504  10.363 -11.135  0.54 22.68           N  
ATOM   1317  CA AGLN A  78      38.790  10.322 -11.777  0.46 30.61           C  
ATOM   1318  CA BGLN A  78      38.773  10.496 -11.842  0.54 30.78           C  
ATOM   1319  C  AGLN A  78      39.817  11.276 -11.158  0.46 32.62           C  
ATOM   1320  C  BGLN A  78      39.667  11.525 -11.147  0.54 32.37           C  
ATOM   1321  O  AGLN A  78      40.645  11.857 -11.856  0.46 21.29           O  
ATOM   1322  O  BGLN A  78      40.218  12.429 -11.770  0.54 26.77           O  
ATOM   1323  CB AGLN A  78      38.593  10.605 -13.269  0.46 39.15           C  
ATOM   1324  CB BGLN A  78      38.554  10.878 -13.312  0.54 38.93           C  
ATOM   1325  CG AGLN A  78      38.077   9.376 -14.025  0.46 44.46           C  
ATOM   1326  CG BGLN A  78      37.570   9.994 -14.078  0.54 46.93           C  
ATOM   1327  CD AGLN A  78      39.160   8.328 -14.208  0.46 35.58           C  
ATOM   1328  CD BGLN A  78      37.648  10.235 -15.579  0.54 46.66           C  
ATOM   1329  OE1AGLN A  78      40.052   8.497 -15.037  0.46 34.03           O  
ATOM   1330  OE1BGLN A  78      37.460  11.355 -16.052  0.54 38.72           O  
ATOM   1331  NE2AGLN A  78      39.102   7.249 -13.415  0.46 31.29           N  
ATOM   1332  NE2BGLN A  78      37.963   9.188 -16.328  0.54 52.32           N  
ATOM   1333  H  AGLN A  78      37.334   9.590 -10.687  0.46 27.35           H  
ATOM   1334  H  BGLN A  78      37.346   9.571 -10.839  0.54 27.15           H  
ATOM   1335  HA AGLN A  78      39.157   9.427 -11.705  0.46 36.67           H  
ATOM   1336  HA BGLN A  78      39.233   9.643 -11.823  0.54 36.88           H  
ATOM   1337  HB2AGLN A  78      37.945  11.319 -13.375  0.46 46.92           H  
ATOM   1338  HB2BGLN A  78      38.217  11.787 -13.347  0.54 46.66           H  
ATOM   1339  HB3AGLN A  78      39.443  10.864 -13.659  0.46 46.92           H  
ATOM   1340  HB3BGLN A  78      39.407  10.830 -13.772  0.54 46.66           H  
ATOM   1341  HG2AGLN A  78      37.349   8.976 -13.523  0.46 53.29           H  
ATOM   1342  HG2BGLN A  78      37.779   9.062 -13.909  0.54 56.26           H  
ATOM   1343  HG3AGLN A  78      37.767   9.649 -14.903  0.46 53.29           H  
ATOM   1344  HG3BGLN A  78      36.667  10.194 -13.786  0.54 56.26           H  
ATOM   1345 HE21AGLN A  78      38.464   7.169 -12.844  0.46 37.50           H  
ATOM   1346 HE21BGLN A  78      38.093   8.421 -15.961  0.54 62.72           H  
ATOM   1347 HE22AGLN A  78      39.697   6.632 -13.485  0.46 37.50           H  
ATOM   1348 HE22BGLN A  78      38.022   9.273 -17.181  0.54 62.72           H  
ATOM   1349  N   ARG A  79      39.794  11.394  -9.831  1.00 23.58           N  
ATOM   1350  CA  ARG A  79      40.791  12.158  -9.085  1.00 24.21           C  
ATOM   1351  C   ARG A  79      41.348  11.310  -7.955  1.00 17.73           C  
ATOM   1352  O   ARG A  79      40.622  10.514  -7.339  1.00 21.33           O  
ATOM   1353  CB  ARG A  79      40.206  13.454  -8.490  1.00 24.62           C  
ATOM   1354  CG  ARG A  79      41.254  14.387  -7.909  1.00 23.68           C  
ATOM   1355  CD  ARG A  79      40.720  15.794  -7.804  1.00 29.11           C  
ATOM   1356  NE  ARG A  79      40.704  16.418  -9.106  1.00 26.36           N  
ATOM   1357  CZ  ARG A  79      40.144  17.586  -9.402  1.00 32.86           C  
ATOM   1358  NH1 ARG A  79      39.501  18.295  -8.500  1.00 31.66           N  
ATOM   1359  NH2 ARG A  79      40.200  18.017 -10.643  1.00 30.29           N  
ATOM   1360  H  AARG A  79      39.197  11.032  -9.330  0.46 28.23           H  
ATOM   1361  H  BARG A  79      39.316  10.870  -9.346  0.54 28.23           H  
ATOM   1362  HA  ARG A  79      41.521  12.397  -9.677  1.00 29.00           H  
ATOM   1363  HB2 ARG A  79      39.735  13.934  -9.189  1.00 29.48           H  
ATOM   1364  HB3 ARG A  79      39.589  13.220  -7.779  1.00 29.48           H  
ATOM   1365  HG2 ARG A  79      41.496  14.085  -7.019  1.00 28.36           H  
ATOM   1366  HG3 ARG A  79      42.032  14.397  -8.487  1.00 28.36           H  
ATOM   1367  HD2 ARG A  79      39.813  15.772  -7.462  1.00 34.88           H  
ATOM   1368  HD3 ARG A  79      41.292  16.315  -7.219  1.00 34.88           H  
ATOM   1369  HE  ARG A  79      41.092  15.996  -9.747  1.00 31.57           H  
ATOM   1370 HH11 ARG A  79      39.453  18.016  -7.688  1.00 37.94           H  
ATOM   1371 HH12 ARG A  79      39.142  19.045  -8.719  1.00 37.94           H  
ATOM   1372 HH21 ARG A  79      40.614  17.558 -11.240  1.00 36.29           H  
ATOM   1373 HH22 ARG A  79      39.840  18.770 -10.852  1.00 36.29           H  
ATOM   1374  N  ASER A  80      42.635  11.488  -7.690  0.86 18.65           N  
ATOM   1375  N  BSER A  80      42.634  11.517  -7.661  0.14 19.20           N  
ATOM   1376  CA ASER A  80      43.317  10.827  -6.592  0.86 18.67           C  
ATOM   1377  CA BSER A  80      43.335  10.798  -6.607  0.14 19.08           C  
ATOM   1378  C  ASER A  80      43.884  11.865  -5.636  0.86 21.27           C  
ATOM   1379  C  BSER A  80      44.018  11.781  -5.665  0.14 21.36           C  
ATOM   1380  O  ASER A  80      44.277  12.968  -6.043  0.86 18.27           O  
ATOM   1381  O  BSER A  80      44.615  12.768  -6.107  0.14 18.96           O  
ATOM   1382  CB ASER A  80      44.455   9.937  -7.112  0.86 23.50           C  
ATOM   1383  CB BSER A  80      44.383   9.843  -7.191  0.14 23.73           C  
ATOM   1384  OG ASER A  80      43.935   8.806  -7.789  0.86 22.58           O  
ATOM   1385  OG BSER A  80      45.424  10.568  -7.820  0.14 23.83           O  
ATOM   1386  H  ASER A  80      43.149  12.003  -8.149  0.86 22.32           H  
ATOM   1387  H  BSER A  80      43.130  12.086  -8.073  0.14 22.98           H  
ATOM   1388  HA ASER A  80      42.687  10.271  -6.107  0.86 22.34           H  
ATOM   1389  HA BSER A  80      42.698  10.276  -6.094  0.14 22.83           H  
ATOM   1390  HB2ASER A  80      45.003  10.450  -7.726  0.86 28.14           H  
ATOM   1391  HB2BSER A  80      44.758   9.308  -6.474  0.14 28.41           H  
ATOM   1392  HB3ASER A  80      44.991   9.637  -6.361  0.86 28.14           H  
ATOM   1393  HB3BSER A  80      43.957   9.269  -7.846  0.14 28.41           H  
ATOM   1394  HG ASER A  80      43.457   8.354  -7.268  0.86 27.03           H  
ATOM   1395  HG BSER A  80      45.993  10.037  -8.137  0.14 28.54           H  
ATOM   1396  N   TYR A  81      43.943  11.490  -4.367  1.00 17.61           N  
ATOM   1397  CA  TYR A  81      44.555  12.305  -3.322  1.00 17.05           C  
ATOM   1398  C   TYR A  81      45.394  11.398  -2.457  1.00 21.10           C  
ATOM   1399  O   TYR A  81      45.024  10.239  -2.216  1.00 19.82           O  
ATOM   1400  CB  TYR A  81      43.498  12.964  -2.425  1.00 16.85           C  
ATOM   1401  CG  TYR A  81      42.293  13.566  -3.110  1.00 17.56           C  
ATOM   1402  CD1 TYR A  81      41.228  12.780  -3.488  1.00 19.71           C  
ATOM   1403  CD2 TYR A  81      42.207  14.925  -3.334  1.00 17.36           C  
ATOM   1404  CE1 TYR A  81      40.108  13.316  -4.104  1.00 18.42           C  
ATOM   1405  CE2 TYR A  81      41.089  15.486  -3.942  1.00 17.69           C  
ATOM   1406  CZ  TYR A  81      40.033  14.665  -4.333  1.00 14.44           C  
ATOM   1407  OH  TYR A  81      38.936  15.222  -4.952  1.00 16.55           O  
ATOM   1408  H  ATYR A  81      43.627  10.745  -4.076  0.86 21.07           H  
ATOM   1409  H  BTYR A  81      43.528  10.802  -4.060  0.14 21.07           H  
ATOM   1410  HA  TYR A  81      45.119  12.990  -3.713  1.00 20.40           H  
ATOM   1411  HB2 TYR A  81      43.168  12.294  -1.805  1.00 20.16           H  
ATOM   1412  HB3 TYR A  81      43.927  13.676  -1.926  1.00 20.16           H  
ATOM   1413  HD1 TYR A  81      41.268  11.863  -3.340  1.00 23.60           H  
ATOM   1414  HD2 TYR A  81      42.910  15.475  -3.076  1.00 20.77           H  
ATOM   1415  HE1 TYR A  81      39.407  12.761  -4.360  1.00 22.04           H  
ATOM   1416  HE2 TYR A  81      41.053  16.402  -4.098  1.00 21.17           H  
ATOM   1417  HH  TYR A  81      39.037  16.053  -5.020  1.00 19.80           H  
ATOM   1418  N   ILE A  82      46.518  11.906  -1.994  1.00 15.36           N  
ATOM   1419  CA  ILE A  82      47.263  11.259  -0.934  1.00 14.76           C  
ATOM   1420  C   ILE A  82      46.945  11.977   0.360  1.00 22.37           C  
ATOM   1421  O   ILE A  82      47.240  13.169   0.501  1.00 15.92           O  
ATOM   1422  CB  ILE A  82      48.765  11.263  -1.221  1.00 15.46           C  
ATOM   1423  CG1 ILE A  82      49.042  10.315  -2.371  1.00 18.96           C  
ATOM   1424  CG2 ILE A  82      49.557  10.811   0.006  1.00 14.72           C  
ATOM   1425  CD1 ILE A  82      50.463  10.469  -2.912  1.00 23.02           C  
ATOM   1426  H   ILE A  82      46.875  12.633  -2.281  1.00 18.38           H  
ATOM   1427  HA  ILE A  82      46.971  10.338  -0.852  1.00 17.66           H  
ATOM   1428  HB  ILE A  82      49.042  12.159  -1.470  1.00 18.50           H  
ATOM   1429 HG12 ILE A  82      48.933   9.402  -2.063  1.00 22.69           H  
ATOM   1430 HG13 ILE A  82      48.422  10.501  -3.093  1.00 22.69           H  
ATOM   1431 HG21 ILE A  82      50.503  10.824  -0.207  1.00 17.61           H  
ATOM   1432 HG22 ILE A  82      49.374  11.418   0.741  1.00 17.61           H  
ATOM   1433 HG23 ILE A  82      49.283   9.911   0.244  1.00 17.61           H  
ATOM   1434 HD11 ILE A  82      50.591   9.844  -3.643  1.00 27.57           H  
ATOM   1435 HD12 ILE A  82      50.583  11.378  -3.229  1.00 27.57           H  
ATOM   1436 HD13 ILE A  82      51.094  10.280  -2.200  1.00 27.57           H  
ATOM   1437  N   LEU A  83      46.365  11.265   1.320  1.00 14.48           N  
ATOM   1438  CA  LEU A  83      46.153  11.842   2.646  1.00 12.00           C  
ATOM   1439  C   LEU A  83      47.187  11.289   3.604  1.00 19.15           C  
ATOM   1440  O   LEU A  83      47.416  10.083   3.640  1.00 16.60           O  
ATOM   1441  CB  LEU A  83      44.744  11.562   3.146  1.00 13.84           C  
ATOM   1442  CG  LEU A  83      43.764  12.634   2.708  1.00 20.05           C  
ATOM   1443  CD1 LEU A  83      43.641  12.675   1.164  1.00 20.89           C  
ATOM   1444  CD2 LEU A  83      42.390  12.367   3.339  1.00 21.19           C  
ATOM   1445  H   LEU A  83      46.087  10.456   1.233  1.00 17.32           H  
ATOM   1446  HA  LEU A  83      46.271  12.804   2.597  1.00 14.34           H  
ATOM   1447  HB2 LEU A  83      44.443  10.712   2.790  1.00 16.55           H  
ATOM   1448  HB3 LEU A  83      44.750  11.535   4.116  1.00 16.55           H  
ATOM   1449  HG  LEU A  83      44.077  13.500   3.013  1.00 24.00           H  
ATOM   1450 HD11 LEU A  83      43.009  13.368   0.916  1.00 25.01           H  
ATOM   1451 HD12 LEU A  83      44.512  12.869   0.783  1.00 25.01           H  
ATOM   1452 HD13 LEU A  83      43.327  11.813   0.850  1.00 25.01           H  
ATOM   1453 HD21 LEU A  83      41.772  13.058   3.052  1.00 25.38           H  
ATOM   1454 HD22 LEU A  83      42.074  11.498   3.047  1.00 25.38           H  
ATOM   1455 HD23 LEU A  83      42.478  12.381   4.304  1.00 25.38           H  
ATOM   1456  N   THR A  84      47.789  12.167   4.407  1.00 15.43           N  
ATOM   1457  CA  THR A  84      48.878  11.768   5.276  1.00 14.85           C  
ATOM   1458  C   THR A  84      48.787  12.593   6.558  1.00 14.20           C  
ATOM   1459  O   THR A  84      48.103  13.613   6.607  1.00 14.32           O  
ATOM   1460  CB  THR A  84      50.215  11.925   4.552  1.00 14.96           C  
ATOM   1461  OG1 THR A  84      51.261  11.353   5.320  1.00 17.46           O  
ATOM   1462  CG2 THR A  84      50.544  13.421   4.285  1.00 16.26           C  
ATOM   1463  H   THR A  84      47.580  12.999   4.463  1.00 18.46           H  
ATOM   1464  HA  THR A  84      48.771  10.833   5.511  1.00 17.76           H  
ATOM   1465  HB  THR A  84      50.166  11.471   3.696  1.00 17.90           H  
ATOM   1466  HG1 THR A  84      51.114  10.535   5.441  1.00 20.89           H  
ATOM   1467 HG21 THR A  84      51.395  13.496   3.825  1.00 19.45           H  
ATOM   1468 HG22 THR A  84      49.852  13.820   3.734  1.00 19.45           H  
ATOM   1469 HG23 THR A  84      50.595  13.904   5.124  1.00 19.45           H  
ATOM   1470  N   GLN A  85      49.421  12.095   7.606  1.00 12.96           N  
ATOM   1471  CA  GLN A  85      49.520  12.807   8.866  1.00 12.91           C  
ATOM   1472  C   GLN A  85      50.512  13.961   8.720  1.00 14.42           C  
ATOM   1473  O   GLN A  85      51.346  13.991   7.807  1.00 14.92           O  
ATOM   1474  CB  GLN A  85      50.027  11.894   9.980  1.00 13.20           C  
ATOM   1475  CG  GLN A  85      51.442  11.390   9.703  1.00 11.69           C  
ATOM   1476  CD  GLN A  85      51.932  10.357  10.687  1.00 14.09           C  
ATOM   1477  OE1 GLN A  85      51.161   9.752  11.429  1.00 15.61           O  
ATOM   1478  NE2 GLN A  85      53.235  10.197  10.737  1.00 15.32           N  
ATOM   1479  H   GLN A  85      49.810  11.329   7.612  1.00 15.50           H  
ATOM   1480  HA  GLN A  85      48.653  13.163   9.117  1.00 15.43           H  
ATOM   1481  HB2 GLN A  85      50.039  12.386  10.816  1.00 15.78           H  
ATOM   1482  HB3 GLN A  85      49.441  11.124  10.054  1.00 15.78           H  
ATOM   1483  HG2 GLN A  85      51.464  10.991   8.820  1.00 13.96           H  
ATOM   1484  HG3 GLN A  85      52.053  12.143   9.737  1.00 13.96           H  
ATOM   1485 HE21 GLN A  85      53.744  10.647  10.210  1.00 18.33           H  
ATOM   1486 HE22 GLN A  85      53.577   9.626  11.282  1.00 18.33           H  
ATOM   1487  N   GLY A  86      50.450  14.888   9.655  1.00 16.42           N  
ATOM   1488  CA  GLY A  86      51.474  15.900   9.737  1.00 12.65           C  
ATOM   1489  C   GLY A  86      52.818  15.246  10.036  1.00 15.54           C  
ATOM   1490  O   GLY A  86      52.972  14.494  11.007  1.00 16.10           O  
ATOM   1491  H   GLY A  86      49.831  14.951  10.249  1.00 19.64           H  
ATOM   1492  HA2 GLY A  86      51.536  16.379   8.896  1.00 15.12           H  
ATOM   1493  HA3 GLY A  86      51.264  16.529  10.445  1.00 15.12           H  
ATOM   1494  N   PRO A  87      53.824  15.539   9.216  1.00 16.33           N  
ATOM   1495  CA  PRO A  87      55.121  14.868   9.361  1.00 14.95           C  
ATOM   1496  C   PRO A  87      55.674  15.028  10.756  1.00 17.57           C  
ATOM   1497  O   PRO A  87      55.483  16.064  11.412  1.00 14.61           O  
ATOM   1498  CB  PRO A  87      55.988  15.572   8.316  1.00 20.90           C  
ATOM   1499  CG  PRO A  87      55.095  16.024   7.337  1.00 21.03           C  
ATOM   1500  CD  PRO A  87      53.787  16.332   7.981  1.00 17.28           C  
ATOM   1501  HA  PRO A  87      55.046  13.926   9.144  1.00 17.89           H  
ATOM   1502  HB2 PRO A  87      56.452  16.318   8.726  1.00 25.02           H  
ATOM   1503  HB3 PRO A  87      56.620  14.941   7.938  1.00 25.02           H  
ATOM   1504  HG2 PRO A  87      55.458  16.823   6.924  1.00 25.18           H  
ATOM   1505  HG3 PRO A  87      54.980  15.329   6.670  1.00 25.18           H  
ATOM   1506  HD2 PRO A  87      53.726  17.278   8.187  1.00 20.68           H  
ATOM   1507  HD3 PRO A  87      53.055  16.043   7.414  1.00 20.68           H  
ATOM   1508  N   LEU A  88      56.343  13.977  11.212  1.00 15.01           N  
ATOM   1509  CA  LEU A  88      57.059  13.935  12.471  1.00 18.39           C  
ATOM   1510  C   LEU A  88      58.502  14.387  12.283  1.00 17.96           C  
ATOM   1511  O   LEU A  88      59.025  14.404  11.170  1.00 16.06           O  
ATOM   1512  CB  LEU A  88      57.042  12.522  13.028  1.00 19.80           C  
ATOM   1513  CG  LEU A  88      55.675  11.969  13.454  1.00 17.00           C  
ATOM   1514  CD1 LEU A  88      55.661  10.424  13.415  1.00 20.82           C  
ATOM   1515  CD2 LEU A  88      55.299  12.497  14.807  1.00 21.57           C  
ATOM   1516  H   LEU A  88      56.395  13.235  10.780  1.00 17.96           H  
ATOM   1517  HA  LEU A  88      56.630  14.526  13.110  1.00 22.01           H  
ATOM   1518  HB2 LEU A  88      57.395  11.925  12.350  1.00 23.71           H  
ATOM   1519  HB3 LEU A  88      57.617  12.497  13.808  1.00 23.71           H  
ATOM   1520  HG  LEU A  88      55.008  12.281  12.824  1.00 20.34           H  
ATOM   1521 HD11 LEU A  88      54.785  10.110  13.689  1.00 24.93           H  
ATOM   1522 HD12 LEU A  88      55.850  10.130  12.510  1.00 24.93           H  
ATOM   1523 HD13 LEU A  88      56.338  10.086  14.021  1.00 24.93           H  
ATOM   1524 HD21 LEU A  88      54.435  12.136  15.057  1.00 25.82           H  
ATOM   1525 HD22 LEU A  88      55.971  12.223  15.450  1.00 25.82           H  
ATOM   1526 HD23 LEU A  88      55.255  13.465  14.766  1.00 25.82           H  
ATOM   1527  N   PRO A  89      59.191  14.741  13.365  1.00 23.86           N  
ATOM   1528  CA  PRO A  89      60.578  15.220  13.201  1.00 26.27           C  
ATOM   1529  C   PRO A  89      61.471  14.217  12.491  1.00 26.14           C  
ATOM   1530  O   PRO A  89      62.416  14.621  11.809  1.00 23.79           O  
ATOM   1531  CB  PRO A  89      61.032  15.495  14.638  1.00 27.78           C  
ATOM   1532  CG  PRO A  89      59.789  15.737  15.410  1.00 25.08           C  
ATOM   1533  CD  PRO A  89      58.688  14.909  14.737  1.00 21.81           C  
ATOM   1534  HA  PRO A  89      60.583  16.053  12.704  1.00 31.47           H  
ATOM   1535  HB2 PRO A  89      61.504  14.721  14.984  1.00 33.27           H  
ATOM   1536  HB3 PRO A  89      61.603  16.279  14.655  1.00 33.27           H  
ATOM   1537  HG2 PRO A  89      59.917  15.449  16.327  1.00 30.03           H  
ATOM   1538  HG3 PRO A  89      59.569  16.682  15.379  1.00 30.03           H  
ATOM   1539  HD2 PRO A  89      58.597  14.047  15.173  1.00 26.11           H  
ATOM   1540  HD3 PRO A  89      57.850  15.398  14.733  1.00 26.11           H  
ATOM   1541  N   ASN A  90      61.164  12.920  12.583  1.00 20.16           N  
ATOM   1542  CA  ASN A  90      61.931  11.865  11.916  1.00 19.79           C  
ATOM   1543  C   ASN A  90      61.330  11.405  10.587  1.00 21.84           C  
ATOM   1544  O   ASN A  90      61.941  10.577   9.921  1.00 21.44           O  
ATOM   1545  CB  ASN A  90      62.074  10.647  12.852  1.00 22.97           C  
ATOM   1546  CG  ASN A  90      60.722  10.054  13.232  1.00 22.11           C  
ATOM   1547  OD1 ASN A  90      59.794  10.790  13.538  1.00 22.84           O  
ATOM   1548  ND2 ASN A  90      60.597   8.724  13.174  1.00 27.17           N  
ATOM   1549  H   ASN A  90      60.499  12.620  13.039  1.00 24.13           H  
ATOM   1550  HA  ASN A  90      62.822  12.202  11.733  1.00 23.69           H  
ATOM   1551  HB2 ASN A  90      62.590   9.960  12.402  1.00 27.51           H  
ATOM   1552  HB3 ASN A  90      62.523  10.923  13.667  1.00 27.51           H  
ATOM   1553 HD21 ASN A  90      59.849   8.353  13.378  1.00 32.55           H  
ATOM   1554 HD22 ASN A  90      61.270   8.239  12.948  1.00 32.55           H  
ATOM   1555  N   THR A  91      60.176  11.929  10.153  1.00 17.93           N  
ATOM   1556  CA  THR A  91      59.603  11.499   8.887  1.00 16.41           C  
ATOM   1557  C   THR A  91      59.498  12.610   7.855  1.00 19.66           C  
ATOM   1558  O   THR A  91      58.809  12.430   6.851  1.00 13.65           O  
ATOM   1559  CB  THR A  91      58.220  10.866   9.111  1.00 17.34           C  
ATOM   1560  OG1 THR A  91      57.294  11.860   9.543  1.00 17.13           O  
ATOM   1561  CG2 THR A  91      58.290   9.803  10.157  1.00 16.24           C  
ATOM   1562  H   THR A  91      59.717  12.525  10.571  1.00 21.46           H  
ATOM   1563  HA  THR A  91      60.177  10.812   8.512  1.00 19.64           H  
ATOM   1564  HB  THR A  91      57.907  10.466   8.285  1.00 20.75           H  
ATOM   1565  HG1 THR A  91      56.538  11.515   9.666  1.00 20.50           H  
ATOM   1566 HG21 THR A  91      57.413   9.411  10.291  1.00 19.42           H  
ATOM   1567 HG22 THR A  91      58.908   9.107   9.882  1.00 19.42           H  
ATOM   1568 HG23 THR A  91      58.597  10.183  10.995  1.00 19.42           H  
ATOM   1569  N   CYS A  92      60.140  13.760   8.067  1.00 19.16           N  
ATOM   1570  CA  CYS A  92      60.066  14.810   7.054  1.00 14.71           C  
ATOM   1571  C   CYS A  92      60.799  14.397   5.785  1.00 16.08           C  
ATOM   1572  O   CYS A  92      60.387  14.741   4.672  1.00 16.93           O  
ATOM   1573  CB  CYS A  92      60.643  16.122   7.600  1.00 16.34           C  
ATOM   1574  SG  CYS A  92      59.757  16.812   8.945  1.00 17.99           S  
ATOM   1575  H   CYS A  92      60.608  13.951   8.762  1.00 22.94           H  
ATOM   1576  HA  CYS A  92      59.136  14.963   6.826  1.00 17.59           H  
ATOM   1577  HB2 CYS A  92      61.551  15.959   7.899  1.00 19.55           H  
ATOM   1578  HB3 CYS A  92      60.648  16.778   6.885  1.00 19.55           H  
ATOM   1579  HG  CYS A  92      59.751  16.027   9.853  1.00 21.53           H  
ATOM   1580  N   GLY A  93      61.911  13.688   5.923  1.00 19.57           N  
ATOM   1581  CA  GLY A  93      62.571  13.148   4.739  1.00 18.77           C  
ATOM   1582  C   GLY A  93      61.671  12.180   3.989  1.00 18.75           C  
ATOM   1583  O   GLY A  93      61.581  12.207   2.754  1.00 19.33           O  
ATOM   1584  H   GLY A  93      62.297  13.508   6.670  1.00 23.43           H  
ATOM   1585  HA2 GLY A  93      62.812  13.873   4.141  1.00 22.46           H  
ATOM   1586  HA3 GLY A  93      63.379  12.680   5.001  1.00 22.46           H  
ATOM   1587  N   HIS A  94      61.020  11.274   4.732  1.00 19.61           N  
ATOM   1588  CA  HIS A  94      60.049  10.350   4.132  1.00 20.83           C  
ATOM   1589  C   HIS A  94      58.955  11.111   3.406  1.00 17.48           C  
ATOM   1590  O   HIS A  94      58.539  10.742   2.292  1.00 16.25           O  
ATOM   1591  CB  HIS A  94      59.428   9.471   5.218  1.00 14.42           C  
ATOM   1592  CG  HIS A  94      60.423   8.742   6.062  1.00 19.55           C  
ATOM   1593  ND1 HIS A  94      60.136   8.316   7.343  1.00 18.05           N  
ATOM   1594  CD2 HIS A  94      61.694   8.355   5.810  1.00 21.29           C  
ATOM   1595  CE1 HIS A  94      61.205   7.727   7.854  1.00 23.59           C  
ATOM   1596  NE2 HIS A  94      62.162   7.737   6.943  1.00 23.49           N  
ATOM   1597  H   HIS A  94      61.123  11.175   5.580  1.00 23.48           H  
ATOM   1598  HA  HIS A  94      60.500   9.776   3.493  1.00 24.94           H  
ATOM   1599  HB2 HIS A  94      58.897  10.031   5.805  1.00 17.24           H  
ATOM   1600  HB3 HIS A  94      58.859   8.809   4.795  1.00 17.24           H  
ATOM   1601  HD2 HIS A  94      62.171   8.504   5.026  1.00 25.49           H  
ATOM   1602  HE1 HIS A  94      61.265   7.351   8.702  1.00 28.25           H  
ATOM   1603  N   PHE A  95      58.477  12.195   4.017  1.00 16.74           N  
ATOM   1604  CA  PHE A  95      57.380  12.958   3.420  1.00 13.81           C  
ATOM   1605  C   PHE A  95      57.771  13.484   2.046  1.00 16.27           C  
ATOM   1606  O   PHE A  95      57.037  13.329   1.071  1.00 15.70           O  
ATOM   1607  CB  PHE A  95      56.978  14.100   4.370  1.00 11.80           C  
ATOM   1608  CG  PHE A  95      55.924  14.993   3.832  1.00 14.77           C  
ATOM   1609  CD1 PHE A  95      56.282  16.081   3.083  1.00 15.30           C  
ATOM   1610  CD2 PHE A  95      54.566  14.762   4.090  1.00 14.90           C  
ATOM   1611  CE1 PHE A  95      55.334  16.940   2.555  1.00 21.41           C  
ATOM   1612  CE2 PHE A  95      53.594  15.648   3.609  1.00 15.76           C  
ATOM   1613  CZ  PHE A  95      53.987  16.737   2.820  1.00 16.67           C  
ATOM   1614  H   PHE A  95      58.764  12.506   4.766  1.00 20.03           H  
ATOM   1615  HA  PHE A  95      56.613  12.374   3.310  1.00 16.51           H  
ATOM   1616  HB2 PHE A  95      56.646  13.715   5.196  1.00 14.10           H  
ATOM   1617  HB3 PHE A  95      57.761  14.643   4.552  1.00 14.10           H  
ATOM   1618  HD1 PHE A  95      57.182  16.230   2.900  1.00 18.30           H  
ATOM   1619  HD2 PHE A  95      54.312  14.039   4.618  1.00 17.83           H  
ATOM   1620  HE1 PHE A  95      55.603  17.673   2.050  1.00 25.63           H  
ATOM   1621  HE2 PHE A  95      52.692  15.488   3.772  1.00 18.85           H  
ATOM   1622  HZ  PHE A  95      53.349  17.319   2.474  1.00 19.95           H  
ATOM   1623  N   TRP A  96      58.942  14.117   1.948  1.00 15.44           N  
ATOM   1624  CA  TRP A  96      59.336  14.693   0.681  1.00 13.98           C  
ATOM   1625  C   TRP A  96      59.757  13.610  -0.312  1.00 13.87           C  
ATOM   1626  O   TRP A  96      59.565  13.775  -1.517  1.00 17.96           O  
ATOM   1627  CB  TRP A  96      60.448  15.728   0.910  1.00 20.70           C  
ATOM   1628  CG  TRP A  96      59.889  16.923   1.570  1.00 14.44           C  
ATOM   1629  CD1 TRP A  96      60.119  17.345   2.843  1.00 15.10           C  
ATOM   1630  CD2 TRP A  96      58.915  17.817   1.023  1.00 14.72           C  
ATOM   1631  NE1 TRP A  96      59.380  18.464   3.109  1.00 17.78           N  
ATOM   1632  CE2 TRP A  96      58.643  18.784   2.007  1.00 16.46           C  
ATOM   1633  CE3 TRP A  96      58.266  17.910  -0.209  1.00 17.25           C  
ATOM   1634  CZ2 TRP A  96      57.751  19.820   1.806  1.00 14.24           C  
ATOM   1635  CZ3 TRP A  96      57.382  18.945  -0.410  1.00 17.19           C  
ATOM   1636  CH2 TRP A  96      57.130  19.886   0.603  1.00 14.33           C  
ATOM   1637  H   TRP A  96      59.507  14.221   2.587  1.00 18.47           H  
ATOM   1638  HA  TRP A  96      58.575  15.159   0.301  1.00 16.72           H  
ATOM   1639  HB2 TRP A  96      61.132  15.349   1.484  1.00 24.78           H  
ATOM   1640  HB3 TRP A  96      60.826  15.995   0.058  1.00 24.78           H  
ATOM   1641  HD1 TRP A  96      60.705  16.940   3.441  1.00 18.06           H  
ATOM   1642  HE1 TRP A  96      59.392  18.906   3.846  1.00 21.28           H  
ATOM   1643  HE3 TRP A  96      58.434  17.291  -0.882  1.00 20.64           H  
ATOM   1644  HZ2 TRP A  96      57.579  20.445   2.473  1.00 17.03           H  
ATOM   1645  HZ3 TRP A  96      56.945  19.023  -1.227  1.00 20.57           H  
ATOM   1646  HH2 TRP A  96      56.530  20.578   0.440  1.00 17.14           H  
ATOM   1647  N   GLU A  97      60.281  12.488   0.181  1.00 19.13           N  
ATOM   1648  CA  GLU A  97      60.506  11.342  -0.699  1.00 17.67           C  
ATOM   1649  C   GLU A  97      59.209  10.919  -1.361  1.00 17.91           C  
ATOM   1650  O   GLU A  97      59.156  10.665  -2.569  1.00 18.76           O  
ATOM   1651  CB  GLU A  97      61.104  10.175   0.091  1.00 16.61           C  
ATOM   1652  CG  GLU A  97      61.243   8.934  -0.790  1.00 16.21           C  
ATOM   1653  CD  GLU A  97      61.785   7.685  -0.085  1.00 27.06           C  
ATOM   1654  OE1 GLU A  97      62.009   7.725   1.130  1.00 22.71           O  
ATOM   1655  OE2 GLU A  97      61.977   6.651  -0.775  1.00 25.51           O  
ATOM   1656  H   GLU A  97      60.510  12.366   1.001  1.00 22.90           H  
ATOM   1657  HA  GLU A  97      61.135  11.592  -1.395  1.00 21.14           H  
ATOM   1658  HB2 GLU A  97      61.985  10.422   0.413  1.00 19.87           H  
ATOM   1659  HB3 GLU A  97      60.521   9.958   0.835  1.00 19.87           H  
ATOM   1660  HG2 GLU A  97      60.369   8.711  -1.147  1.00 19.39           H  
ATOM   1661  HG3 GLU A  97      61.847   9.142  -1.520  1.00 19.39           H  
ATOM   1662  N   MET A  98      58.142  10.849  -0.578  1.00 17.50           N  
ATOM   1663  CA  MET A  98      56.847  10.495  -1.130  1.00 14.65           C  
ATOM   1664  C   MET A  98      56.395  11.496  -2.174  1.00 17.77           C  
ATOM   1665  O   MET A  98      55.882  11.129  -3.243  1.00 18.96           O  
ATOM   1666  CB  MET A  98      55.818  10.393  -0.002  1.00 15.46           C  
ATOM   1667  CG  MET A  98      54.386  10.231  -0.509  1.00 18.81           C  
ATOM   1668  SD  MET A  98      53.211   9.952   0.842  1.00 17.83           S  
ATOM   1669  CE  MET A  98      53.247  11.603   1.619  1.00 17.56           C  
ATOM   1670  H   MET A  98      58.141  11.002   0.268  1.00 20.95           H  
ATOM   1671  HA  MET A  98      56.915   9.622  -1.547  1.00 17.52           H  
ATOM   1672  HB2 MET A  98      56.029   9.622   0.548  1.00 18.50           H  
ATOM   1673  HB3 MET A  98      55.856  11.201   0.533  1.00 18.50           H  
ATOM   1674  HG2 MET A  98      54.122  11.039  -0.977  1.00 22.51           H  
ATOM   1675  HG3 MET A  98      54.345   9.470  -1.108  1.00 22.51           H  
ATOM   1676  HE1 MET A  98      52.647  11.606   2.382  1.00 21.02           H  
ATOM   1677  HE2 MET A  98      54.153  11.795   1.910  1.00 21.02           H  
ATOM   1678  HE3 MET A  98      52.961  12.264   0.970  1.00 21.02           H  
ATOM   1679  N   VAL A  99      56.505  12.775  -1.862  1.00 15.42           N  
ATOM   1680  CA  VAL A  99      56.120  13.790  -2.828  1.00 14.63           C  
ATOM   1681  C   VAL A  99      56.909  13.606  -4.119  1.00 13.83           C  
ATOM   1682  O   VAL A  99      56.371  13.719  -5.227  1.00 18.66           O  
ATOM   1683  CB  VAL A  99      56.358  15.189  -2.212  1.00 15.87           C  
ATOM   1684  CG1 VAL A  99      56.244  16.286  -3.242  1.00 19.08           C  
ATOM   1685  CG2 VAL A  99      55.400  15.450  -1.078  1.00 15.38           C  
ATOM   1686  H   VAL A  99      56.794  13.080  -1.111  1.00 18.45           H  
ATOM   1687  HA  VAL A  99      55.176  13.701  -3.031  1.00 17.50           H  
ATOM   1688  HB  VAL A  99      57.257  15.218  -1.850  1.00 18.99           H  
ATOM   1689 HG11 VAL A  99      56.400  17.141  -2.811  1.00 22.84           H  
ATOM   1690 HG12 VAL A  99      56.907  16.139  -3.935  1.00 22.84           H  
ATOM   1691 HG13 VAL A  99      55.353  16.267  -3.626  1.00 22.84           H  
ATOM   1692 HG21 VAL A  99      55.575  16.333  -0.715  1.00 18.40           H  
ATOM   1693 HG22 VAL A  99      54.492  15.405  -1.416  1.00 18.40           H  
ATOM   1694 HG23 VAL A  99      55.532  14.778  -0.392  1.00 18.40           H  
ATOM   1695  N   TRP A 100      58.202  13.365  -3.994  1.00 18.78           N  
ATOM   1696  CA  TRP A 100      59.031  13.175  -5.174  1.00 17.82           C  
ATOM   1697  C   TRP A 100      58.574  11.954  -5.959  1.00 20.16           C  
ATOM   1698  O   TRP A 100      58.249  12.030  -7.146  1.00 21.02           O  
ATOM   1699  CB  TRP A 100      60.482  12.999  -4.754  1.00 19.10           C  
ATOM   1700  CG  TRP A 100      61.326  12.889  -5.964  1.00 23.04           C  
ATOM   1701  CD1 TRP A 100      61.696  11.748  -6.620  1.00 31.80           C  
ATOM   1702  CD2 TRP A 100      61.852  13.983  -6.722  1.00 28.92           C  
ATOM   1703  NE1 TRP A 100      62.436  12.067  -7.740  1.00 28.23           N  
ATOM   1704  CE2 TRP A 100      62.548  13.434  -7.825  1.00 31.86           C  
ATOM   1705  CE3 TRP A 100      61.815  15.368  -6.569  1.00 26.64           C  
ATOM   1706  CZ2 TRP A 100      63.203  14.230  -8.761  1.00 31.79           C  
ATOM   1707  CZ3 TRP A 100      62.474  16.166  -7.507  1.00 32.52           C  
ATOM   1708  CH2 TRP A 100      63.153  15.592  -8.593  1.00 27.28           C  
ATOM   1709  H   TRP A 100      58.623  13.306  -3.246  1.00 22.48           H  
ATOM   1710  HA  TRP A 100      58.966  13.954  -5.748  1.00 21.32           H  
ATOM   1711  HB2 TRP A 100      60.770  13.771  -4.242  1.00 22.86           H  
ATOM   1712  HB3 TRP A 100      60.576  12.187  -4.233  1.00 22.86           H  
ATOM   1713  HD1 TRP A 100      61.469  10.885  -6.358  1.00 38.10           H  
ATOM   1714  HE1 TRP A 100      62.775  11.502  -8.292  1.00 33.81           H  
ATOM   1715  HE3 TRP A 100      61.360  15.753  -5.855  1.00 31.91           H  
ATOM   1716  HZ2 TRP A 100      63.662  13.851  -9.476  1.00 38.09           H  
ATOM   1717  HZ3 TRP A 100      62.451  17.092  -7.418  1.00 38.96           H  
ATOM   1718  HH2 TRP A 100      63.586  16.144  -9.203  1.00 32.67           H  
ATOM   1719  N   GLU A 101      58.531  10.808  -5.289  1.00 19.68           N  
ATOM   1720  CA  GLU A 101      58.237   9.548  -5.969  1.00 20.85           C  
ATOM   1721  C   GLU A 101      56.837   9.522  -6.531  1.00 26.12           C  
ATOM   1722  O   GLU A 101      56.615   8.941  -7.590  1.00 19.52           O  
ATOM   1723  CB  GLU A 101      58.478   8.376  -5.005  1.00 20.72           C  
ATOM   1724  CG  GLU A 101      59.943   8.280  -4.590  1.00 20.53           C  
ATOM   1725  CD  GLU A 101      60.189   7.361  -3.420  1.00 22.99           C  
ATOM   1726  OE1 GLU A 101      59.207   6.921  -2.792  1.00 23.23           O  
ATOM   1727  OE2 GLU A 101      61.369   7.065  -3.118  1.00 25.51           O  
ATOM   1728  H   GLU A 101      58.667  10.731  -4.443  1.00 23.56           H  
ATOM   1729  HA  GLU A 101      58.852   9.447  -6.712  1.00 24.97           H  
ATOM   1730  HB2 GLU A 101      57.943   8.504  -4.206  1.00 24.81           H  
ATOM   1731  HB3 GLU A 101      58.232   7.546  -5.443  1.00 24.81           H  
ATOM   1732  HG2 GLU A 101      60.459   7.948  -5.341  1.00 24.58           H  
ATOM   1733  HG3 GLU A 101      60.255   9.164  -4.342  1.00 24.58           H  
ATOM   1734  N   GLN A 102      55.874  10.156  -5.874  1.00 18.23           N  
ATOM   1735  CA  GLN A 102      54.507  10.160  -6.384  1.00 18.88           C  
ATOM   1736  C   GLN A 102      54.246  11.266  -7.396  1.00 22.64           C  
ATOM   1737  O   GLN A 102      53.129  11.361  -7.922  1.00 19.19           O  
ATOM   1738  CB  GLN A 102      53.516  10.263  -5.227  1.00 18.49           C  
ATOM   1739  CG  GLN A 102      53.717   9.118  -4.228  1.00 19.66           C  
ATOM   1740  CD  GLN A 102      53.571   7.743  -4.908  1.00 23.81           C  
ATOM   1741  OE1 GLN A 102      52.634   7.526  -5.678  1.00 23.80           O  
ATOM   1742  NE2 GLN A 102      54.516   6.846  -4.656  1.00 24.89           N  
ATOM   1743  H   GLN A 102      55.982  10.588  -5.138  1.00 21.82           H  
ATOM   1744  HA  GLN A 102      54.346   9.314  -6.831  1.00 22.59           H  
ATOM   1745  HB2 GLN A 102      53.652  11.103  -4.761  1.00 22.13           H  
ATOM   1746  HB3 GLN A 102      52.611  10.211  -5.573  1.00 22.13           H  
ATOM   1747  HG2 GLN A 102      54.609   9.177  -3.849  1.00 23.53           H  
ATOM   1748  HG3 GLN A 102      53.050   9.184  -3.527  1.00 23.53           H  
ATOM   1749 HE21 GLN A 102      55.159   7.039  -4.118  1.00 29.81           H  
ATOM   1750 HE22 GLN A 102      54.477   6.067  -5.017  1.00 29.81           H  
ATOM   1751  N   LYS A 103      55.240  12.105  -7.667  1.00 20.44           N  
ATOM   1752  CA  LYS A 103      55.162  13.150  -8.696  1.00 20.81           C  
ATOM   1753  C   LYS A 103      54.121  14.210  -8.384  1.00 20.78           C  
ATOM   1754  O   LYS A 103      53.503  14.794  -9.276  1.00 18.18           O  
ATOM   1755  CB  LYS A 103      54.907  12.531 -10.067  1.00 25.83           C  
ATOM   1756  CG  LYS A 103      56.105  11.727 -10.526  1.00 24.99           C  
ATOM   1757  CD  LYS A 103      55.862  11.184 -11.948  1.00 44.22           C  
ATOM   1758  CE  LYS A 103      57.148  10.757 -12.615  1.00 63.26           C  
ATOM   1759  NZ  LYS A 103      57.859   9.768 -11.796  1.00 65.28           N  
ATOM   1760  H   LYS A 103      55.996  12.091  -7.257  1.00 24.46           H  
ATOM   1761  HA  LYS A 103      56.022  13.597  -8.739  1.00 24.92           H  
ATOM   1762  HB2 LYS A 103      54.142  11.937 -10.016  1.00 30.94           H  
ATOM   1763  HB3 LYS A 103      54.745  13.235 -10.714  1.00 30.94           H  
ATOM   1764  HG2 LYS A 103      56.891  12.296 -10.542  1.00 29.93           H  
ATOM   1765  HG3 LYS A 103      56.241  10.976  -9.927  1.00 29.93           H  
ATOM   1766  HD2 LYS A 103      55.276  10.412 -11.899  1.00 53.00           H  
ATOM   1767  HD3 LYS A 103      55.456  11.879 -12.489  1.00 53.00           H  
ATOM   1768  HE2 LYS A 103      56.947  10.355 -13.475  1.00 75.85           H  
ATOM   1769  HE3 LYS A 103      57.723  11.530 -12.730  1.00 75.85           H  
ATOM   1770  HZ1 LYS A 103      58.614   9.525 -12.199  1.00 78.28           H  
ATOM   1771  HZ2 LYS A 103      58.055  10.117 -11.001  1.00 78.28           H  
ATOM   1772  HZ3 LYS A 103      57.349   9.049 -11.678  1.00 78.28           H  
ATOM   1773  N   SER A 104      53.911  14.465  -7.108  1.00 16.87           N  
ATOM   1774  CA  SER A 104      52.946  15.473  -6.725  1.00 15.48           C  
ATOM   1775  C   SER A 104      53.449  16.867  -7.084  1.00 14.24           C  
ATOM   1776  O   SER A 104      54.638  17.139  -7.056  1.00 16.28           O  
ATOM   1777  CB  SER A 104      52.682  15.409  -5.235  1.00 19.47           C  
ATOM   1778  OG  SER A 104      52.470  14.088  -4.809  1.00 19.76           O  
ATOM   1779  H   SER A 104      54.308  14.075  -6.452  1.00 20.19           H  
ATOM   1780  HA  SER A 104      52.110  15.317  -7.193  1.00 18.51           H  
ATOM   1781  HB2 SER A 104      53.449  15.772  -4.765  1.00 23.30           H  
ATOM   1782  HB3 SER A 104      51.892  15.935  -5.033  1.00 23.30           H  
ATOM   1783  HG  SER A 104      51.807  13.760  -5.207  1.00 23.65           H  
ATOM   1784  N   ARG A 105      52.508  17.737  -7.401  1.00 16.82           N  
ATOM   1785  CA  ARG A 105      52.770  19.143  -7.660  1.00 19.91           C  
ATOM   1786  C   ARG A 105      52.377  20.021  -6.489  1.00 23.86           C  
ATOM   1787  O   ARG A 105      53.003  21.061  -6.272  1.00 21.30           O  
ATOM   1788  CB  ARG A 105      52.002  19.585  -8.901  1.00 23.00           C  
ATOM   1789  CG  ARG A 105      51.979  21.135  -9.045  1.00 29.79           C  
ATOM   1790  CD  ARG A 105      51.784  21.577 -10.443  1.00 41.92           C  
ATOM   1791  NE  ARG A 105      51.665  23.027 -10.616  1.00 41.98           N  
ATOM   1792  CZ  ARG A 105      52.687  23.879 -10.592  1.00 37.55           C  
ATOM   1793  NH1 ARG A 105      53.896  23.454 -10.338  1.00 37.65           N  
ATOM   1794  NH2 ARG A 105      52.484  25.177 -10.797  1.00 39.78           N  
ATOM   1795  H   ARG A 105      51.677  17.529  -7.474  1.00 20.12           H  
ATOM   1796  HA  ARG A 105      53.718  19.266  -7.829  1.00 23.83           H  
ATOM   1797  HB2 ARG A 105      52.428  19.214  -9.690  1.00 27.54           H  
ATOM   1798  HB3 ARG A 105      51.086  19.273  -8.837  1.00 27.54           H  
ATOM   1799  HG2 ARG A 105      51.250  21.491  -8.513  1.00 35.69           H  
ATOM   1800  HG3 ARG A 105      52.824  21.494  -8.732  1.00 35.69           H  
ATOM   1801  HD2 ARG A 105      52.543  21.281 -10.970  1.00 50.25           H  
ATOM   1802  HD3 ARG A 105      50.972  21.173 -10.785  1.00 50.25           H  
ATOM   1803  HE  ARG A 105      50.878  23.351 -10.741  1.00 50.32           H  
ATOM   1804 HH11 ARG A 105      54.039  22.615 -10.213  1.00 45.12           H  
ATOM   1805 HH12 ARG A 105      54.551  24.010 -10.315  1.00 45.12           H  
ATOM   1806 HH21 ARG A 105      51.690  25.469 -10.950  1.00 47.68           H  
ATOM   1807 HH22 ARG A 105      53.144  25.727 -10.757  1.00 47.68           H  
ATOM   1808  N   GLY A 106      51.369  19.610  -5.725  1.00 19.09           N  
ATOM   1809  CA  GLY A 106      50.874  20.407  -4.621  1.00 14.64           C  
ATOM   1810  C   GLY A 106      50.842  19.635  -3.319  1.00 23.83           C  
ATOM   1811  O   GLY A 106      50.630  18.414  -3.287  1.00 16.27           O  
ATOM   1812  H  AGLY A 106      50.954  18.864  -5.831  0.58 22.84           H  
ATOM   1813  H  BGLY A 106      50.954  18.864  -5.831  0.42 22.84           H  
ATOM   1814  HA2 GLY A 106      51.442  21.184  -4.503  1.00 17.51           H  
ATOM   1815  HA3 GLY A 106      49.974  20.711  -4.819  1.00 17.51           H  
ATOM   1816  N   VAL A 107      51.035  20.380  -2.232  1.00 15.20           N  
ATOM   1817  CA  VAL A 107      50.836  19.920  -0.848  1.00 14.26           C  
ATOM   1818  C   VAL A 107      49.827  20.868  -0.206  1.00 17.64           C  
ATOM   1819  O   VAL A 107      50.013  22.096  -0.235  1.00 16.29           O  
ATOM   1820  CB  VAL A 107      52.142  19.916  -0.047  1.00 14.68           C  
ATOM   1821  CG1 VAL A 107      51.873  19.729   1.471  1.00 14.64           C  
ATOM   1822  CG2 VAL A 107      53.133  18.845  -0.573  1.00 16.33           C  
ATOM   1823  H   VAL A 107      51.294  21.198  -2.271  1.00 18.18           H  
ATOM   1824  HA  VAL A 107      50.467  19.023  -0.848  1.00 17.05           H  
ATOM   1825  HB  VAL A 107      52.568  20.780  -0.159  1.00 17.56           H  
ATOM   1826 HG11 VAL A 107      52.720  19.731   1.944  1.00 17.51           H  
ATOM   1827 HG12 VAL A 107      51.316  20.458   1.785  1.00 17.51           H  
ATOM   1828 HG13 VAL A 107      51.420  18.882   1.609  1.00 17.51           H  
ATOM   1829 HG21 VAL A 107      53.943  18.877  -0.040  1.00 19.54           H  
ATOM   1830 HG22 VAL A 107      52.721  17.970  -0.497  1.00 19.54           H  
ATOM   1831 HG23 VAL A 107      53.340  19.035  -1.501  1.00 19.54           H  
ATOM   1832  N   VAL A 108      48.747  20.313   0.327  1.00 13.13           N  
ATOM   1833  CA  VAL A 108      47.697  21.071   0.989  1.00 13.96           C  
ATOM   1834  C   VAL A 108      47.806  20.784   2.472  1.00 21.01           C  
ATOM   1835  O   VAL A 108      47.656  19.636   2.905  1.00 14.65           O  
ATOM   1836  CB  VAL A 108      46.310  20.709   0.454  1.00 13.11           C  
ATOM   1837  CG1 VAL A 108      45.213  21.420   1.248  1.00 15.39           C  
ATOM   1838  CG2 VAL A 108      46.214  21.030  -1.058  1.00 20.46           C  
ATOM   1839  H   VAL A 108      48.595  19.467   0.315  1.00 15.69           H  
ATOM   1840  HA  VAL A 108      47.844  22.019   0.847  1.00 16.69           H  
ATOM   1841  HB  VAL A 108      46.177  19.754   0.560  1.00 15.67           H  
ATOM   1842 HG11 VAL A 108      44.349  21.170   0.885  1.00 18.40           H  
ATOM   1843 HG12 VAL A 108      45.272  21.150   2.178  1.00 18.40           H  
ATOM   1844 HG13 VAL A 108      45.340  22.379   1.173  1.00 18.40           H  
ATOM   1845 HG21 VAL A 108      45.328  20.793  -1.374  1.00 24.49           H  
ATOM   1846 HG22 VAL A 108      46.370  21.978  -1.190  1.00 24.49           H  
ATOM   1847 HG23 VAL A 108      46.884  20.515  -1.533  1.00 24.49           H  
ATOM   1848  N   MET A 109      48.118  21.816   3.236  1.00 15.76           N  
ATOM   1849  CA  MET A 109      48.276  21.732   4.684  1.00 15.27           C  
ATOM   1850  C   MET A 109      47.137  22.500   5.328  1.00 18.02           C  
ATOM   1851  O   MET A 109      46.989  23.705   5.100  1.00 15.45           O  
ATOM   1852  CB  MET A 109      49.630  22.304   5.102  1.00 17.81           C  
ATOM   1853  CG  MET A 109      49.797  22.481   6.622  1.00 18.24           C  
ATOM   1854  SD  MET A 109      51.512  22.875   6.942  1.00 16.90           S  
ATOM   1855  CE  MET A 109      51.457  22.848   8.728  1.00 16.29           C  
ATOM   1856  H   MET A 109      48.250  22.609   2.929  1.00 18.86           H  
ATOM   1857  HA  MET A 109      48.236  20.803   4.960  1.00 18.27           H  
ATOM   1858  HB2 MET A 109      50.329  21.706   4.795  1.00 21.32           H  
ATOM   1859  HB3 MET A 109      49.741  23.175   4.689  1.00 21.32           H  
ATOM   1860  HG2 MET A 109      49.242  23.213   6.934  1.00 21.83           H  
ATOM   1861  HG3 MET A 109      49.573  21.655   7.079  1.00 21.83           H  
ATOM   1862  HE1 MET A 109      52.341  23.049   9.074  1.00 19.49           H  
ATOM   1863  HE2 MET A 109      50.822  23.513   9.034  1.00 19.49           H  
ATOM   1864  HE3 MET A 109      51.180  21.965   9.021  1.00 19.49           H  
ATOM   1865  N   LEU A 110      46.340  21.813   6.127  1.00 13.11           N  
ATOM   1866  CA  LEU A 110      45.115  22.389   6.682  1.00 14.29           C  
ATOM   1867  C   LEU A 110      45.199  22.697   8.165  1.00 13.82           C  
ATOM   1868  O   LEU A 110      44.198  23.138   8.756  1.00 17.64           O  
ATOM   1869  CB  LEU A 110      43.952  21.446   6.419  1.00 15.63           C  
ATOM   1870  CG  LEU A 110      43.769  21.159   4.911  1.00 19.83           C  
ATOM   1871  CD1 LEU A 110      42.739  20.042   4.697  1.00 18.83           C  
ATOM   1872  CD2 LEU A 110      43.355  22.441   4.181  1.00 18.27           C  
ATOM   1873  H   LEU A 110      46.483  21.000   6.370  1.00 15.67           H  
ATOM   1874  HA  LEU A 110      44.929  23.221   6.220  1.00 17.10           H  
ATOM   1875  HB2 LEU A 110      44.117  20.602   6.869  1.00 18.70           H  
ATOM   1876  HB3 LEU A 110      43.134  21.848   6.751  1.00 18.70           H  
ATOM   1877  HG  LEU A 110      44.615  20.862   4.541  1.00 23.73           H  
ATOM   1878 HD11 LEU A 110      42.642  19.881   3.745  1.00 22.54           H  
ATOM   1879 HD12 LEU A 110      43.050  19.237   5.139  1.00 22.54           H  
ATOM   1880 HD13 LEU A 110      41.889  20.320   5.074  1.00 22.54           H  
ATOM   1881 HD21 LEU A 110      43.244  22.245   3.238  1.00 21.87           H  
ATOM   1882 HD22 LEU A 110      42.518  22.760   4.554  1.00 21.87           H  
ATOM   1883 HD23 LEU A 110      44.047  23.110   4.302  1.00 21.87           H  
ATOM   1884  N   ASN A 111      46.358  22.504   8.767  1.00 13.77           N  
ATOM   1885  CA  ASN A 111      46.589  22.720  10.185  1.00 13.08           C  
ATOM   1886  C   ASN A 111      47.711  23.738  10.344  1.00 19.04           C  
ATOM   1887  O   ASN A 111      48.461  24.022   9.406  1.00 18.32           O  
ATOM   1888  CB  ASN A 111      46.992  21.424  10.877  1.00 16.63           C  
ATOM   1889  CG  ASN A 111      48.310  20.940  10.397  1.00 18.94           C  
ATOM   1890  OD1 ASN A 111      48.437  20.552   9.244  1.00 16.68           O  
ATOM   1891  ND2 ASN A 111      49.331  21.003  11.254  1.00 18.53           N  
ATOM   1892  H   ASN A 111      47.061  22.233   8.354  1.00 16.47           H  
ATOM   1893  HA  ASN A 111      45.785  23.067  10.604  1.00 15.63           H  
ATOM   1894  HB2 ASN A 111      47.054  21.576  11.833  1.00 19.90           H  
ATOM   1895  HB3 ASN A 111      46.330  20.740  10.688  1.00 19.90           H  
ATOM   1896 HD21 ASN A 111      50.112  20.736  11.012  1.00 22.17           H  
ATOM   1897 HD22 ASN A 111      49.204  21.291  12.055  1.00 22.17           H  
ATOM   1898  N   ARG A 112      47.826  24.258  11.552  1.00 22.77           N  
ATOM   1899  CA  ARG A 112      49.009  24.988  11.974  1.00 22.31           C  
ATOM   1900  C   ARG A 112      49.973  24.060  12.692  1.00 23.57           C  
ATOM   1901  O   ARG A 112      49.595  23.013  13.219  1.00 18.19           O  
ATOM   1902  CB  ARG A 112      48.613  26.155  12.869  1.00 29.08           C  
ATOM   1903  CG  ARG A 112      47.876  27.264  12.080  1.00 27.69           C  
ATOM   1904  CD  ARG A 112      47.457  28.435  12.943  1.00 36.86           C  
ATOM   1905  NE  ARG A 112      46.424  28.064  13.908  1.00 49.93           N  
ATOM   1906  CZ  ARG A 112      46.588  28.002  15.231  1.00 55.40           C  
ATOM   1907  NH1 ARG A 112      47.751  28.294  15.799  1.00 68.24           N  
ATOM   1908  NH2 ARG A 112      45.571  27.653  15.999  1.00 55.54           N  
ATOM   1909  H   ARG A 112      47.220  24.201  12.160  1.00 27.26           H  
ATOM   1910  HA  ARG A 112      49.459  25.346  11.193  1.00 26.72           H  
ATOM   1911  HB2 ARG A 112      48.020  25.834  13.567  1.00 34.84           H  
ATOM   1912  HB3 ARG A 112      49.412  26.542  13.261  1.00 34.84           H  
ATOM   1913  HG2 ARG A 112      48.465  27.601  11.386  1.00 33.16           H  
ATOM   1914  HG3 ARG A 112      47.077  26.887  11.680  1.00 33.16           H  
ATOM   1915  HD2 ARG A 112      48.228  28.759  13.434  1.00 44.18           H  
ATOM   1916  HD3 ARG A 112      47.103  29.137  12.375  1.00 44.18           H  
ATOM   1917  HE  ARG A 112      45.645  27.871  13.598  1.00 59.86           H  
ATOM   1918 HH11 ARG A 112      48.422  28.523  15.311  1.00 81.84           H  
ATOM   1919 HH12 ARG A 112      47.836  28.249  16.653  1.00 81.84           H  
ATOM   1920 HH21 ARG A 112      44.810  27.463  15.646  1.00 66.59           H  
ATOM   1921 HH22 ARG A 112      45.671  27.613  16.853  1.00 66.59           H  
ATOM   1922  N   VAL A 113      51.246  24.453  12.704  1.00 16.18           N  
ATOM   1923  CA  VAL A 113      52.252  23.671  13.410  1.00 16.72           C  
ATOM   1924  C   VAL A 113      51.905  23.553  14.883  1.00 20.57           C  
ATOM   1925  O   VAL A 113      52.114  22.501  15.502  1.00 18.54           O  
ATOM   1926  CB  VAL A 113      53.644  24.279  13.184  1.00 23.27           C  
ATOM   1927  CG1 VAL A 113      54.617  23.716  14.138  1.00 23.96           C  
ATOM   1928  CG2 VAL A 113      54.071  23.956  11.746  1.00 25.42           C  
ATOM   1929  H  AVAL A 113      51.547  25.159  12.316  0.63 19.36           H  
ATOM   1930  H  BVAL A 113      51.547  25.159  12.316  0.37 19.36           H  
ATOM   1931  HA  VAL A 113      52.262  22.775  13.040  1.00 20.01           H  
ATOM   1932  HB  VAL A 113      53.610  25.242  13.297  1.00 27.87           H  
ATOM   1933 HG11 VAL A 113      55.486  24.116  13.975  1.00 28.70           H  
ATOM   1934 HG12 VAL A 113      54.325  23.917  15.041  1.00 28.70           H  
ATOM   1935 HG13 VAL A 113      54.664  22.756  14.010  1.00 28.70           H  
ATOM   1936 HG21 VAL A 113      54.951  24.333  11.586  1.00 30.45           H  
ATOM   1937 HG22 VAL A 113      54.099  22.993  11.634  1.00 30.45           H  
ATOM   1938 HG23 VAL A 113      53.428  24.343  11.132  1.00 30.45           H  
ATOM   1939  N   MET A 114      51.375  24.615  15.472  1.00 19.26           N  
ATOM   1940  CA  MET A 114      50.933  24.569  16.859  1.00 26.28           C  
ATOM   1941  C   MET A 114      49.460  24.898  16.900  1.00 16.15           C  
ATOM   1942  O   MET A 114      49.032  25.908  16.336  1.00 25.39           O  
ATOM   1943  CB  MET A 114      51.673  25.540  17.771  1.00 28.05           C  
ATOM   1944  CG  MET A 114      51.071  25.505  19.194  1.00 39.96           C  
ATOM   1945  SD  MET A 114      52.131  26.290  20.416  1.00 35.24           S  
ATOM   1946  CE  MET A 114      53.392  25.042  20.601  1.00 39.04           C  
ATOM   1947  H   MET A 114      51.259  25.377  15.090  1.00 23.05           H  
ATOM   1948  HA  MET A 114      51.067  23.672  17.204  1.00 31.48           H  
ATOM   1949  HB2 MET A 114      52.607  25.285  17.825  1.00 33.60           H  
ATOM   1950  HB3 MET A 114      51.586  26.441  17.422  1.00 33.60           H  
ATOM   1951  HG2 MET A 114      50.221  25.973  19.190  1.00 47.89           H  
ATOM   1952  HG3 MET A 114      50.941  24.582  19.460  1.00 47.89           H  
ATOM   1953  HE1 MET A 114      54.045  25.348  21.251  1.00 46.79           H  
ATOM   1954  HE2 MET A 114      52.980  24.220  20.909  1.00 46.79           H  
ATOM   1955  HE3 MET A 114      53.821  24.897  19.743  1.00 46.79           H  
ATOM   1956  N   GLU A 115      48.698  24.021  17.545  1.00 19.28           N  
ATOM   1957  CA  GLU A 115      47.282  24.210  17.734  1.00 21.85           C  
ATOM   1958  C   GLU A 115      46.945  23.825  19.167  1.00 19.57           C  
ATOM   1959  O   GLU A 115      47.486  22.851  19.689  1.00 21.54           O  
ATOM   1960  CB  GLU A 115      46.459  23.366  16.760  1.00 25.15           C  
ATOM   1961  CG  GLU A 115      46.703  23.748  15.288  1.00 24.25           C  
ATOM   1962  CD  GLU A 115      45.917  22.885  14.311  1.00 21.48           C  
ATOM   1963  OE1 GLU A 115      45.672  21.678  14.604  1.00 22.28           O  
ATOM   1964  OE2 GLU A 115      45.589  23.408  13.234  1.00 22.18           O  
ATOM   1965  H   GLU A 115      48.996  23.290  17.888  1.00 23.07           H  
ATOM   1966  HA  GLU A 115      47.057  25.144  17.603  1.00 26.16           H  
ATOM   1967  HB2 GLU A 115      46.698  22.432  16.871  1.00 30.12           H  
ATOM   1968  HB3 GLU A 115      45.516  23.493  16.950  1.00 30.12           H  
ATOM   1969  HG2 GLU A 115      46.437  24.671  15.154  1.00 29.05           H  
ATOM   1970  HG3 GLU A 115      47.647  23.643  15.088  1.00 29.05           H  
ATOM   1971  N   LYS A 116      46.067  24.605  19.793  1.00 30.26           N  
ATOM   1972  CA  LYS A 116      45.622  24.300  21.145  1.00 29.80           C  
ATOM   1973  C   LYS A 116      46.825  24.064  22.049  1.00 25.68           C  
ATOM   1974  O   LYS A 116      46.852  23.141  22.872  1.00 30.68           O  
ATOM   1975  CB  LYS A 116      44.702  23.085  21.130  1.00 28.48           C  
ATOM   1976  CG  LYS A 116      43.387  23.329  20.393  1.00 31.12           C  
ATOM   1977  CD  LYS A 116      42.596  22.055  20.329  1.00 42.56           C  
ATOM   1978  CE  LYS A 116      41.222  22.277  19.698  1.00 64.01           C  
ATOM   1979  NZ  LYS A 116      40.526  20.978  19.397  1.00 68.93           N  
ATOM   1980  H   LYS A 116      45.717  25.315  19.457  1.00 36.26           H  
ATOM   1981  HA  LYS A 116      45.122  25.054  21.495  1.00 35.70           H  
ATOM   1982  HB2 LYS A 116      45.159  22.351  20.691  1.00 34.11           H  
ATOM   1983  HB3 LYS A 116      44.490  22.841  22.045  1.00 34.11           H  
ATOM   1984  HG2 LYS A 116      42.865  23.993  20.869  1.00 37.28           H  
ATOM   1985  HG3 LYS A 116      43.571  23.624  19.487  1.00 37.28           H  
ATOM   1986  HD2 LYS A 116      43.077  21.407  19.791  1.00 51.02           H  
ATOM   1987  HD3 LYS A 116      42.466  21.714  21.228  1.00 51.02           H  
ATOM   1988  HE2 LYS A 116      40.667  22.783  20.312  1.00 76.75           H  
ATOM   1989  HE3 LYS A 116      41.329  22.763  18.865  1.00 76.75           H  
ATOM   1990  HZ1 LYS A 116      39.731  21.137  19.031  1.00 82.66           H  
ATOM   1991  HZ2 LYS A 116      41.014  20.496  18.830  1.00 82.66           H  
ATOM   1992  HZ3 LYS A 116      40.412  20.514  20.148  1.00 82.66           H  
ATOM   1993  N   GLY A 117      47.876  24.851  21.818  1.00 30.79           N  
ATOM   1994  CA  GLY A 117      49.056  24.797  22.648  1.00 29.27           C  
ATOM   1995  C   GLY A 117      49.912  23.578  22.511  1.00 33.63           C  
ATOM   1996  O   GLY A 117      50.807  23.391  23.333  1.00 28.04           O  
ATOM   1997  H   GLY A 117      47.922  25.425  21.179  1.00 36.89           H  
ATOM   1998  HA2 GLY A 117      49.610  25.568  22.448  1.00 35.07           H  
ATOM   1999  HA3 GLY A 117      48.783  24.862  23.577  1.00 35.07           H  
ATOM   2000  N   SER A 118      49.680  22.726  21.512  1.00 23.08           N  
ATOM   2001  CA  SER A 118      50.511  21.551  21.321  1.00 20.70           C  
ATOM   2002  C   SER A 118      51.025  21.500  19.890  1.00 23.49           C  
ATOM   2003  O   SER A 118      50.430  22.074  18.982  1.00 22.87           O  
ATOM   2004  CB  SER A 118      49.721  20.267  21.612  1.00 32.31           C  
ATOM   2005  OG  SER A 118      49.058  20.387  22.867  1.00 45.48           O  
ATOM   2006  H   SER A 118      49.048  22.810  20.935  1.00 27.64           H  
ATOM   2007  HA  SER A 118      51.272  21.590  21.922  1.00 24.78           H  
ATOM   2008  HB2 SER A 118      49.061  20.132  20.914  1.00 38.71           H  
ATOM   2009  HB3 SER A 118      50.333  19.515  21.645  1.00 38.71           H  
ATOM   2010  HG  SER A 118      48.528  21.038  22.851  1.00 54.51           H  
ATOM   2011  N   LEU A 119      52.094  20.753  19.686  1.00 18.06           N  
ATOM   2012  CA  LEU A 119      52.708  20.675  18.369  1.00 19.87           C  
ATOM   2013  C   LEU A 119      52.008  19.576  17.566  1.00 32.04           C  
ATOM   2014  O   LEU A 119      52.001  18.414  17.971  1.00 33.04           O  
ATOM   2015  CB  LEU A 119      54.206  20.426  18.489  1.00 23.13           C  
ATOM   2016  CG  LEU A 119      54.942  21.652  19.042  1.00 35.19           C  
ATOM   2017  CD1 LEU A 119      56.345  21.313  19.367  1.00 34.23           C  
ATOM   2018  CD2 LEU A 119      54.927  22.804  18.017  1.00 41.94           C  
ATOM   2019  H   LEU A 119      52.485  20.282  20.289  1.00 21.62           H  
ATOM   2020  HA  LEU A 119      52.578  21.517  17.905  1.00 23.79           H  
ATOM   2021  HB2 LEU A 119      54.359  19.682  19.092  1.00 27.70           H  
ATOM   2022  HB3 LEU A 119      54.568  20.225  17.611  1.00 27.70           H  
ATOM   2023  HG  LEU A 119      54.503  21.955  19.852  1.00 42.17           H  
ATOM   2024 HD11 LEU A 119      56.788  22.103  19.714  1.00 41.02           H  
ATOM   2025 HD12 LEU A 119      56.353  20.609  20.034  1.00 41.02           H  
ATOM   2026 HD13 LEU A 119      56.791  21.010  18.560  1.00 41.02           H  
ATOM   2027 HD21 LEU A 119      55.398  23.565  18.391  1.00 50.27           H  
ATOM   2028 HD22 LEU A 119      55.367  22.509  17.204  1.00 50.27           H  
ATOM   2029 HD23 LEU A 119      54.007  23.045  17.827  1.00 50.27           H  
ATOM   2030  N   LYS A 120      51.437  19.953  16.423  1.00 23.47           N  
ATOM   2031  CA  LYS A 120      50.639  19.059  15.588  1.00 17.09           C  
ATOM   2032  C   LYS A 120      51.372  18.554  14.370  1.00 21.61           C  
ATOM   2033  O   LYS A 120      50.873  17.642  13.705  1.00 17.58           O  
ATOM   2034  CB  LYS A 120      49.382  19.788  15.115  1.00 17.32           C  
ATOM   2035  CG  LYS A 120      48.520  20.263  16.253  1.00 27.47           C  
ATOM   2036  CD  LYS A 120      48.034  19.124  17.081  1.00 28.06           C  
ATOM   2037  CE  LYS A 120      46.867  19.530  17.960  1.00 42.56           C  
ATOM   2038  NZ  LYS A 120      46.722  18.623  19.121  1.00 50.32           N  
ATOM   2039  H   LYS A 120      51.501  20.748  16.102  1.00 28.11           H  
ATOM   2040  HA  LYS A 120      50.365  18.292  16.115  1.00 20.45           H  
ATOM   2041  HB2 LYS A 120      49.644  20.562  14.593  1.00 20.73           H  
ATOM   2042  HB3 LYS A 120      48.854  19.184  14.570  1.00 20.73           H  
ATOM   2043  HG2 LYS A 120      49.037  20.854  16.822  1.00 32.90           H  
ATOM   2044  HG3 LYS A 120      47.748  20.731  15.896  1.00 32.90           H  
ATOM   2045  HD2 LYS A 120      47.739  18.407  16.497  1.00 33.62           H  
ATOM   2046  HD3 LYS A 120      48.753  18.815  17.653  1.00 33.62           H  
ATOM   2047  HE2 LYS A 120      47.016  20.429  18.294  1.00 51.01           H  
ATOM   2048  HE3 LYS A 120      46.048  19.495  17.442  1.00 51.01           H  
ATOM   2049  HZ1 LYS A 120      46.033  18.879  19.623  1.00 60.33           H  
ATOM   2050  HZ2 LYS A 120      46.581  17.790  18.840  1.00 60.33           H  
ATOM   2051  HZ3 LYS A 120      47.462  18.640  19.615  1.00 60.33           H  
ATOM   2052  N   CYS A 121      52.535  19.124  14.061  1.00 16.87           N  
ATOM   2053  CA  CYS A 121      53.194  18.894  12.795  1.00 17.50           C  
ATOM   2054  C   CYS A 121      54.604  19.405  12.947  1.00 23.18           C  
ATOM   2055  O   CYS A 121      54.829  20.423  13.620  1.00 16.60           O  
ATOM   2056  CB  CYS A 121      52.456  19.642  11.672  1.00 21.50           C  
ATOM   2057  SG  CYS A 121      53.009  19.317  10.084  1.00 22.46           S  
ATOM   2058  H   CYS A 121      52.964  19.656  14.583  1.00 20.18           H  
ATOM   2059  HA  CYS A 121      53.214  17.946  12.592  1.00 20.94           H  
ATOM   2060  HB2 CYS A 121      51.517  19.401  11.707  1.00 25.74           H  
ATOM   2061  HB3 CYS A 121      52.551  20.595  11.823  1.00 25.74           H  
ATOM   2062  HG  CYS A 121      54.165  19.628  10.003  1.00 26.90           H  
ATOM   2063  N   ALA A 122      55.544  18.700  12.355  1.00 18.06           N  
ATOM   2064  CA  ALA A 122      56.900  19.223  12.288  1.00 19.38           C  
ATOM   2065  C   ALA A 122      56.976  20.410  11.312  1.00 19.37           C  
ATOM   2066  O   ALA A 122      56.149  20.573  10.407  1.00 14.96           O  
ATOM   2067  CB  ALA A 122      57.864  18.139  11.848  1.00 21.67           C  
ATOM   2068  H   ALA A 122      55.432  17.930  11.989  1.00 21.61           H  
ATOM   2069  HA  ALA A 122      57.168  19.532  13.167  1.00 23.19           H  
ATOM   2070  HB1 ALA A 122      58.759  18.509  11.811  1.00 25.95           H  
ATOM   2071  HB2 ALA A 122      57.833  17.410  12.488  1.00 25.95           H  
ATOM   2072  HB3 ALA A 122      57.600  17.820  10.971  1.00 25.95           H  
ATOM   2073  N   GLN A 123      58.005  21.240  11.494  1.00 16.83           N  
ATOM   2074  CA  GLN A 123      58.273  22.339  10.561  1.00 19.00           C  
ATOM   2075  C   GLN A 123      59.023  21.737   9.388  1.00 20.96           C  
ATOM   2076  O   GLN A 123      60.256  21.710   9.350  1.00 17.73           O  
ATOM   2077  CB  GLN A 123      59.059  23.457  11.249  1.00 26.30           C  
ATOM   2078  CG  GLN A 123      59.264  24.717  10.414  1.00 22.74           C  
ATOM   2079  CD  GLN A 123      57.990  25.315   9.900  1.00 22.51           C  
ATOM   2080  OE1 GLN A 123      57.064  25.602  10.652  1.00 22.89           O  
ATOM   2081  NE2 GLN A 123      57.915  25.480   8.581  1.00 22.27           N  
ATOM   2082  H   GLN A 123      58.562  21.190  12.148  1.00 20.14           H  
ATOM   2083  HA  GLN A 123      57.434  22.705  10.238  1.00 22.74           H  
ATOM   2084  HB2 GLN A 123      58.586  23.715  12.056  1.00 31.50           H  
ATOM   2085  HB3 GLN A 123      59.937  23.116  11.484  1.00 31.50           H  
ATOM   2086  HG2 GLN A 123      59.707  25.385  10.961  1.00 27.23           H  
ATOM   2087  HG3 GLN A 123      59.819  24.498   9.649  1.00 27.23           H  
ATOM   2088 HE21 GLN A 123      58.581  25.263   8.082  1.00 26.66           H  
ATOM   2089 HE22 GLN A 123      57.206  25.817   8.229  1.00 26.66           H  
ATOM   2090  N   TYR A 124      58.273  21.232   8.410  1.00 18.39           N  
ATOM   2091  CA  TYR A 124      58.844  20.362   7.406  1.00 17.21           C  
ATOM   2092  C   TYR A 124      59.214  21.103   6.131  1.00 15.32           C  
ATOM   2093  O   TYR A 124      59.755  20.486   5.206  1.00 18.45           O  
ATOM   2094  CB  TYR A 124      57.906  19.181   7.101  1.00 18.14           C  
ATOM   2095  CG  TYR A 124      56.617  19.530   6.474  1.00 15.04           C  
ATOM   2096  CD1 TYR A 124      56.510  19.636   5.112  1.00 13.49           C  
ATOM   2097  CD2 TYR A 124      55.481  19.755   7.248  1.00 15.11           C  
ATOM   2098  CE1 TYR A 124      55.324  19.968   4.514  1.00 13.94           C  
ATOM   2099  CE2 TYR A 124      54.292  20.126   6.663  1.00 15.66           C  
ATOM   2100  CZ  TYR A 124      54.215  20.216   5.290  1.00 14.22           C  
ATOM   2101  OH  TYR A 124      53.025  20.523   4.673  1.00 15.96           O  
ATOM   2102  H   TYR A 124      57.432  21.382   8.311  1.00 22.01           H  
ATOM   2103  HA  TYR A 124      59.664  19.988   7.765  1.00 20.60           H  
ATOM   2104  HB2 TYR A 124      58.365  18.573   6.501  1.00 21.71           H  
ATOM   2105  HB3 TYR A 124      57.709  18.725   7.934  1.00 21.71           H  
ATOM   2106  HD1 TYR A 124      57.258  19.480   4.582  1.00 16.14           H  
ATOM   2107  HD2 TYR A 124      55.540  19.706   8.175  1.00 18.07           H  
ATOM   2108  HE1 TYR A 124      55.270  20.034   3.588  1.00 16.67           H  
ATOM   2109  HE2 TYR A 124      53.535  20.267   7.185  1.00 18.73           H  
ATOM   2110  HH  TYR A 124      52.427  20.652   5.249  1.00 19.09           H  
ATOM   2111  N   TRP A 125      58.976  22.414   6.076  1.00 17.49           N  
ATOM   2112  CA  TRP A 125      59.349  23.212   4.928  1.00 15.66           C  
ATOM   2113  C   TRP A 125      60.089  24.458   5.403  1.00 22.03           C  
ATOM   2114  O   TRP A 125      59.900  24.903   6.547  1.00 18.51           O  
ATOM   2115  CB  TRP A 125      58.125  23.613   4.088  1.00 16.67           C  
ATOM   2116  CG  TRP A 125      57.323  24.681   4.724  1.00 26.65           C  
ATOM   2117  CD1 TRP A 125      57.378  26.034   4.468  1.00 21.30           C  
ATOM   2118  CD2 TRP A 125      56.342  24.508   5.755  1.00 20.88           C  
ATOM   2119  NE1 TRP A 125      56.489  26.703   5.271  1.00 21.86           N  
ATOM   2120  CE2 TRP A 125      55.839  25.791   6.073  1.00 21.79           C  
ATOM   2121  CE3 TRP A 125      55.847  23.393   6.447  1.00 22.86           C  
ATOM   2122  CZ2 TRP A 125      54.872  25.984   7.056  1.00 22.54           C  
ATOM   2123  CZ3 TRP A 125      54.867  23.589   7.409  1.00 22.29           C  
ATOM   2124  CH2 TRP A 125      54.398  24.875   7.714  1.00 25.54           C  
ATOM   2125  H   TRP A 125      58.594  22.862   6.703  1.00 20.93           H  
ATOM   2126  HA  TRP A 125      59.949  22.699   4.365  1.00 18.73           H  
ATOM   2127  HB2 TRP A 125      58.426  23.937   3.225  1.00 19.95           H  
ATOM   2128  HB3 TRP A 125      57.554  22.838   3.971  1.00 19.95           H  
ATOM   2129  HD1 TRP A 125      57.933  26.435   3.838  1.00 25.50           H  
ATOM   2130  HE1 TRP A 125      56.361  27.553   5.276  1.00 26.18           H  
ATOM   2131  HE3 TRP A 125      56.161  22.539   6.256  1.00 27.38           H  
ATOM   2132  HZ2 TRP A 125      54.546  26.834   7.249  1.00 26.99           H  
ATOM   2133  HZ3 TRP A 125      54.533  22.857   7.876  1.00 26.69           H  
ATOM   2134  HH2 TRP A 125      53.740  24.977   8.362  1.00 30.59           H  
ATOM   2135  N   PRO A 126      60.943  25.030   4.554  1.00 23.18           N  
ATOM   2136  CA  PRO A 126      61.718  26.214   4.970  1.00 18.61           C  
ATOM   2137  C   PRO A 126      60.870  27.473   5.001  1.00 14.60           C  
ATOM   2138  O   PRO A 126      60.054  27.717   4.117  1.00 22.36           O  
ATOM   2139  CB  PRO A 126      62.818  26.322   3.896  1.00 21.07           C  
ATOM   2140  CG  PRO A 126      62.281  25.629   2.697  1.00 30.12           C  
ATOM   2141  CD  PRO A 126      61.375  24.527   3.228  1.00 23.23           C  
ATOM   2142  HA  PRO A 126      62.124  26.070   5.839  1.00 22.28           H  
ATOM   2143  HB2 PRO A 126      62.992  27.256   3.701  1.00 25.22           H  
ATOM   2144  HB3 PRO A 126      63.624  25.884   4.211  1.00 25.22           H  
ATOM   2145  HG2 PRO A 126      61.775  26.257   2.158  1.00 36.09           H  
ATOM   2146  HG3 PRO A 126      63.013  25.251   2.184  1.00 36.09           H  
ATOM   2147  HD2 PRO A 126      60.608  24.412   2.645  1.00 27.82           H  
ATOM   2148  HD3 PRO A 126      61.872  23.700   3.326  1.00 27.82           H  
ATOM   2149  N   GLN A 127      61.078  28.277   6.037  1.00 22.95           N  
ATOM   2150  CA  GLN A 127      60.349  29.529   6.198  1.00 25.09           C  
ATOM   2151  C   GLN A 127      61.091  30.748   5.651  1.00 25.76           C  
ATOM   2152  O   GLN A 127      60.478  31.809   5.512  1.00 24.39           O  
ATOM   2153  CB  GLN A 127      60.034  29.743   7.678  1.00 32.80           C  
ATOM   2154  CG  GLN A 127      59.328  28.531   8.307  1.00 46.57           C  
ATOM   2155  CD  GLN A 127      59.083  28.714   9.775  1.00 38.42           C  
ATOM   2156  OE1 GLN A 127      59.963  28.470  10.601  1.00 38.49           O  
ATOM   2157  NE2 GLN A 127      57.884  29.164  10.114  1.00 50.39           N  
ATOM   2158  H   GLN A 127      61.642  28.118   6.667  1.00 27.48           H  
ATOM   2159  HA  GLN A 127      59.506  29.461   5.723  1.00 30.04           H  
ATOM   2160  HB2 GLN A 127      60.863  29.893   8.160  1.00 39.30           H  
ATOM   2161  HB3 GLN A 127      59.452  30.513   7.770  1.00 39.30           H  
ATOM   2162  HG2 GLN A 127      58.470  28.402   7.872  1.00 55.82           H  
ATOM   2163  HG3 GLN A 127      59.883  27.744   8.190  1.00 55.82           H  
ATOM   2164 HE21 GLN A 127      57.298  29.325   9.506  1.00 60.40           H  
ATOM   2165 HE22 GLN A 127      57.690  29.288  10.943  1.00 60.40           H  
ATOM   2166  N   LYS A 128      62.373  30.612   5.343  1.00 20.80           N  
ATOM   2167  CA  LYS A 128      63.204  31.675   4.800  1.00 23.78           C  
ATOM   2168  C   LYS A 128      63.928  31.181   3.566  1.00 18.87           C  
ATOM   2169  O   LYS A 128      64.556  30.111   3.584  1.00 16.92           O  
ATOM   2170  CB  LYS A 128      64.203  32.152   5.850  1.00 25.15           C  
ATOM   2171  CG  LYS A 128      63.483  32.805   7.028  1.00 27.84           C  
ATOM   2172  CD  LYS A 128      64.411  33.536   7.954  1.00 49.73           C  
ATOM   2173  CE  LYS A 128      63.619  34.303   9.015  1.00 76.47           C  
ATOM   2174  NZ  LYS A 128      64.479  34.944  10.056  1.00 84.77           N  
ATOM   2175  H   LYS A 128      62.803  29.874   5.445  1.00 24.90           H  
ATOM   2176  HA  LYS A 128      62.643  32.425   4.547  1.00 28.48           H  
ATOM   2177  HB2 LYS A 128      64.709  31.394   6.182  1.00 30.12           H  
ATOM   2178  HB3 LYS A 128      64.798  32.808   5.454  1.00 30.12           H  
ATOM   2179  HG2 LYS A 128      62.837  33.442   6.687  1.00 33.35           H  
ATOM   2180  HG3 LYS A 128      63.031  32.116   7.540  1.00 33.35           H  
ATOM   2181  HD2 LYS A 128      64.988  32.898   8.403  1.00 59.62           H  
ATOM   2182  HD3 LYS A 128      64.939  34.172   7.446  1.00 59.62           H  
ATOM   2183  HE2 LYS A 128      63.108  35.003   8.579  1.00 91.70           H  
ATOM   2184  HE3 LYS A 128      63.018  33.687   9.464  1.00 91.70           H  
ATOM   2185  HZ1 LYS A 128      63.971  35.375  10.646  1.00101.67           H  
ATOM   2186  HZ2 LYS A 128      64.954  34.324  10.482  1.00101.67           H  
ATOM   2187  HZ3 LYS A 128      65.035  35.525   9.675  1.00101.67           H  
ATOM   2188  N   GLU A 129      63.873  31.998   2.517  1.00 20.70           N  
ATOM   2189  CA  GLU A 129      64.508  31.660   1.259  1.00 20.94           C  
ATOM   2190  C   GLU A 129      65.945  31.220   1.469  1.00 18.44           C  
ATOM   2191  O   GLU A 129      66.393  30.214   0.893  1.00 17.41           O  
ATOM   2192  CB  GLU A 129      64.473  32.864   0.315  1.00 19.51           C  
ATOM   2193  CG  GLU A 129      63.155  33.215  -0.289  1.00 15.60           C  
ATOM   2194  CD  GLU A 129      62.254  34.069   0.593  1.00 19.31           C  
ATOM   2195  OE1 GLU A 129      62.452  34.092   1.810  1.00 24.69           O  
ATOM   2196  OE2 GLU A 129      61.339  34.691   0.032  1.00 24.31           O  
ATOM   2197  H   GLU A 129      63.470  32.758   2.513  1.00 24.78           H  
ATOM   2198  HA  GLU A 129      64.024  30.930   0.842  1.00 25.07           H  
ATOM   2199  HB2 GLU A 129      64.778  33.642   0.807  1.00 23.36           H  
ATOM   2200  HB3 GLU A 129      65.086  32.690  -0.417  1.00 23.36           H  
ATOM   2201  HG2 GLU A 129      63.313  33.707  -1.110  1.00 18.66           H  
ATOM   2202  HG3 GLU A 129      62.678  32.394  -0.488  1.00 18.66           H  
ATOM   2203  N   GLU A 130      66.678  31.950   2.311  1.00 19.69           N  
ATOM   2204  CA  GLU A 130      68.116  31.756   2.445  1.00 22.67           C  
ATOM   2205  C   GLU A 130      68.469  30.601   3.375  1.00 27.03           C  
ATOM   2206  O   GLU A 130      69.658  30.289   3.530  1.00 21.35           O  
ATOM   2207  CB  GLU A 130      68.791  33.063   2.928  1.00 24.45           C  
ATOM   2208  CG  GLU A 130      68.487  33.490   4.324  1.00 20.99           C  
ATOM   2209  CD  GLU A 130      67.186  34.245   4.472  1.00 27.21           C  
ATOM   2210  OE1 GLU A 130      66.353  34.236   3.534  1.00 24.20           O  
ATOM   2211  OE2 GLU A 130      66.979  34.832   5.553  1.00 26.63           O  
ATOM   2212  H   GLU A 130      66.361  32.567   2.819  1.00 23.57           H  
ATOM   2213  HA  GLU A 130      68.480  31.546   1.571  1.00 27.15           H  
ATOM   2214  HB2 GLU A 130      69.753  32.950   2.865  1.00 29.28           H  
ATOM   2215  HB3 GLU A 130      68.514  33.783   2.340  1.00 29.28           H  
ATOM   2216  HG2 GLU A 130      68.436  32.701   4.886  1.00 25.13           H  
ATOM   2217  HG3 GLU A 130      69.201  34.068   4.636  1.00 25.13           H  
ATOM   2218  N   LYS A 131      67.472  29.934   3.962  1.00 23.80           N  
ATOM   2219  CA  LYS A 131      67.705  28.797   4.864  1.00 21.10           C  
ATOM   2220  C   LYS A 131      66.972  27.586   4.299  1.00 23.64           C  
ATOM   2221  O   LYS A 131      65.866  27.239   4.725  1.00 21.09           O  
ATOM   2222  CB  LYS A 131      67.267  29.115   6.257  1.00 26.20           C  
ATOM   2223  CG  LYS A 131      68.388  29.802   7.034  1.00 36.69           C  
ATOM   2224  CD  LYS A 131      68.113  29.818   8.518  1.00 51.48           C  
ATOM   2225  CE  LYS A 131      69.363  30.177   9.299  1.00 81.39           C  
ATOM   2226  NZ  LYS A 131      70.395  29.112   9.190  1.00 85.46           N  
ATOM   2227  H   LYS A 131      66.640  30.122   3.854  1.00 28.51           H  
ATOM   2228  HA  LYS A 131      68.653  28.594   4.883  1.00 25.26           H  
ATOM   2229  HB2 LYS A 131      66.504  29.714   6.226  1.00 31.38           H  
ATOM   2230  HB3 LYS A 131      67.033  28.294   6.718  1.00 31.38           H  
ATOM   2231  HG2 LYS A 131      69.219  29.324   6.885  1.00 43.97           H  
ATOM   2232  HG3 LYS A 131      68.471  30.720   6.731  1.00 43.97           H  
ATOM   2233  HD2 LYS A 131      67.431  30.480   8.712  1.00 61.72           H  
ATOM   2234  HD3 LYS A 131      67.819  28.938   8.800  1.00 61.72           H  
ATOM   2235  HE2 LYS A 131      69.736  31.000   8.945  1.00 97.61           H  
ATOM   2236  HE3 LYS A 131      69.136  30.287  10.235  1.00 97.61           H  
ATOM   2237  HZ1 LYS A 131      71.118  29.342   9.654  1.00102.50           H  
ATOM   2238  HZ2 LYS A 131      70.075  28.346   9.512  1.00102.50           H  
ATOM   2239  HZ3 LYS A 131      70.622  28.996   8.338  1.00102.50           H  
ATOM   2240  N   GLU A 132      67.584  26.975   3.304  1.00 22.94           N  
ATOM   2241  CA  GLU A 132      67.028  25.786   2.692  1.00 25.23           C  
ATOM   2242  C   GLU A 132      67.216  24.599   3.639  1.00 28.26           C  
ATOM   2243  O   GLU A 132      67.984  24.649   4.607  1.00 18.86           O  
ATOM   2244  CB  GLU A 132      67.658  25.562   1.321  1.00 21.99           C  
ATOM   2245  CG  GLU A 132      69.048  24.997   1.297  1.00 27.10           C  
ATOM   2246  CD  GLU A 132      70.153  26.002   1.622  1.00 30.26           C  
ATOM   2247  OE1 GLU A 132      69.907  27.222   1.822  1.00 23.03           O  
ATOM   2248  OE2 GLU A 132      71.282  25.520   1.660  1.00 35.50           O  
ATOM   2249  H   GLU A 132      68.330  27.231   2.962  1.00 27.47           H  
ATOM   2250  HA  GLU A 132      66.075  25.916   2.563  1.00 30.22           H  
ATOM   2251  HB2 GLU A 132      67.092  24.950   0.825  1.00 26.33           H  
ATOM   2252  HB3 GLU A 132      67.687  26.415   0.860  1.00 26.33           H  
ATOM   2253  HG2 GLU A 132      69.102  24.281   1.948  1.00 32.46           H  
ATOM   2254  HG3 GLU A 132      69.223  24.645   0.410  1.00 32.46           H  
ATOM   2255  N   MET A 133      66.508  23.521   3.348  1.00 23.41           N  
ATOM   2256  CA  MET A 133      66.538  22.321   4.169  1.00 23.48           C  
ATOM   2257  C   MET A 133      67.105  21.170   3.356  1.00 21.39           C  
ATOM   2258  O   MET A 133      66.818  21.037   2.163  1.00 23.09           O  
ATOM   2259  CB  MET A 133      65.123  21.966   4.663  1.00 28.95           C  
ATOM   2260  CG  MET A 133      64.544  22.954   5.670  1.00 26.27           C  
ATOM   2261  SD  MET A 133      62.821  22.613   6.133  1.00 23.55           S  
ATOM   2262  CE  MET A 133      62.981  21.273   7.275  1.00 27.27           C  
ATOM   2263  H   MET A 133      65.991  23.457   2.664  1.00 28.04           H  
ATOM   2264  HA  MET A 133      67.102  22.475   4.943  1.00 28.12           H  
ATOM   2265  HB2 MET A 133      64.526  21.940   3.899  1.00 34.68           H  
ATOM   2266  HB3 MET A 133      65.152  21.095   5.087  1.00 34.68           H  
ATOM   2267  HG2 MET A 133      65.079  22.924   6.479  1.00 31.46           H  
ATOM   2268  HG3 MET A 133      64.577  23.845   5.288  1.00 31.46           H  
ATOM   2269  HE1 MET A 133      62.098  21.015   7.585  1.00 32.67           H  
ATOM   2270  HE2 MET A 133      63.406  20.525   6.827  1.00 32.67           H  
ATOM   2271  HE3 MET A 133      63.524  21.561   8.026  1.00 32.67           H  
ATOM   2272  N   ILE A 134      67.903  20.337   4.000  1.00 22.01           N  
ATOM   2273  CA  ILE A 134      68.405  19.119   3.383  1.00 26.31           C  
ATOM   2274  C   ILE A 134      67.956  17.967   4.262  1.00 18.97           C  
ATOM   2275  O   ILE A 134      68.078  18.028   5.492  1.00 22.52           O  
ATOM   2276  CB  ILE A 134      69.934  19.130   3.213  1.00 34.48           C  
ATOM   2277  CG1 ILE A 134      70.327  20.219   2.203  1.00 34.84           C  
ATOM   2278  CG2 ILE A 134      70.406  17.771   2.707  1.00 32.07           C  
ATOM   2279  CD1 ILE A 134      71.804  20.380   1.982  1.00 55.32           C  
ATOM   2280  H   ILE A 134      68.174  20.455   4.808  1.00 26.36           H  
ATOM   2281  HA  ILE A 134      68.001  19.012   2.508  1.00 31.52           H  
ATOM   2282  HB  ILE A 134      70.352  19.318   4.068  1.00 41.32           H  
ATOM   2283 HG12 ILE A 134      69.925  20.005   1.347  1.00 41.74           H  
ATOM   2284 HG13 ILE A 134      69.985  21.070   2.519  1.00 41.74           H  
ATOM   2285 HG21 ILE A 134      71.371  17.790   2.604  1.00 38.43           H  
ATOM   2286 HG22 ILE A 134      70.156  17.090   3.351  1.00 38.43           H  
ATOM   2287 HG23 ILE A 134      69.986  17.589   1.852  1.00 38.43           H  
ATOM   2288 HD11 ILE A 134      71.951  21.086   1.333  1.00 66.33           H  
ATOM   2289 HD12 ILE A 134      72.226  20.611   2.825  1.00 66.33           H  
ATOM   2290 HD13 ILE A 134      72.166  19.544   1.649  1.00 66.33           H  
ATOM   2291  N   PHE A 135      67.350  16.979   3.631  1.00 24.86           N  
ATOM   2292  CA  PHE A 135      66.892  15.765   4.294  1.00 27.65           C  
ATOM   2293  C   PHE A 135      67.918  14.720   3.910  1.00 22.05           C  
ATOM   2294  O   PHE A 135      67.890  14.191   2.798  1.00 22.16           O  
ATOM   2295  CB  PHE A 135      65.479  15.413   3.837  1.00 23.21           C  
ATOM   2296  CG  PHE A 135      64.519  16.540   4.062  1.00 16.91           C  
ATOM   2297  CD1 PHE A 135      64.020  16.779   5.313  1.00 19.54           C  
ATOM   2298  CD2 PHE A 135      64.208  17.412   3.042  1.00 19.92           C  
ATOM   2299  CE1 PHE A 135      63.199  17.848   5.553  1.00 22.95           C  
ATOM   2300  CE2 PHE A 135      63.385  18.470   3.291  1.00 17.14           C  
ATOM   2301  CZ  PHE A 135      62.873  18.677   4.523  1.00 17.55           C  
ATOM   2302  H   PHE A 135      67.185  16.986   2.787  1.00 29.78           H  
ATOM   2303  HA  PHE A 135      66.899  15.883   5.257  1.00 33.12           H  
ATOM   2304  HB2 PHE A 135      65.492  15.211   2.889  1.00 27.80           H  
ATOM   2305  HB3 PHE A 135      65.165  14.644   4.338  1.00 27.80           H  
ATOM   2306  HD1 PHE A 135      64.245  16.209   6.013  1.00 23.39           H  
ATOM   2307  HD2 PHE A 135      64.553  17.278   2.189  1.00 23.85           H  
ATOM   2308  HE1 PHE A 135      62.844  17.988   6.401  1.00 27.48           H  
ATOM   2309  HE2 PHE A 135      63.156  19.045   2.596  1.00 20.51           H  
ATOM   2310  HZ  PHE A 135      62.307  19.399   4.673  1.00 21.00           H  
ATOM   2311  N   GLU A 136      68.874  14.498   4.804  1.00 26.31           N  
ATOM   2312  CA  GLU A 136      69.999  13.620   4.488  1.00 32.60           C  
ATOM   2313  C   GLU A 136      69.549  12.177   4.288  1.00 26.84           C  
ATOM   2314  O   GLU A 136      70.094  11.467   3.438  1.00 32.40           O  
ATOM   2315  CB  GLU A 136      71.037  13.686   5.602  1.00 35.19           C  
ATOM   2316  CG  GLU A 136      71.893  14.952   5.611  1.00 66.31           C  
ATOM   2317  CD  GLU A 136      73.019  14.899   6.647  1.00 81.57           C  
ATOM   2318  OE1 GLU A 136      73.352  13.793   7.130  1.00 88.43           O  
ATOM   2319  OE2 GLU A 136      73.569  15.968   6.980  1.00 94.48           O  
ATOM   2320  H   GLU A 136      68.897  14.837   5.593  1.00 31.52           H  
ATOM   2321  HA  GLU A 136      70.418  13.923   3.666  1.00 39.06           H  
ATOM   2322  HB2 GLU A 136      70.578  13.637   6.455  1.00 42.17           H  
ATOM   2323  HB3 GLU A 136      71.636  12.928   5.511  1.00 42.17           H  
ATOM   2324  HG2 GLU A 136      72.296  15.067   4.736  1.00 79.51           H  
ATOM   2325  HG3 GLU A 136      71.329  15.713   5.820  1.00 79.51           H  
ATOM   2326  N   ASP A 137      68.560  11.713   5.057  1.00 26.57           N  
ATOM   2327  CA  ASP A 137      68.174  10.299   4.916  1.00 25.22           C  
ATOM   2328  C   ASP A 137      67.628   9.995   3.523  1.00 30.98           C  
ATOM   2329  O   ASP A 137      67.948   8.951   2.948  1.00 31.10           O  
ATOM   2330  CB  ASP A 137      67.206   9.870   6.017  1.00 27.53           C  
ATOM   2331  CG  ASP A 137      65.919  10.697   6.080  1.00 34.23           C  
ATOM   2332  OD1 ASP A 137      65.850  11.813   5.534  1.00 26.64           O  
ATOM   2333  OD2 ASP A 137      64.964  10.199   6.710  1.00 32.38           O  
ATOM   2334  H   ASP A 137      68.116  12.165   5.639  1.00 31.82           H  
ATOM   2335  HA  ASP A 137      68.975   9.763   5.025  1.00 30.21           H  
ATOM   2336  HB2 ASP A 137      66.955   8.945   5.867  1.00 32.97           H  
ATOM   2337  HB3 ASP A 137      67.653   9.954   6.874  1.00 32.97           H  
ATOM   2338  N   THR A 138      66.845  10.895   2.932  1.00 26.38           N  
ATOM   2339  CA  THR A 138      66.303  10.656   1.597  1.00 21.30           C  
ATOM   2340  C   THR A 138      67.005  11.467   0.511  1.00 24.10           C  
ATOM   2341  O   THR A 138      66.599  11.423  -0.663  1.00 20.85           O  
ATOM   2342  CB  THR A 138      64.791  10.950   1.568  1.00 27.06           C  
ATOM   2343  OG1 THR A 138      64.544  12.261   2.094  1.00 22.65           O  
ATOM   2344  CG2 THR A 138      64.060   9.926   2.405  1.00 25.83           C  
ATOM   2345  H   THR A 138      66.614  11.647   3.280  1.00 31.59           H  
ATOM   2346  HA  THR A 138      66.422   9.717   1.382  1.00 25.50           H  
ATOM   2347  HB  THR A 138      64.464  10.897   0.656  1.00 32.41           H  
ATOM   2348  HG1 THR A 138      63.721  12.427   2.080  1.00 27.13           H  
ATOM   2349 HG21 THR A 138      63.107  10.105   2.391  1.00 30.93           H  
ATOM   2350 HG22 THR A 138      64.218   9.036   2.053  1.00 30.93           H  
ATOM   2351 HG23 THR A 138      64.374   9.962   3.322  1.00 30.93           H  
ATOM   2352  N   ASN A 139      68.019  12.227   0.877  1.00 28.59           N  
ATOM   2353  CA  ASN A 139      68.864  12.907  -0.096  1.00 27.17           C  
ATOM   2354  C   ASN A 139      68.074  13.884  -0.963  1.00 25.71           C  
ATOM   2355  O   ASN A 139      68.147  13.868  -2.192  1.00 27.77           O  
ATOM   2356  CB  ASN A 139      69.602  11.884  -0.960  1.00 35.30           C  
ATOM   2357  CG  ASN A 139      70.942  12.396  -1.406  1.00 43.86           C  
ATOM   2358  OD1 ASN A 139      71.605  13.111  -0.663  1.00 39.38           O  
ATOM   2359  ND2 ASN A 139      71.320  12.091  -2.635  1.00 39.12           N  
ATOM   2360  H   ASN A 139      68.245  12.370   1.694  1.00 34.25           H  
ATOM   2361  HA  ASN A 139      69.533  13.419   0.384  1.00 32.55           H  
ATOM   2362  HB2 ASN A 139      69.744  11.074  -0.445  1.00 42.31           H  
ATOM   2363  HB3 ASN A 139      69.073  11.691  -1.749  1.00 42.31           H  
ATOM   2364 HD21 ASN A 139      72.077  12.368  -2.933  1.00 46.88           H  
ATOM   2365 HD22 ASN A 139      70.819  11.595  -3.128  1.00 46.88           H  
ATOM   2366  N   LEU A 140      67.331  14.772  -0.296  1.00 27.05           N  
ATOM   2367  CA  LEU A 140      66.512  15.766  -0.961  1.00 24.45           C  
ATOM   2368  C   LEU A 140      66.832  17.140  -0.400  1.00 22.91           C  
ATOM   2369  O   LEU A 140      67.159  17.294   0.786  1.00 24.16           O  
ATOM   2370  CB  LEU A 140      65.016  15.465  -0.768  1.00 25.00           C  
ATOM   2371  CG  LEU A 140      64.499  14.171  -1.439  1.00 26.60           C  
ATOM   2372  CD1 LEU A 140      63.106  13.741  -0.897  1.00 27.38           C  
ATOM   2373  CD2 LEU A 140      64.409  14.396  -2.898  1.00 32.23           C  
ATOM   2374  H   LEU A 140      67.289  14.812   0.562  1.00 32.40           H  
ATOM   2375  HA  LEU A 140      66.708  15.766  -1.911  1.00 29.28           H  
ATOM   2376  HB2 LEU A 140      64.839  15.389   0.182  1.00 29.94           H  
ATOM   2377  HB3 LEU A 140      64.505  16.204  -1.134  1.00 29.94           H  
ATOM   2378  HG  LEU A 140      65.127  13.449  -1.278  1.00 31.86           H  
ATOM   2379 HD11 LEU A 140      62.829  12.928  -1.348  1.00 32.80           H  
ATOM   2380 HD12 LEU A 140      63.174  13.584   0.058  1.00 32.80           H  
ATOM   2381 HD13 LEU A 140      62.468  14.451  -1.071  1.00 32.80           H  
ATOM   2382 HD21 LEU A 140      64.085  13.586  -3.323  1.00 38.62           H  
ATOM   2383 HD22 LEU A 140      63.795  15.127  -3.067  1.00 38.62           H  
ATOM   2384 HD23 LEU A 140      65.290  14.618  -3.238  1.00 38.62           H  
ATOM   2385  N   LYS A 141      66.700  18.143  -1.254  1.00 21.17           N  
ATOM   2386  CA  LYS A 141      66.911  19.518  -0.838  1.00 26.51           C  
ATOM   2387  C   LYS A 141      65.642  20.286  -1.122  1.00 19.97           C  
ATOM   2388  O   LYS A 141      65.014  20.099  -2.163  1.00 23.44           O  
ATOM   2389  CB  LYS A 141      68.098  20.174  -1.570  1.00 22.13           C  
ATOM   2390  CG  LYS A 141      68.390  21.566  -1.062  1.00 24.10           C  
ATOM   2391  CD  LYS A 141      69.697  22.108  -1.663  1.00 34.12           C  
ATOM   2392  CE  LYS A 141      69.493  23.172  -2.691  1.00 51.19           C  
ATOM   2393  NZ  LYS A 141      70.806  23.851  -3.016  1.00 46.62           N  
ATOM   2394  H   LYS A 141      66.487  18.054  -2.082  1.00 25.35           H  
ATOM   2395  HA  LYS A 141      67.082  19.546   0.116  1.00 31.76           H  
ATOM   2396  HB2 LYS A 141      68.891  19.632  -1.436  1.00 26.50           H  
ATOM   2397  HB3 LYS A 141      67.893  20.235  -2.516  1.00 26.50           H  
ATOM   2398  HG2 LYS A 141      67.667  22.160  -1.318  1.00 28.86           H  
ATOM   2399  HG3 LYS A 141      68.483  21.544  -0.097  1.00 28.86           H  
ATOM   2400  HD2 LYS A 141      70.236  22.485  -0.950  1.00 40.89           H  
ATOM   2401  HD3 LYS A 141      70.174  21.376  -2.084  1.00 40.89           H  
ATOM   2402  HE2 LYS A 141      69.143  22.774  -3.504  1.00 61.37           H  
ATOM   2403  HE3 LYS A 141      68.878  23.839  -2.349  1.00 61.37           H  
ATOM   2404  HZ1 LYS A 141      70.677  24.483  -3.629  1.00 55.88           H  
ATOM   2405  HZ2 LYS A 141      71.145  24.224  -2.283  1.00 55.88           H  
ATOM   2406  HZ3 LYS A 141      71.386  23.255  -3.333  1.00 55.88           H  
ATOM   2407  N   LEU A 142      65.275  21.165  -0.198  1.00 18.78           N  
ATOM   2408  CA  LEU A 142      64.021  21.885  -0.312  1.00 17.51           C  
ATOM   2409  C   LEU A 142      64.298  23.359  -0.032  1.00 21.16           C  
ATOM   2410  O   LEU A 142      64.844  23.695   1.028  1.00 17.64           O  
ATOM   2411  CB  LEU A 142      62.995  21.308   0.659  1.00 17.86           C  
ATOM   2412  CG  LEU A 142      61.579  21.893   0.627  1.00 17.31           C  
ATOM   2413  CD1 LEU A 142      60.916  21.587  -0.678  1.00 22.58           C  
ATOM   2414  CD2 LEU A 142      60.786  21.331   1.830  1.00 20.17           C  
ATOM   2415  H   LEU A 142      65.735  21.360   0.502  1.00 22.47           H  
ATOM   2416  HA  LEU A 142      63.676  21.800  -1.215  1.00 20.95           H  
ATOM   2417  HB2 LEU A 142      62.914  20.358   0.479  1.00 21.37           H  
ATOM   2418  HB3 LEU A 142      63.333  21.432   1.560  1.00 21.37           H  
ATOM   2419  HG  LEU A 142      61.630  22.857   0.722  1.00 20.71           H  
ATOM   2420 HD11 LEU A 142      60.024  21.966  -0.675  1.00 27.04           H  
ATOM   2421 HD12 LEU A 142      61.439  21.977  -1.396  1.00 27.04           H  
ATOM   2422 HD13 LEU A 142      60.867  20.624  -0.789  1.00 27.04           H  
ATOM   2423 HD21 LEU A 142      59.888  21.698   1.815  1.00 24.14           H  
ATOM   2424 HD22 LEU A 142      60.749  20.364   1.760  1.00 24.14           H  
ATOM   2425 HD23 LEU A 142      61.234  21.587   2.651  1.00 24.14           H  
ATOM   2426  N   THR A 143      63.950  24.214  -0.992  1.00 18.12           N  
ATOM   2427  CA  THR A 143      64.154  25.659  -0.894  1.00 20.05           C  
ATOM   2428  C   THR A 143      62.844  26.405  -1.032  1.00 17.49           C  
ATOM   2429  O   THR A 143      62.065  26.131  -1.956  1.00 22.01           O  
ATOM   2430  CB  THR A 143      65.120  26.139  -1.993  1.00 21.34           C  
ATOM   2431  OG1 THR A 143      66.293  25.326  -1.941  1.00 19.65           O  
ATOM   2432  CG2 THR A 143      65.479  27.597  -1.801  1.00 25.75           C  
ATOM   2433  H   THR A 143      63.583  23.973  -1.731  1.00 21.68           H  
ATOM   2434  HA  THR A 143      64.540  25.873  -0.031  1.00 24.01           H  
ATOM   2435  HB  THR A 143      64.698  26.039  -2.860  1.00 25.54           H  
ATOM   2436  HG1 THR A 143      66.838  25.569  -2.533  1.00 23.52           H  
ATOM   2437 HG21 THR A 143      66.088  27.883  -2.501  1.00 30.84           H  
ATOM   2438 HG22 THR A 143      64.678  28.143  -1.838  1.00 30.84           H  
ATOM   2439 HG23 THR A 143      65.907  27.722  -0.940  1.00 30.84           H  
ATOM   2440  N   LEU A 144      62.633  27.387  -0.150  1.00 20.18           N  
ATOM   2441  CA  LEU A 144      61.542  28.339  -0.307  1.00 15.41           C  
ATOM   2442  C   LEU A 144      61.873  29.333  -1.423  1.00 24.51           C  
ATOM   2443  O   LEU A 144      62.892  30.035  -1.352  1.00 23.63           O  
ATOM   2444  CB  LEU A 144      61.302  29.094   0.992  1.00 19.38           C  
ATOM   2445  CG  LEU A 144      60.158  30.107   0.906  1.00 16.40           C  
ATOM   2446  CD1 LEU A 144      58.819  29.407   0.630  1.00 23.58           C  
ATOM   2447  CD2 LEU A 144      60.068  30.905   2.179  1.00 23.91           C  
ATOM   2448  H   LEU A 144      63.113  27.520   0.551  1.00 24.16           H  
ATOM   2449  HA  LEU A 144      60.729  27.866  -0.545  1.00 18.44           H  
ATOM   2450  HB2 LEU A 144      61.083  28.456   1.689  1.00 23.19           H  
ATOM   2451  HB3 LEU A 144      62.110  29.576   1.228  1.00 23.19           H  
ATOM   2452  HG  LEU A 144      60.332  30.722   0.176  1.00 19.62           H  
ATOM   2453 HD11 LEU A 144      58.118  30.075   0.582  1.00 28.24           H  
ATOM   2454 HD12 LEU A 144      58.881  28.929  -0.212  1.00 28.24           H  
ATOM   2455 HD13 LEU A 144      58.635  28.784   1.351  1.00 28.24           H  
ATOM   2456 HD21 LEU A 144      59.338  31.539   2.102  1.00 28.63           H  
ATOM   2457 HD22 LEU A 144      59.905  30.300   2.919  1.00 28.63           H  
ATOM   2458 HD23 LEU A 144      60.904  31.377   2.315  1.00 28.63           H  
ATOM   2459  N   ILE A 145      61.013  29.412  -2.435  1.00 21.85           N  
ATOM   2460  CA  ILE A 145      61.246  30.289  -3.576  1.00 20.88           C  
ATOM   2461  C   ILE A 145      60.483  31.590  -3.437  1.00 28.83           C  
ATOM   2462  O   ILE A 145      61.020  32.647  -3.763  1.00 20.78           O  
ATOM   2463  CB  ILE A 145      60.918  29.606  -4.923  1.00 23.66           C  
ATOM   2464  CG1 ILE A 145      61.829  28.389  -5.156  1.00 22.32           C  
ATOM   2465  CG2 ILE A 145      61.065  30.631  -6.105  1.00 26.68           C  
ATOM   2466  CD1 ILE A 145      63.328  28.677  -5.106  1.00 29.33           C  
ATOM   2467  H   ILE A 145      60.281  28.964  -2.483  1.00 26.16           H  
ATOM   2468  HA  ILE A 145      62.189  30.513  -3.594  1.00 24.99           H  
ATOM   2469  HB  ILE A 145      59.999  29.299  -4.896  1.00 28.33           H  
ATOM   2470 HG12 ILE A 145      61.636  27.726  -4.475  1.00 26.73           H  
ATOM   2471 HG13 ILE A 145      61.632  28.021  -6.032  1.00 26.73           H  
ATOM   2472 HG21 ILE A 145      60.856  30.182  -6.939  1.00 31.96           H  
ATOM   2473 HG22 ILE A 145      60.451  31.367  -5.961  1.00 31.96           H  
ATOM   2474 HG23 ILE A 145      61.977  30.960  -6.126  1.00 31.96           H  
ATOM   2475 HD11 ILE A 145      63.813  27.852  -5.264  1.00 35.13           H  
ATOM   2476 HD12 ILE A 145      63.548  29.327  -5.792  1.00 35.13           H  
ATOM   2477 HD13 ILE A 145      63.552  29.031  -4.231  1.00 35.13           H  
ATOM   2478  N   SER A 146      59.244  31.524  -2.954  1.00 21.03           N  
ATOM   2479  CA  SER A 146      58.397  32.690  -2.783  1.00 24.70           C  
ATOM   2480  C   SER A 146      57.221  32.271  -1.930  1.00 26.84           C  
ATOM   2481  O   SER A 146      56.890  31.086  -1.843  1.00 20.15           O  
ATOM   2482  CB  SER A 146      57.881  33.265  -4.128  1.00 22.48           C  
ATOM   2483  OG  SER A 146      56.958  32.418  -4.757  1.00 43.19           O  
ATOM   2484  H   SER A 146      58.866  30.790  -2.712  1.00 25.18           H  
ATOM   2485  HA  SER A 146      58.888  33.384  -2.316  1.00 29.59           H  
ATOM   2486  HB2 SER A 146      57.452  34.118  -3.956  1.00 26.92           H  
ATOM   2487  HB3 SER A 146      58.638  33.395  -4.721  1.00 26.92           H  
ATOM   2488  HG  SER A 146      56.701  32.759  -5.480  1.00 51.77           H  
ATOM   2489  N   GLU A 147      56.592  33.252  -1.301  1.00 24.30           N  
ATOM   2490  CA  GLU A 147      55.365  33.031  -0.551  1.00 26.14           C  
ATOM   2491  C   GLU A 147      54.409  34.184  -0.803  1.00 38.21           C  
ATOM   2492  O   GLU A 147      54.819  35.324  -1.006  1.00 31.38           O  
ATOM   2493  CB  GLU A 147      55.632  32.872   0.949  1.00 31.02           C  
ATOM   2494  CG  GLU A 147      56.261  34.050   1.574  1.00 49.86           C  
ATOM   2495  CD  GLU A 147      56.645  33.806   3.019  1.00 71.75           C  
ATOM   2496  OE1 GLU A 147      56.192  32.787   3.594  1.00 45.44           O  
ATOM   2497  OE2 GLU A 147      57.404  34.642   3.570  1.00 75.48           O  
ATOM   2498  H   GLU A 147      56.860  34.069  -1.293  1.00 29.10           H  
ATOM   2499  HA  GLU A 147      54.943  32.217  -0.868  1.00 31.31           H  
ATOM   2500  HB2 GLU A 147      54.789  32.712   1.401  1.00 37.16           H  
ATOM   2501  HB3 GLU A 147      56.224  32.115   1.082  1.00 37.16           H  
ATOM   2502  HG2 GLU A 147      57.066  34.277   1.083  1.00 59.77           H  
ATOM   2503  HG3 GLU A 147      55.636  34.792   1.550  1.00 59.77           H  
ATOM   2504  N   ASP A 148      53.127  33.860  -0.796  1.00 24.84           N  
ATOM   2505  CA  ASP A 148      52.030  34.810  -0.987  1.00 24.12           C  
ATOM   2506  C   ASP A 148      51.116  34.633   0.221  1.00 36.38           C  
ATOM   2507  O   ASP A 148      50.352  33.660   0.308  1.00 22.25           O  
ATOM   2508  CB  ASP A 148      51.334  34.541  -2.310  1.00 27.84           C  
ATOM   2509  CG  ASP A 148      50.212  35.504  -2.600  1.00 44.41           C  
ATOM   2510  OD1 ASP A 148      50.102  36.537  -1.912  1.00 42.88           O  
ATOM   2511  OD2 ASP A 148      49.436  35.213  -3.530  1.00 44.70           O  
ATOM   2512  H   ASP A 148      52.849  33.055  -0.676  1.00 29.75           H  
ATOM   2513  HA  ASP A 148      52.375  35.716  -0.991  1.00 28.89           H  
ATOM   2514  HB2 ASP A 148      51.983  34.615  -3.027  1.00 33.35           H  
ATOM   2515  HB3 ASP A 148      50.961  33.646  -2.293  1.00 33.35           H  
ATOM   2516  N   ILE A 149      51.245  35.550   1.178  1.00 24.82           N  
ATOM   2517  CA  ILE A 149      50.519  35.479   2.443  1.00 25.09           C  
ATOM   2518  C   ILE A 149      49.200  36.230   2.309  1.00 36.40           C  
ATOM   2519  O   ILE A 149      49.175  37.431   2.014  1.00 27.36           O  
ATOM   2520  CB  ILE A 149      51.358  36.050   3.597  1.00 29.99           C  
ATOM   2521  CG1 ILE A 149      52.715  35.353   3.655  1.00 41.51           C  
ATOM   2522  CG2 ILE A 149      50.619  35.893   4.937  1.00 31.13           C  
ATOM   2523  CD1 ILE A 149      53.675  35.964   4.654  1.00 41.24           C  
ATOM   2524  H   ILE A 149      51.759  36.237   1.116  1.00 29.73           H  
ATOM   2525  HA  ILE A 149      50.319  34.552   2.645  1.00 30.05           H  
ATOM   2526  HB  ILE A 149      51.503  36.995   3.434  1.00 35.94           H  
ATOM   2527 HG12 ILE A 149      52.579  34.425   3.905  1.00 49.76           H  
ATOM   2528 HG13 ILE A 149      53.129  35.400   2.779  1.00 49.76           H  
ATOM   2529 HG21 ILE A 149      51.170  36.261   5.646  1.00 37.30           H  
ATOM   2530 HG22 ILE A 149      49.777  36.372   4.890  1.00 37.30           H  
ATOM   2531 HG23 ILE A 149      50.456  34.951   5.099  1.00 37.30           H  
ATOM   2532 HD11 ILE A 149      54.510  35.470   4.633  1.00 49.43           H  
ATOM   2533 HD12 ILE A 149      53.833  36.891   4.413  1.00 49.43           H  
ATOM   2534 HD13 ILE A 149      53.283  35.915   5.540  1.00 49.43           H  
ATOM   2535  N   LYS A 150      48.106  35.537   2.573  1.00 23.68           N  
ATOM   2536  CA  LYS A 150      46.777  36.121   2.621  1.00 23.41           C  
ATOM   2537  C   LYS A 150      46.291  36.040   4.054  1.00 23.63           C  
ATOM   2538  O   LYS A 150      47.002  35.578   4.939  1.00 27.93           O  
ATOM   2539  CB  LYS A 150      45.821  35.421   1.653  1.00 30.69           C  
ATOM   2540  CG  LYS A 150      46.363  35.198   0.223  1.00 30.06           C  
ATOM   2541  CD  LYS A 150      46.897  36.446  -0.444  1.00 49.49           C  
ATOM   2542  CE  LYS A 150      45.787  37.332  -1.012  1.00 65.68           C  
ATOM   2543  NZ  LYS A 150      46.311  38.683  -1.417  1.00 64.76           N  
ATOM   2544  H   LYS A 150      48.109  34.692   2.734  1.00 28.35           H  
ATOM   2545  HA  LYS A 150      46.830  37.057   2.371  1.00 28.04           H  
ATOM   2546  HB2 LYS A 150      45.598  34.550   2.018  1.00 36.77           H  
ATOM   2547  HB3 LYS A 150      45.015  35.956   1.577  1.00 36.77           H  
ATOM   2548  HG2 LYS A 150      47.087  34.553   0.263  1.00 36.01           H  
ATOM   2549  HG3 LYS A 150      45.646  34.852  -0.331  1.00 36.01           H  
ATOM   2550  HD2 LYS A 150      47.392  36.966   0.209  1.00 59.33           H  
ATOM   2551  HD3 LYS A 150      47.480  36.189  -1.175  1.00 59.33           H  
ATOM   2552  HE2 LYS A 150      45.408  36.906  -1.796  1.00 78.75           H  
ATOM   2553  HE3 LYS A 150      45.104  37.462  -0.336  1.00 78.75           H  
ATOM   2554  HZ1 LYS A 150      45.649  39.180  -1.744  1.00 77.65           H  
ATOM   2555  HZ2 LYS A 150      46.662  39.097  -0.712  1.00 77.65           H  
ATOM   2556  HZ3 LYS A 150      46.939  38.591  -2.041  1.00 77.65           H  
ATOM   2557  N   SER A 151      45.072  36.517   4.299  1.00 24.44           N  
ATOM   2558  CA  SER A 151      44.673  36.731   5.682  1.00 25.77           C  
ATOM   2559  C   SER A 151      44.511  35.414   6.404  1.00 32.27           C  
ATOM   2560  O   SER A 151      44.783  35.326   7.604  1.00 33.45           O  
ATOM   2561  CB  SER A 151      43.364  37.514   5.768  1.00 32.65           C  
ATOM   2562  OG  SER A 151      42.333  36.803   5.142  1.00 35.24           O  
ATOM   2563  H   SER A 151      44.480  36.715   3.708  1.00 29.28           H  
ATOM   2564  HA  SER A 151      45.361  37.242   6.136  1.00 30.86           H  
ATOM   2565  HB2 SER A 151      43.136  37.651   6.700  1.00 39.12           H  
ATOM   2566  HB3 SER A 151      43.476  38.369   5.323  1.00 39.12           H  
ATOM   2567  HG  SER A 151      41.615  37.236   5.190  1.00 42.23           H  
ATOM   2568  N   TYR A 152      44.090  34.384   5.696  1.00 25.28           N  
ATOM   2569  CA  TYR A 152      43.852  33.112   6.361  1.00 29.72           C  
ATOM   2570  C   TYR A 152      44.477  31.921   5.642  1.00 30.23           C  
ATOM   2571  O   TYR A 152      44.247  30.786   6.053  1.00 22.77           O  
ATOM   2572  CB  TYR A 152      42.360  32.897   6.508  1.00 25.74           C  
ATOM   2573  CG  TYR A 152      41.678  32.594   5.201  1.00 22.54           C  
ATOM   2574  CD1 TYR A 152      41.340  33.601   4.320  1.00 31.83           C  
ATOM   2575  CD2 TYR A 152      41.306  31.297   4.899  1.00 33.98           C  
ATOM   2576  CE1 TYR A 152      40.706  33.327   3.148  1.00 33.62           C  
ATOM   2577  CE2 TYR A 152      40.667  31.003   3.721  1.00 30.24           C  
ATOM   2578  CZ  TYR A 152      40.374  32.034   2.844  1.00 35.07           C  
ATOM   2579  OH  TYR A 152      39.728  31.795   1.669  1.00 28.13           O  
ATOM   2580  H   TYR A 152      43.936  34.389   4.850  1.00 30.27           H  
ATOM   2581  HA  TYR A 152      44.233  33.151   7.252  1.00 35.60           H  
ATOM   2582  HB2 TYR A 152      42.207  32.149   7.106  1.00 30.83           H  
ATOM   2583  HB3 TYR A 152      41.960  33.701   6.874  1.00 30.83           H  
ATOM   2584  HD1 TYR A 152      41.576  34.478   4.517  1.00 38.14           H  
ATOM   2585  HD2 TYR A 152      41.518  30.610   5.488  1.00 40.72           H  
ATOM   2586  HE1 TYR A 152      40.501  34.014   2.555  1.00 40.29           H  
ATOM   2587  HE2 TYR A 152      40.435  30.126   3.515  1.00 36.23           H  
ATOM   2588  HH  TYR A 152      39.608  32.516   1.255  1.00 33.70           H  
ATOM   2589  N   TYR A 153      45.271  32.147   4.602  1.00 23.60           N  
ATOM   2590  CA  TYR A 153      46.056  31.082   3.994  1.00 22.33           C  
ATOM   2591  C   TYR A 153      47.249  31.717   3.328  1.00 23.98           C  
ATOM   2592  O   TYR A 153      47.273  32.919   3.051  1.00 23.49           O  
ATOM   2593  CB  TYR A 153      45.239  30.250   2.993  1.00 19.18           C  
ATOM   2594  CG  TYR A 153      44.900  30.989   1.716  1.00 19.34           C  
ATOM   2595  CD1 TYR A 153      43.748  31.741   1.617  1.00 26.68           C  
ATOM   2596  CD2 TYR A 153      45.723  30.899   0.604  1.00 21.05           C  
ATOM   2597  CE1 TYR A 153      43.425  32.403   0.441  1.00 29.69           C  
ATOM   2598  CE2 TYR A 153      45.407  31.554  -0.566  1.00 30.81           C  
ATOM   2599  CZ  TYR A 153      44.263  32.297  -0.642  1.00 24.80           C  
ATOM   2600  OH  TYR A 153      43.964  32.953  -1.814  1.00 34.22           O  
ATOM   2601  H   TYR A 153      45.372  32.914   4.226  1.00 28.27           H  
ATOM   2602  HA  TYR A 153      46.379  30.487   4.690  1.00 26.73           H  
ATOM   2603  HB2 TYR A 153      45.750  29.461   2.752  1.00 22.95           H  
ATOM   2604  HB3 TYR A 153      44.405  29.986   3.413  1.00 22.95           H  
ATOM   2605  HD1 TYR A 153      43.180  31.807   2.350  1.00 31.96           H  
ATOM   2606  HD2 TYR A 153      46.501  30.392   0.648  1.00 25.20           H  
ATOM   2607  HE1 TYR A 153      42.648  32.912   0.387  1.00 35.57           H  
ATOM   2608  HE2 TYR A 153      45.971  31.490  -1.302  1.00 36.92           H  
ATOM   2609  HH  TYR A 153      43.245  33.379  -1.730  1.00 41.01           H  
ATOM   2610  N   THR A 154      48.269  30.899   3.164  1.00 17.93           N  
ATOM   2611  CA  THR A 154      49.505  31.248   2.501  1.00 17.87           C  
ATOM   2612  C   THR A 154      49.791  30.235   1.416  1.00 28.91           C  
ATOM   2613  O   THR A 154      49.619  29.030   1.618  1.00 18.97           O  
ATOM   2614  CB  THR A 154      50.644  31.249   3.522  1.00 21.01           C  
ATOM   2615  OG1 THR A 154      50.379  32.269   4.482  1.00 24.55           O  
ATOM   2616  CG2 THR A 154      51.977  31.481   2.898  1.00 19.15           C  
ATOM   2617  H   THR A 154      48.265  30.087   3.446  1.00 21.46           H  
ATOM   2618  HA  THR A 154      49.433  32.130   2.103  1.00 21.38           H  
ATOM   2619  HB  THR A 154      50.668  30.390   3.971  1.00 25.15           H  
ATOM   2620  HG1 THR A 154      50.992  32.291   5.056  1.00 29.40           H  
ATOM   2621 HG21 THR A 154      52.667  31.474   3.579  1.00 22.92           H  
ATOM   2622 HG22 THR A 154      52.165  30.784   2.250  1.00 22.92           H  
ATOM   2623 HG23 THR A 154      51.987  32.340   2.448  1.00 22.92           H  
ATOM   2624  N   VAL A 155      50.267  30.720   0.285  1.00 17.18           N  
ATOM   2625  CA  VAL A 155      50.738  29.870  -0.795  1.00 16.24           C  
ATOM   2626  C   VAL A 155      52.231  30.050  -0.948  1.00 23.55           C  
ATOM   2627  O   VAL A 155      52.720  31.177  -1.090  1.00 20.62           O  
ATOM   2628  CB  VAL A 155      50.026  30.176  -2.119  1.00 19.42           C  
ATOM   2629  CG1 VAL A 155      50.523  29.212  -3.198  1.00 18.31           C  
ATOM   2630  CG2 VAL A 155      48.525  30.067  -1.928  1.00 26.97           C  
ATOM   2631  H   VAL A 155      50.329  31.560   0.113  1.00 20.55           H  
ATOM   2632  HA  VAL A 155      50.568  28.942  -0.568  1.00 19.43           H  
ATOM   2633  HB  VAL A 155      50.235  31.081  -2.397  1.00 23.25           H  
ATOM   2634 HG11 VAL A 155      50.069  29.411  -4.032  1.00 21.91           H  
ATOM   2635 HG12 VAL A 155      51.480  29.327  -3.306  1.00 21.91           H  
ATOM   2636 HG13 VAL A 155      50.327  28.303  -2.923  1.00 21.91           H  
ATOM   2637 HG21 VAL A 155      48.085  30.262  -2.770  1.00 32.30           H  
ATOM   2638 HG22 VAL A 155      48.308  29.166  -1.642  1.00 32.30           H  
ATOM   2639 HG23 VAL A 155      48.246  30.705  -1.253  1.00 32.30           H  
ATOM   2640  N   ARG A 156      52.957  28.946  -0.930  1.00 17.99           N  
ATOM   2641  CA  ARG A 156      54.405  28.971  -1.078  1.00 16.84           C  
ATOM   2642  C   ARG A 156      54.817  28.212  -2.323  1.00 24.13           C  
ATOM   2643  O   ARG A 156      54.281  27.149  -2.645  1.00 20.51           O  
ATOM   2644  CB  ARG A 156      55.098  28.379   0.122  1.00 20.00           C  
ATOM   2645  CG  ARG A 156      54.736  29.108   1.392  1.00 23.45           C  
ATOM   2646  CD  ARG A 156      55.472  28.623   2.642  1.00 22.69           C  
ATOM   2647  NE  ARG A 156      54.944  29.284   3.852  1.00 27.67           N  
ATOM   2648  CZ  ARG A 156      53.906  28.845   4.559  1.00 21.87           C  
ATOM   2649  NH1 ARG A 156      53.304  27.703   4.222  1.00 41.05           N  
ATOM   2650  NH2 ARG A 156      53.475  29.504   5.635  1.00 35.26           N  
ATOM   2651  H   ARG A 156      52.631  28.156  -0.831  1.00 21.53           H  
ATOM   2652  HA  ARG A 156      54.698  29.891  -1.174  1.00 20.15           H  
ATOM   2653  HB2 ARG A 156      54.833  27.451   0.219  1.00 23.94           H  
ATOM   2654  HB3 ARG A 156      56.059  28.441   0.000  1.00 23.94           H  
ATOM   2655  HG2 ARG A 156      54.941  30.049   1.277  1.00 28.08           H  
ATOM   2656  HG3 ARG A 156      53.786  28.998   1.551  1.00 28.08           H  
ATOM   2657  HD2 ARG A 156      55.349  27.665   2.738  1.00 27.17           H  
ATOM   2658  HD3 ARG A 156      56.416  28.836   2.564  1.00 27.17           H  
ATOM   2659  HE  ARG A 156      55.334  30.003   4.119  1.00 33.15           H  
ATOM   2660 HH11 ARG A 156      53.567  27.266   3.530  1.00 49.20           H  
ATOM   2661 HH12 ARG A 156      52.638  27.416   4.684  1.00 49.20           H  
ATOM   2662 HH21 ARG A 156      53.859  30.236   5.873  1.00 42.25           H  
ATOM   2663 HH22 ARG A 156      52.813  29.198   6.090  1.00 42.25           H  
ATOM   2664  N   GLN A 157      55.786  28.760  -3.008  1.00 18.03           N  
ATOM   2665  CA  GLN A 157      56.457  28.084  -4.099  1.00 15.48           C  
ATOM   2666  C   GLN A 157      57.744  27.510  -3.551  1.00 21.93           C  
ATOM   2667  O   GLN A 157      58.610  28.250  -3.055  1.00 20.73           O  
ATOM   2668  CB  GLN A 157      56.722  29.062  -5.237  1.00 18.27           C  
ATOM   2669  CG  GLN A 157      57.310  28.440  -6.456  1.00 28.73           C  
ATOM   2670  CD  GLN A 157      57.801  29.491  -7.436  1.00 56.12           C  
ATOM   2671  OE1 GLN A 157      57.492  30.684  -7.307  1.00 38.43           O  
ATOM   2672  NE2 GLN A 157      58.603  29.060  -8.392  1.00 37.34           N  
ATOM   2673  H   GLN A 157      56.087  29.552  -2.860  1.00 21.57           H  
ATOM   2674  HA  GLN A 157      55.905  27.359  -4.429  1.00 18.52           H  
ATOM   2675  HB2 GLN A 157      55.883  29.476  -5.493  1.00 21.86           H  
ATOM   2676  HB3 GLN A 157      57.340  29.742  -4.926  1.00 21.86           H  
ATOM   2677  HG2 GLN A 157      58.065  27.887  -6.201  1.00 34.42           H  
ATOM   2678  HG3 GLN A 157      56.635  27.903  -6.899  1.00 34.42           H  
ATOM   2679 HE21 GLN A 157      58.800  28.224  -8.444  1.00 44.75           H  
ATOM   2680 HE22 GLN A 157      58.914  29.612  -8.974  1.00 44.75           H  
ATOM   2681  N   LEU A 158      57.882  26.200  -3.661  1.00 15.06           N  
ATOM   2682  CA  LEU A 158      59.047  25.504  -3.162  1.00 15.87           C  
ATOM   2683  C   LEU A 158      59.759  24.849  -4.335  1.00 20.85           C  
ATOM   2684  O   LEU A 158      59.138  24.491  -5.333  1.00 19.86           O  
ATOM   2685  CB  LEU A 158      58.667  24.437  -2.135  1.00 24.71           C  
ATOM   2686  CG  LEU A 158      57.778  24.855  -0.960  1.00 26.50           C  
ATOM   2687  CD1 LEU A 158      57.259  23.658  -0.209  1.00 22.86           C  
ATOM   2688  CD2 LEU A 158      58.620  25.688  -0.049  1.00 22.83           C  
ATOM   2689  H  ALEU A 158      57.301  25.684  -4.029  0.66 18.01           H  
ATOM   2690  H  BLEU A 158      57.301  25.684  -4.029  0.34 18.01           H  
ATOM   2691  HA  LEU A 158      59.652  26.137  -2.744  1.00 18.99           H  
ATOM   2692  HB2 LEU A 158      58.201  23.726  -2.603  1.00 29.59           H  
ATOM   2693  HB3 LEU A 158      59.487  24.082  -1.757  1.00 29.59           H  
ATOM   2694  HG  LEU A 158      57.030  25.384  -1.276  1.00 31.75           H  
ATOM   2695 HD11 LEU A 158      56.702  23.963   0.525  1.00 27.37           H  
ATOM   2696 HD12 LEU A 158      56.737  23.108  -0.814  1.00 27.37           H  
ATOM   2697 HD13 LEU A 158      58.011  23.150   0.134  1.00 27.37           H  
ATOM   2698 HD21 LEU A 158      58.083  25.968   0.708  1.00 27.33           H  
ATOM   2699 HD22 LEU A 158      59.373  25.157   0.257  1.00 27.33           H  
ATOM   2700 HD23 LEU A 158      58.938  26.464  -0.535  1.00 27.33           H  
ATOM   2701  N   GLU A 159      61.063  24.666  -4.192  1.00 19.70           N  
ATOM   2702  CA  GLU A 159      61.838  23.884  -5.132  1.00 20.67           C  
ATOM   2703  C   GLU A 159      62.355  22.660  -4.415  1.00 19.93           C  
ATOM   2704  O   GLU A 159      63.088  22.771  -3.437  1.00 19.87           O  
ATOM   2705  CB  GLU A 159      63.005  24.677  -5.728  1.00 27.04           C  
ATOM   2706  CG  GLU A 159      63.834  23.811  -6.635  1.00 24.51           C  
ATOM   2707  CD  GLU A 159      64.806  24.598  -7.533  1.00 32.66           C  
ATOM   2708  OE1 GLU A 159      66.002  24.315  -7.449  1.00 28.50           O  
ATOM   2709  OE2 GLU A 159      64.353  25.459  -8.323  1.00 39.16           O  
ATOM   2710  H   GLU A 159      61.527  24.991  -3.545  1.00 23.58           H  
ATOM   2711  HA  GLU A 159      61.265  23.593  -5.858  1.00 24.74           H  
ATOM   2712  HB2 GLU A 159      62.658  25.419  -6.248  1.00 32.39           H  
ATOM   2713  HB3 GLU A 159      63.573  25.002  -5.012  1.00 32.39           H  
ATOM   2714  HG2 GLU A 159      64.359  23.203  -6.091  1.00 29.36           H  
ATOM   2715  HG3 GLU A 159      63.241  23.305  -7.212  1.00 29.36           H  
ATOM   2716  N   LEU A 160      61.961  21.498  -4.899  1.00 20.13           N  
ATOM   2717  CA  LEU A 160      62.377  20.219  -4.346  1.00 21.05           C  
ATOM   2718  C   LEU A 160      63.422  19.625  -5.286  1.00 17.51           C  
ATOM   2719  O   LEU A 160      63.159  19.477  -6.479  1.00 20.19           O  
ATOM   2720  CB  LEU A 160      61.159  19.292  -4.219  1.00 19.43           C  
ATOM   2721  CG  LEU A 160      61.414  17.886  -3.627  1.00 19.28           C  
ATOM   2722  CD1 LEU A 160      61.992  17.919  -2.210  1.00 18.16           C  
ATOM   2723  CD2 LEU A 160      60.093  17.081  -3.586  1.00 23.42           C  
ATOM   2724  H   LEU A 160      61.432  21.419  -5.573  1.00 24.10           H  
ATOM   2725  HA  LEU A 160      62.773  20.347  -3.469  1.00 25.20           H  
ATOM   2726  HB2 LEU A 160      60.505  19.728  -3.650  1.00 23.26           H  
ATOM   2727  HB3 LEU A 160      60.781  19.166  -5.103  1.00 23.26           H  
ATOM   2728  HG  LEU A 160      62.039  17.411  -4.196  1.00 23.08           H  
ATOM   2729 HD11 LEU A 160      62.126  17.008  -1.903  1.00 21.74           H  
ATOM   2730 HD12 LEU A 160      62.839  18.391  -2.225  1.00 21.74           H  
ATOM   2731 HD13 LEU A 160      61.368  18.377  -1.625  1.00 21.74           H  
ATOM   2732 HD21 LEU A 160      60.271  16.204  -3.213  1.00 28.05           H  
ATOM   2733 HD22 LEU A 160      59.453  17.554  -3.031  1.00 28.05           H  
ATOM   2734 HD23 LEU A 160      59.749  16.994  -4.489  1.00 28.05           H  
ATOM   2735  N   GLU A 161      64.595  19.290  -4.755  1.00 20.72           N  
ATOM   2736  CA  GLU A 161      65.660  18.749  -5.572  1.00 24.98           C  
ATOM   2737  C   GLU A 161      66.036  17.354  -5.114  1.00 23.90           C  
ATOM   2738  O   GLU A 161      66.345  17.130  -3.942  1.00 27.36           O  
ATOM   2739  CB  GLU A 161      66.909  19.637  -5.546  1.00 28.19           C  
ATOM   2740  CG  GLU A 161      68.079  18.993  -6.332  1.00 26.39           C  
ATOM   2741  CD  GLU A 161      69.275  19.935  -6.534  1.00 36.88           C  
ATOM   2742  OE1 GLU A 161      69.185  21.121  -6.143  1.00 34.46           O  
ATOM   2743  OE2 GLU A 161      70.305  19.474  -7.079  1.00 41.35           O  
ATOM   2744  H   GLU A 161      64.793  19.368  -3.922  1.00 24.81           H  
ATOM   2745  HA  GLU A 161      65.354  18.690  -6.490  1.00 29.92           H  
ATOM   2746  HB2 GLU A 161      66.702  20.492  -5.955  1.00 33.77           H  
ATOM   2747  HB3 GLU A 161      67.193  19.764  -4.628  1.00 33.77           H  
ATOM   2748  HG2 GLU A 161      68.392  18.215  -5.846  1.00 31.60           H  
ATOM   2749  HG3 GLU A 161      67.759  18.727  -7.208  1.00 31.60           H  
ATOM   2750  N   ASN A 162      66.079  16.435  -6.068  1.00 29.88           N  
ATOM   2751  CA  ASN A 162      66.630  15.108  -5.824  1.00 33.11           C  
ATOM   2752  C   ASN A 162      68.142  15.207  -5.928  1.00 22.39           C  
ATOM   2753  O   ASN A 162      68.672  15.300  -7.037  1.00 31.46           O  
ATOM   2754  CB  ASN A 162      66.082  14.104  -6.840  1.00 29.44           C  
ATOM   2755  CG  ASN A 162      66.630  12.717  -6.634  1.00 32.59           C  
ATOM   2756  OD1 ASN A 162      67.707  12.539  -6.060  1.00 38.48           O  
ATOM   2757  ND2 ASN A 162      65.893  11.715  -7.104  1.00 38.53           N  
ATOM   2758  H   ASN A 162      65.794  16.554  -6.871  1.00 35.80           H  
ATOM   2759  HA  ASN A 162      66.394  14.812  -4.931  1.00 39.67           H  
ATOM   2760  HB2 ASN A 162      65.117  14.062  -6.755  1.00 35.26           H  
ATOM   2761  HB3 ASN A 162      66.325  14.394  -7.734  1.00 35.26           H  
ATOM   2762 HD21 ASN A 162      66.161  10.904  -7.012  1.00 46.18           H  
ATOM   2763 HD22 ASN A 162      65.147  11.879  -7.499  1.00 46.18           H  
ATOM   2764  N   LEU A 163      68.837  15.159  -4.789  1.00 33.16           N  
ATOM   2765  CA  LEU A 163      70.272  15.414  -4.798  1.00 32.57           C  
ATOM   2766  C   LEU A 163      71.048  14.298  -5.477  1.00 53.05           C  
ATOM   2767  O   LEU A 163      72.232  14.476  -5.789  1.00 38.63           O  
ATOM   2768  CB  LEU A 163      70.803  15.587  -3.382  1.00 25.31           C  
ATOM   2769  CG  LEU A 163      70.369  16.864  -2.658  1.00 30.01           C  
ATOM   2770  CD1 LEU A 163      70.830  16.818  -1.229  1.00 33.57           C  
ATOM   2771  CD2 LEU A 163      70.914  18.103  -3.354  1.00 31.66           C  
ATOM   2772  H   LEU A 163      68.507  14.984  -4.015  1.00 39.74           H  
ATOM   2773  HA  LEU A 163      70.442  16.236  -5.284  1.00 39.02           H  
ATOM   2774  HB2 LEU A 163      70.502  14.835  -2.849  1.00 30.32           H  
ATOM   2775  HB3 LEU A 163      71.773  15.590  -3.418  1.00 30.32           H  
ATOM   2776  HG  LEU A 163      69.401  16.918  -2.662  1.00 35.96           H  
ATOM   2777 HD11 LEU A 163      70.550  17.631  -0.781  1.00 40.22           H  
ATOM   2778 HD12 LEU A 163      70.433  16.046  -0.795  1.00 40.22           H  
ATOM   2779 HD13 LEU A 163      71.797  16.746  -1.212  1.00 40.22           H  
ATOM   2780 HD21 LEU A 163      70.621  18.891  -2.871  1.00 37.94           H  
ATOM   2781 HD22 LEU A 163      71.883  18.060  -3.361  1.00 37.94           H  
ATOM   2782 HD23 LEU A 163      70.577  18.127  -4.263  1.00 37.94           H  
ATOM   2783  N   THR A 164      70.421  13.144  -5.682  1.00 39.59           N  
ATOM   2784  CA  THR A 164      71.120  12.041  -6.321  1.00 45.66           C  
ATOM   2785  C   THR A 164      71.298  12.331  -7.802  1.00 48.31           C  
ATOM   2786  O   THR A 164      72.380  12.121  -8.360  1.00 54.98           O  
ATOM   2787  CB  THR A 164      70.346  10.735  -6.095  1.00 36.90           C  
ATOM   2788  OG1 THR A 164      70.283  10.447  -4.686  1.00 40.26           O  
ATOM   2789  CG2 THR A 164      71.014   9.557  -6.833  1.00 49.36           C  
ATOM   2790  H   THR A 164      69.606  12.977  -5.464  1.00 47.45           H  
ATOM   2791  HA  THR A 164      71.999  11.946  -5.923  1.00 54.73           H  
ATOM   2792  HB  THR A 164      69.445  10.836  -6.440  1.00 44.22           H  
ATOM   2793  HG1 THR A 164      71.059  10.365  -4.375  1.00 48.26           H  
ATOM   2794 HG21 THR A 164      70.512   8.741  -6.679  1.00 59.17           H  
ATOM   2795 HG22 THR A 164      71.041   9.735  -7.786  1.00 59.17           H  
ATOM   2796 HG23 THR A 164      71.921   9.434  -6.510  1.00 59.17           H  
ATOM   2797  N   THR A 165      70.257  12.878  -8.428  1.00 46.77           N  
ATOM   2798  CA  THR A 165      70.219  13.157  -9.852  1.00 41.01           C  
ATOM   2799  C   THR A 165      70.295  14.633 -10.172  1.00 46.06           C  
ATOM   2800  O   THR A 165      70.458  14.982 -11.342  1.00 41.26           O  
ATOM   2801  CB  THR A 165      68.918  12.615 -10.457  1.00 59.27           C  
ATOM   2802  OG1 THR A 165      67.798  13.386  -9.972  1.00 40.30           O  
ATOM   2803  CG2 THR A 165      68.743  11.150 -10.087  1.00 40.12           C  
ATOM   2804  H   THR A 165      69.532  13.103  -8.025  1.00 56.07           H  
ATOM   2805  HA  THR A 165      70.964  12.713 -10.285  1.00 49.15           H  
ATOM   2806  HB  THR A 165      68.961  12.683 -11.424  1.00 71.07           H  
ATOM   2807  HG1 THR A 165      67.083  13.093 -10.301  1.00 48.30           H  
ATOM   2808 HG21 THR A 165      67.920  10.808 -10.470  1.00 48.08           H  
ATOM   2809 HG22 THR A 165      69.489  10.631 -10.426  1.00 48.08           H  
ATOM   2810 HG23 THR A 165      68.705  11.054  -9.122  1.00 48.08           H  
ATOM   2811  N   GLN A 166      70.133  15.500  -9.180  1.00 36.72           N  
ATOM   2812  CA  GLN A 166      70.064  16.945  -9.374  1.00 38.29           C  
ATOM   2813  C   GLN A 166      68.865  17.364 -10.210  1.00 32.77           C  
ATOM   2814  O   GLN A 166      68.804  18.499 -10.672  1.00 35.55           O  
ATOM   2815  CB  GLN A 166      71.359  17.488  -9.995  1.00 44.70           C  
ATOM   2816  CG  GLN A 166      72.597  17.184  -9.155  1.00 55.99           C  
ATOM   2817  CD  GLN A 166      73.763  18.105  -9.453  1.00 60.93           C  
ATOM   2818  OE1 GLN A 166      73.757  18.840 -10.438  1.00 60.19           O  
ATOM   2819  NE2 GLN A 166      74.768  18.076  -8.590  1.00 77.35           N  
ATOM   2820  H   GLN A 166      70.058  15.266  -8.356  1.00 44.01           H  
ATOM   2821  HA  GLN A 166      69.966  17.362  -8.504  1.00 45.88           H  
ATOM   2822  HB2 GLN A 166      71.484  17.085 -10.868  1.00 53.58           H  
ATOM   2823  HB3 GLN A 166      71.287  18.451 -10.082  1.00 53.58           H  
ATOM   2824  HG2 GLN A 166      72.372  17.281  -8.216  1.00 67.13           H  
ATOM   2825  HG3 GLN A 166      72.882  16.274  -9.334  1.00 67.13           H  
ATOM   2826 HE21 GLN A 166      74.736  17.549  -7.911  1.00 92.76           H  
ATOM   2827 HE22 GLN A 166      75.454  18.580  -8.712  1.00 92.76           H  
ATOM   2828  N   GLU A 167      67.876  16.496 -10.396  1.00 31.72           N  
ATOM   2829  CA  GLU A 167      66.602  16.957 -10.917  1.00 27.79           C  
ATOM   2830  C   GLU A 167      65.889  17.820  -9.874  1.00 22.37           C  
ATOM   2831  O   GLU A 167      65.978  17.579  -8.666  1.00 25.46           O  
ATOM   2832  CB  GLU A 167      65.680  15.792 -11.266  1.00 36.41           C  
ATOM   2833  CG  GLU A 167      66.218  14.771 -12.221  1.00 54.96           C  
ATOM   2834  CD  GLU A 167      65.428  13.495 -12.125  1.00 49.14           C  
ATOM   2835  OE1 GLU A 167      65.791  12.631 -11.288  1.00 35.50           O  
ATOM   2836  OE2 GLU A 167      64.416  13.391 -12.839  1.00 52.79           O  
ATOM   2837  H   GLU A 167      67.918  15.653 -10.232  1.00 38.01           H  
ATOM   2838  HA  GLU A 167      66.747  17.489 -11.714  1.00 33.29           H  
ATOM   2839  HB2 GLU A 167      65.455  15.327 -10.445  1.00 43.64           H  
ATOM   2840  HB3 GLU A 167      64.870  16.154 -11.660  1.00 43.64           H  
ATOM   2841  HG2 GLU A 167      66.150  15.108 -13.128  1.00 65.90           H  
ATOM   2842  HG3 GLU A 167      67.143  14.577 -12.000  1.00 65.90           H  
ATOM   2843  N   THR A 168      65.119  18.787 -10.360  1.00 30.41           N  
ATOM   2844  CA  THR A 168      64.382  19.684  -9.483  1.00 32.93           C  
ATOM   2845  C   THR A 168      62.948  19.749  -9.948  1.00 31.36           C  
ATOM   2846  O   THR A 168      62.651  19.620 -11.141  1.00 33.70           O  
ATOM   2847  CB  THR A 168      64.941  21.126  -9.471  1.00 31.62           C  
ATOM   2848  OG1 THR A 168      64.745  21.721 -10.758  1.00 33.53           O  
ATOM   2849  CG2 THR A 168      66.373  21.146  -9.145  1.00 31.38           C  
ATOM   2850  H  ATHR A 168      65.007  18.945 -11.198  0.53 36.44           H  
ATOM   2851  H  BTHR A 168      65.007  18.945 -11.198  0.47 36.44           H  
ATOM   2852  HA  THR A 168      64.399  19.339  -8.577  1.00 39.46           H  
ATOM   2853  HB  THR A 168      64.470  21.647  -8.803  1.00 37.88           H  
ATOM   2854  HG1 THR A 168      65.046  22.506 -10.761  1.00 40.17           H  
ATOM   2855 HG21 THR A 168      66.699  22.060  -9.144  1.00 37.60           H  
ATOM   2856 HG22 THR A 168      66.518  20.759  -8.268  1.00 37.60           H  
ATOM   2857 HG23 THR A 168      66.870  20.635  -9.803  1.00 37.60           H  
ATOM   2858  N   ARG A 169      62.068  20.026  -8.997  1.00 25.91           N  
ATOM   2859  CA  ARG A 169      60.671  20.256  -9.298  1.00 22.16           C  
ATOM   2860  C   ARG A 169      60.125  21.382  -8.451  1.00 21.85           C  
ATOM   2861  O   ARG A 169      60.505  21.543  -7.296  1.00 23.84           O  
ATOM   2862  CB  ARG A 169      59.837  19.030  -9.010  1.00 28.91           C  
ATOM   2863  CG  ARG A 169      60.282  17.855  -9.789  1.00 39.78           C  
ATOM   2864  CD  ARG A 169      59.310  16.742  -9.585  1.00 35.33           C  
ATOM   2865  NE  ARG A 169      59.797  15.553 -10.243  1.00 40.45           N  
ATOM   2866  CZ  ARG A 169      59.513  14.344  -9.825  1.00 47.51           C  
ATOM   2867  NH1 ARG A 169      58.726  14.206  -8.763  1.00 27.17           N  
ATOM   2868  NH2 ARG A 169      60.009  13.300 -10.467  1.00 43.71           N  
ATOM   2869  H   ARG A 169      62.260  20.086  -8.161  1.00 31.03           H  
ATOM   2870  HA  ARG A 169      60.570  20.491 -10.234  1.00 26.53           H  
ATOM   2871  HB2 ARG A 169      59.909  18.811  -8.067  1.00 34.63           H  
ATOM   2872  HB3 ARG A 169      58.913  19.212  -9.240  1.00 34.63           H  
ATOM   2873  HG2 ARG A 169      60.308  18.078 -10.733  1.00 47.68           H  
ATOM   2874  HG3 ARG A 169      61.155  17.567  -9.480  1.00 47.68           H  
ATOM   2875  HD2 ARG A 169      59.219  16.557  -8.638  1.00 42.34           H  
ATOM   2876  HD3 ARG A 169      58.453  16.981  -9.972  1.00 42.34           H  
ATOM   2877  HE  ARG A 169      60.433  15.642 -10.815  1.00 48.48           H  
ATOM   2878 HH11 ARG A 169      58.420  14.902  -8.361  1.00 32.55           H  
ATOM   2879 HH12 ARG A 169      58.525  13.421  -8.475  1.00 32.55           H  
ATOM   2880 HH21 ARG A 169      60.512  13.417 -11.155  1.00 52.40           H  
ATOM   2881 HH22 ARG A 169      59.819  12.503 -10.203  1.00 52.40           H  
ATOM   2882  N   GLU A 170      59.161  22.089  -9.006  1.00 19.68           N  
ATOM   2883  CA  GLU A 170      58.446  23.107  -8.272  1.00 24.82           C  
ATOM   2884  C   GLU A 170      57.265  22.456  -7.561  1.00 25.65           C  
ATOM   2885  O   GLU A 170      56.445  21.785  -8.196  1.00 21.13           O  
ATOM   2886  CB  GLU A 170      57.955  24.203  -9.214  1.00 26.48           C  
ATOM   2887  CG  GLU A 170      57.037  25.223  -8.524  1.00 30.42           C  
ATOM   2888  CD  GLU A 170      56.669  26.402  -9.422  1.00 37.35           C  
ATOM   2889  OE1 GLU A 170      55.667  26.299 -10.154  1.00 41.04           O  
ATOM   2890  OE2 GLU A 170      57.404  27.414  -9.407  1.00 61.94           O  
ATOM   2891  H   GLU A 170      58.898  21.995  -9.820  1.00 23.55           H  
ATOM   2892  HA  GLU A 170      59.031  23.505  -7.608  1.00 29.73           H  
ATOM   2893  HB2 GLU A 170      58.722  24.681  -9.568  1.00 31.71           H  
ATOM   2894  HB3 GLU A 170      57.457  23.795  -9.939  1.00 31.71           H  
ATOM   2895  HG2 GLU A 170      56.215  24.780  -8.261  1.00 36.45           H  
ATOM   2896  HG3 GLU A 170      57.489  25.574  -7.740  1.00 36.45           H  
ATOM   2897  N   ILE A 171      57.191  22.656  -6.250  1.00 22.18           N  
ATOM   2898  CA  ILE A 171      56.082  22.197  -5.421  1.00 18.25           C  
ATOM   2899  C   ILE A 171      55.358  23.428  -4.907  1.00 22.41           C  
ATOM   2900  O   ILE A 171      55.990  24.371  -4.433  1.00 19.19           O  
ATOM   2901  CB  ILE A 171      56.558  21.331  -4.247  1.00 19.46           C  
ATOM   2902  CG1 ILE A 171      57.419  20.148  -4.715  1.00 20.72           C  
ATOM   2903  CG2 ILE A 171      55.344  20.866  -3.418  1.00 23.38           C  
ATOM   2904  CD1 ILE A 171      56.672  19.169  -5.594  1.00 24.96           C  
ATOM   2905  H   ILE A 171      57.795  23.072  -5.801  1.00 26.56           H  
ATOM   2906  HA  ILE A 171      55.465  21.677  -5.960  1.00 21.84           H  
ATOM   2907  HB  ILE A 171      57.109  21.887  -3.675  1.00 23.29           H  
ATOM   2908 HG12 ILE A 171      58.172  20.489  -5.222  1.00 24.81           H  
ATOM   2909 HG13 ILE A 171      57.738  19.665  -3.936  1.00 24.81           H  
ATOM   2910 HG21 ILE A 171      55.656  20.320  -2.680  1.00 28.00           H  
ATOM   2911 HG22 ILE A 171      54.876  21.645  -3.079  1.00 28.00           H  
ATOM   2912 HG23 ILE A 171      54.753  20.347  -3.987  1.00 28.00           H  
ATOM   2913 HD11 ILE A 171      57.273  18.453  -5.851  1.00 29.90           H  
ATOM   2914 HD12 ILE A 171      55.920  18.809  -5.098  1.00 29.90           H  
ATOM   2915 HD13 ILE A 171      56.355  19.634  -6.384  1.00 29.90           H  
ATOM   2916  N   LEU A 172      54.049  23.429  -5.017  1.00 19.61           N  
ATOM   2917  CA  LEU A 172      53.222  24.463  -4.427  1.00 13.24           C  
ATOM   2918  C   LEU A 172      52.671  23.984  -3.086  1.00 21.69           C  
ATOM   2919  O   LEU A 172      52.146  22.865  -2.981  1.00 19.09           O  
ATOM   2920  CB  LEU A 172      52.097  24.812  -5.388  1.00 17.02           C  
ATOM   2921  CG  LEU A 172      52.542  25.337  -6.766  1.00 28.55           C  
ATOM   2922  CD1 LEU A 172      51.301  25.750  -7.605  1.00 25.36           C  
ATOM   2923  CD2 LEU A 172      53.494  26.493  -6.645  1.00 33.85           C  
ATOM   2924  H   LEU A 172      53.602  22.828  -5.439  1.00 23.48           H  
ATOM   2925  HA  LEU A 172      53.755  25.259  -4.275  1.00 15.83           H  
ATOM   2926  HB2 LEU A 172      51.564  24.016  -5.538  1.00 20.36           H  
ATOM   2927  HB3 LEU A 172      51.546  25.498  -4.979  1.00 20.36           H  
ATOM   2928  HG  LEU A 172      52.998  24.625  -7.241  1.00 34.20           H  
ATOM   2929 HD11 LEU A 172      51.599  26.078  -8.468  1.00 30.38           H  
ATOM   2930 HD12 LEU A 172      50.729  24.976  -7.723  1.00 30.38           H  
ATOM   2931 HD13 LEU A 172      50.821  26.448  -7.133  1.00 30.38           H  
ATOM   2932 HD21 LEU A 172      53.745  26.789  -7.534  1.00 40.56           H  
ATOM   2933 HD22 LEU A 172      53.055  27.214  -6.168  1.00 40.56           H  
ATOM   2934 HD23 LEU A 172      54.281  26.204  -6.158  1.00 40.56           H  
ATOM   2935  N   HIS A 173      52.779  24.827  -2.074  1.00 14.18           N  
ATOM   2936  CA  HIS A 173      52.348  24.527  -0.707  1.00 17.12           C  
ATOM   2937  C   HIS A 173      51.201  25.453  -0.374  1.00 21.76           C  
ATOM   2938  O   HIS A 173      51.371  26.678  -0.358  1.00 22.04           O  
ATOM   2939  CB  HIS A 173      53.507  24.707   0.273  1.00 22.47           C  
ATOM   2940  CG  HIS A 173      53.247  24.201   1.660  1.00 19.86           C  
ATOM   2941  ND1 HIS A 173      53.076  25.042   2.733  1.00 18.54           N  
ATOM   2942  CD2 HIS A 173      53.188  22.936   2.163  1.00 16.26           C  
ATOM   2943  CE1 HIS A 173      52.914  24.325   3.833  1.00 26.97           C  
ATOM   2944  NE2 HIS A 173      52.975  23.043   3.512  1.00 16.27           N  
ATOM   2945  H   HIS A 173      53.114  25.615  -2.152  1.00 16.96           H  
ATOM   2946  HA  HIS A 173      52.034  23.610  -0.655  1.00 20.48           H  
ATOM   2947  HB2 HIS A 173      54.279  24.231  -0.072  1.00 26.91           H  
ATOM   2948  HB3 HIS A 173      53.711  25.653   0.339  1.00 26.91           H  
ATOM   2949  HD2 HIS A 173      53.276  22.146   1.680  1.00 19.45           H  
ATOM   2950  HE1 HIS A 173      52.766  24.665   4.685  1.00 32.31           H  
ATOM   2951  N   PHE A 174      50.029  24.876  -0.156  1.00 15.26           N  
ATOM   2952  CA  PHE A 174      48.813  25.644   0.099  1.00 18.27           C  
ATOM   2953  C   PHE A 174      48.481  25.457   1.562  1.00 24.73           C  
ATOM   2954  O   PHE A 174      48.021  24.395   1.964  1.00 17.00           O  
ATOM   2955  CB  PHE A 174      47.653  25.200  -0.777  1.00 14.05           C  
ATOM   2956  CG  PHE A 174      47.891  25.417  -2.208  1.00 17.61           C  
ATOM   2957  CD1 PHE A 174      47.490  26.583  -2.817  1.00 20.25           C  
ATOM   2958  CD2 PHE A 174      48.515  24.452  -2.951  1.00 24.06           C  
ATOM   2959  CE1 PHE A 174      47.745  26.779  -4.177  1.00 22.25           C  
ATOM   2960  CE2 PHE A 174      48.752  24.640  -4.291  1.00 22.09           C  
ATOM   2961  CZ  PHE A 174      48.373  25.811  -4.894  1.00 23.01           C  
ATOM   2962  H   PHE A 174      49.907  24.025  -0.149  1.00 18.25           H  
ATOM   2963  HA  PHE A 174      48.982  26.585  -0.063  1.00 21.86           H  
ATOM   2964  HB2 PHE A 174      47.500  24.252  -0.640  1.00 16.80           H  
ATOM   2965  HB3 PHE A 174      46.861  25.702  -0.527  1.00 16.80           H  
ATOM   2966  HD1 PHE A 174      47.072  27.249  -2.320  1.00 24.24           H  
ATOM   2967  HD2 PHE A 174      48.785  23.661  -2.544  1.00 28.81           H  
ATOM   2968  HE1 PHE A 174      47.478  27.567  -4.592  1.00 26.64           H  
ATOM   2969  HE2 PHE A 174      49.182  23.980  -4.785  1.00 26.45           H  
ATOM   2970  HZ  PHE A 174      48.528  25.935  -5.802  1.00 27.56           H  
ATOM   2971  N   HIS A 175      48.699  26.491   2.349  1.00 18.71           N  
ATOM   2972  CA  HIS A 175      48.633  26.393   3.799  1.00 16.68           C  
ATOM   2973  C   HIS A 175      47.428  27.145   4.345  1.00 20.65           C  
ATOM   2974  O   HIS A 175      47.426  28.381   4.403  1.00 18.93           O  
ATOM   2975  CB  HIS A 175      49.909  26.928   4.416  1.00 18.56           C  
ATOM   2976  CG  HIS A 175      49.992  26.668   5.884  1.00 19.75           C  
ATOM   2977  ND1 HIS A 175      51.042  27.089   6.668  1.00 19.32           N  
ATOM   2978  CD2 HIS A 175      49.161  25.977   6.705  1.00 16.66           C  
ATOM   2979  CE1 HIS A 175      50.850  26.679   7.913  1.00 21.84           C  
ATOM   2980  NE2 HIS A 175      49.714  26.005   7.966  1.00 16.63           N  
ATOM   2981  H   HIS A 175      48.892  27.280   2.065  1.00 22.39           H  
ATOM   2982  HA  HIS A 175      48.545  25.460   4.050  1.00 19.96           H  
ATOM   2983  HB2 HIS A 175      50.669  26.499   3.992  1.00 22.22           H  
ATOM   2984  HB3 HIS A 175      49.949  27.887   4.278  1.00 22.22           H  
ATOM   2985  HD2 HIS A 175      48.362  25.566   6.463  1.00 19.93           H  
ATOM   2986  HE1 HIS A 175      51.415  26.847   8.632  1.00 26.15           H  
ATOM   2987  N   TYR A 176      46.411  26.401   4.765  1.00 18.56           N  
ATOM   2988  CA  TYR A 176      45.225  26.986   5.372  1.00 17.16           C  
ATOM   2989  C   TYR A 176      45.501  27.212   6.850  1.00 21.41           C  
ATOM   2990  O   TYR A 176      45.744  26.253   7.574  1.00 18.88           O  
ATOM   2991  CB  TYR A 176      44.041  26.049   5.187  1.00 21.91           C  
ATOM   2992  CG  TYR A 176      42.680  26.695   5.275  1.00 20.54           C  
ATOM   2993  CD1 TYR A 176      42.220  27.266   6.460  1.00 24.35           C  
ATOM   2994  CD2 TYR A 176      41.839  26.702   4.194  1.00 26.72           C  
ATOM   2995  CE1 TYR A 176      40.966  27.849   6.535  1.00 22.91           C  
ATOM   2996  CE2 TYR A 176      40.591  27.294   4.262  1.00 25.03           C  
ATOM   2997  CZ  TYR A 176      40.161  27.857   5.447  1.00 27.93           C  
ATOM   2998  OH  TYR A 176      38.925  28.434   5.548  1.00 30.94           O  
ATOM   2999  H   TYR A 176      46.386  25.543   4.709  1.00 22.21           H  
ATOM   3000  HA  TYR A 176      45.023  27.837   4.953  1.00 20.53           H  
ATOM   3001  HB2 TYR A 176      44.110  25.636   4.312  1.00 26.23           H  
ATOM   3002  HB3 TYR A 176      44.082  25.363   5.872  1.00 26.23           H  
ATOM   3003  HD1 TYR A 176      42.769  27.266   7.211  1.00 29.16           H  
ATOM   3004  HD2 TYR A 176      42.124  26.327   3.392  1.00 32.01           H  
ATOM   3005  HE1 TYR A 176      40.677  28.231   7.332  1.00 27.43           H  
ATOM   3006  HE2 TYR A 176      40.034  27.294   3.517  1.00 29.97           H  
ATOM   3007  HH  TYR A 176      38.520  28.377   4.814  1.00 37.08           H  
ATOM   3008  N   THR A 177      45.469  28.468   7.315  1.00 19.73           N  
ATOM   3009  CA  THR A 177      46.012  28.768   8.635  1.00 19.72           C  
ATOM   3010  C   THR A 177      44.960  29.087   9.685  1.00 24.87           C  
ATOM   3011  O   THR A 177      45.321  29.256  10.853  1.00 29.70           O  
ATOM   3012  CB  THR A 177      47.011  29.946   8.559  1.00 31.48           C  
ATOM   3013  OG1 THR A 177      46.383  31.058   7.924  1.00 33.14           O  
ATOM   3014  CG2 THR A 177      48.239  29.590   7.755  1.00 31.02           C  
ATOM   3015  H   THR A 177      45.145  29.144   6.895  1.00 23.62           H  
ATOM   3016  HA  THR A 177      46.503  27.992   8.945  1.00 23.60           H  
ATOM   3017  HB  THR A 177      47.288  30.197   9.454  1.00 37.72           H  
ATOM   3018  HG1 THR A 177      46.919  31.703   7.878  1.00 39.71           H  
ATOM   3019 HG21 THR A 177      48.846  30.347   7.725  1.00 37.16           H  
ATOM   3020 HG22 THR A 177      48.694  28.837   8.163  1.00 37.16           H  
ATOM   3021 HG23 THR A 177      47.985  29.354   6.850  1.00 37.16           H  
ATOM   3022  N  ATHR A 178      43.668  29.065   9.342  0.67 26.32           N  
ATOM   3023  N  BTHR A 178      43.689  29.196   9.307  0.33 26.54           N  
ATOM   3024  CA ATHR A 178      42.602  29.420  10.278  0.67 28.86           C  
ATOM   3025  CA BTHR A 178      42.661  29.703  10.205  0.33 28.89           C  
ATOM   3026  C  ATHR A 178      41.576  28.304  10.497  0.67 31.34           C  
ATOM   3027  C  BTHR A 178      41.507  28.734  10.382  0.33 31.23           C  
ATOM   3028  O  ATHR A 178      40.465  28.574  10.963  0.67 31.98           O  
ATOM   3029  O  BTHR A 178      40.412  29.159  10.757  0.33 31.01           O  
ATOM   3030  CB ATHR A 178      41.886  30.674   9.789  0.67 27.67           C  
ATOM   3031  CB BTHR A 178      42.108  31.028   9.696  0.33 29.45           C  
ATOM   3032  OG1ATHR A 178      41.489  30.479   8.430  0.67 29.12           O  
ATOM   3033  OG1BTHR A 178      41.434  30.796   8.453  0.33 30.58           O  
ATOM   3034  CG2ATHR A 178      42.818  31.892   9.882  0.67 32.32           C  
ATOM   3035  CG2BTHR A 178      43.230  32.045   9.523  0.33 32.23           C  
ATOM   3036  H  ATHR A 178      43.382  28.844   8.561  0.67 31.52           H  
ATOM   3037  H  BTHR A 178      43.396  28.981   8.528  0.33 31.79           H  
ATOM   3038  HA ATHR A 178      43.001  29.624  11.138  0.67 34.57           H  
ATOM   3039  HA BTHR A 178      43.056  29.859  11.078  0.33 34.61           H  
ATOM   3040  HB ATHR A 178      41.104  30.839  10.338  0.67 33.15           H  
ATOM   3041  HB BTHR A 178      41.476  31.380  10.342  0.33 35.28           H  
ATOM   3042  HG1ATHR A 178      40.970  29.821   8.374  0.67 34.89           H  
ATOM   3043  HG1BTHR A 178      41.122  31.518   8.157  0.33 36.64           H  
ATOM   3044 HG21ATHR A 178      43.094  32.028  10.802  0.67 38.72           H  
ATOM   3045 HG21BTHR A 178      42.868  32.885   9.199  0.33 38.61           H  
ATOM   3046 HG22ATHR A 178      42.357  32.686   9.570  0.67 38.72           H  
ATOM   3047 HG22BTHR A 178      43.671  32.199  10.373  0.33 38.61           H  
ATOM   3048 HG23ATHR A 178      43.606  31.748   9.335  0.67 38.72           H  
ATOM   3049 HG23BTHR A 178      43.881  31.715   8.885  0.33 38.61           H  
ATOM   3050  N  ATRP A 179      41.916  27.059  10.199  0.67 21.26           N  
ATOM   3051  N  BTRP A 179      41.701  27.462  10.090  0.33 23.62           N  
ATOM   3052  CA ATRP A 179      40.951  25.969  10.281  0.67 17.06           C  
ATOM   3053  CA BTRP A 179      40.722  26.504  10.551  0.33 22.70           C  
ATOM   3054  C  ATRP A 179      41.232  25.159  11.538  0.67 18.54           C  
ATOM   3055  C  BTRP A 179      40.648  26.716  12.060  0.33 26.45           C  
ATOM   3056  O  ATRP A 179      42.240  24.437  11.577  0.67 19.56           O  
ATOM   3057  O  BTRP A 179      41.694  26.677  12.726  0.33 26.80           O  
ATOM   3058  CB ATRP A 179      41.040  25.085   9.033  0.67 16.96           C  
ATOM   3059  CB BTRP A 179      41.112  25.069  10.200  0.33 22.12           C  
ATOM   3060  CG ATRP A 179      39.942  24.043   8.854  0.67 21.36           C  
ATOM   3061  CG BTRP A 179      39.939  24.193   9.781  0.33 20.48           C  
ATOM   3062  CD1ATRP A 179      39.056  23.584   9.784  0.67 22.23           C  
ATOM   3063  CD1BTRP A 179      39.011  23.617  10.603  0.33 20.35           C  
ATOM   3064  CD2ATRP A 179      39.645  23.343   7.629  0.67 19.80           C  
ATOM   3065  CD2BTRP A 179      39.584  23.801   8.441  0.33 22.69           C  
ATOM   3066  NE1ATRP A 179      38.227  22.625   9.213  0.67 24.00           N  
ATOM   3067  NE1BTRP A 179      38.107  22.891   9.857  0.33 24.35           N  
ATOM   3068  CE2ATRP A 179      38.575  22.465   7.893  0.67 24.88           C  
ATOM   3069  CE2BTRP A 179      38.437  22.991   8.531  0.33 26.45           C  
ATOM   3070  CE3ATRP A 179      40.199  23.376   6.335  0.67 23.51           C  
ATOM   3071  CE3BTRP A 179      40.133  24.053   7.173  0.33 27.55           C  
ATOM   3072  CZ2ATRP A 179      38.028  21.631   6.905  0.67 19.54           C  
ATOM   3073  CZ2BTRP A 179      37.822  22.435   7.406  0.33 24.90           C  
ATOM   3074  CZ3ATRP A 179      39.663  22.548   5.353  0.67 21.92           C  
ATOM   3075  CZ3BTRP A 179      39.523  23.503   6.061  0.33 26.57           C  
ATOM   3076  CH2ATRP A 179      38.583  21.680   5.648  0.67 22.05           C  
ATOM   3077  CH2BTRP A 179      38.377  22.704   6.184  0.33 29.75           C  
ATOM   3078  H  ATRP A 179      42.701  26.817   9.947  0.67 25.46           H  
ATOM   3079  H  BTRP A 179      42.362  27.138   9.645  0.33 28.29           H  
ATOM   3080  HA ATRP A 179      40.053  26.331  10.340  0.67 20.41           H  
ATOM   3081  HA BTRP A 179      39.855  26.701  10.162  0.33 27.19           H  
ATOM   3082  HB2ATRP A 179      41.020  25.660   8.252  0.67 20.29           H  
ATOM   3083  HB2BTRP A 179      41.744  25.089   9.465  0.33 26.49           H  
ATOM   3084  HB3ATRP A 179      41.885  24.609   9.059  0.67 20.29           H  
ATOM   3085  HB3BTRP A 179      41.525  24.660  10.977  0.33 26.49           H  
ATOM   3086  HD1ATRP A 179      39.021  23.861  10.671  0.67 26.62           H  
ATOM   3087  HD1BTRP A 179      38.994  23.701  11.529  0.33 24.36           H  
ATOM   3088  HE1ATRP A 179      37.595  22.205   9.618  0.67 28.74           H  
ATOM   3089  HE1BTRP A 179      37.438  22.452  10.174  0.33 29.16           H  
ATOM   3090  HE3ATRP A 179      40.909  23.944   6.139  0.67 28.15           H  
ATOM   3091  HE3BTRP A 179      40.891  24.585   7.083  0.33 33.00           H  
ATOM   3092  HZ2ATRP A 179      37.319  21.060   7.096  0.67 23.39           H  
ATOM   3093  HZ2BTRP A 179      37.064  21.903   7.484  0.33 29.82           H  
ATOM   3094  HZ3ATRP A 179      40.021  22.562   4.495  0.67 26.25           H  
ATOM   3095  HZ3BTRP A 179      39.877  23.667   5.217  0.33 31.82           H  
ATOM   3096  HH2ATRP A 179      38.240  21.135   4.978  0.67 26.40           H  
ATOM   3097  HH2BTRP A 179      37.989  22.345   5.419  0.33 35.64           H  
ATOM   3098  N  APRO A 180      40.395  25.237  12.578  0.67 21.71           N  
ATOM   3099  N  BPRO A 180      39.481  27.021  12.626  0.33 24.03           N  
ATOM   3100  CA APRO A 180      40.759  24.631  13.867  0.67 25.17           C  
ATOM   3101  CA BPRO A 180      39.420  27.312  14.068  0.33 26.54           C  
ATOM   3102  C  APRO A 180      40.701  23.107  13.881  0.67 23.58           C  
ATOM   3103  C  BPRO A 180      39.860  26.118  14.905  0.33 27.22           C  
ATOM   3104  O  APRO A 180      39.851  22.472  13.252  0.67 20.92           O  
ATOM   3105  O  BPRO A 180      39.888  24.976  14.444  0.33 25.40           O  
ATOM   3106  CB APRO A 180      39.721  25.206  14.837  0.67 25.24           C  
ATOM   3107  CB BPRO A 180      37.940  27.651  14.308  0.33 33.07           C  
ATOM   3108  CG APRO A 180      39.153  26.385  14.167  0.67 31.71           C  
ATOM   3109  CG BPRO A 180      37.200  27.060  13.124  0.33 35.85           C  
ATOM   3110  CD APRO A 180      39.191  26.077  12.701  0.67 19.93           C  
ATOM   3111  CD BPRO A 180      38.161  27.132  11.978  0.33 23.94           C  
ATOM   3112  HA APRO A 180      41.645  24.921  14.137  0.67 30.15           H  
ATOM   3113  HA BPRO A 180      39.969  28.082  14.284  0.33 31.79           H  
ATOM   3114  HB2APRO A 180      39.031  24.544  15.003  0.67 30.23           H  
ATOM   3115  HB2BPRO A 180      37.641  27.245  15.137  0.33 39.63           H  
ATOM   3116  HB3APRO A 180      40.156  25.461  15.665  0.67 30.23           H  
ATOM   3117  HB3BPRO A 180      37.826  28.614  14.337  0.33 39.63           H  
ATOM   3118  HG2APRO A 180      38.240  26.519  14.464  0.67 38.00           H  
ATOM   3119  HG2BPRO A 180      36.963  26.139  13.314  0.33 42.96           H  
ATOM   3120  HG3APRO A 180      39.695  27.164  14.366  0.67 38.00           H  
ATOM   3121  HG3BPRO A 180      36.407  27.586  12.938  0.33 42.96           H  
ATOM   3122  HD2APRO A 180      38.401  25.580  12.437  0.67 23.86           H  
ATOM   3123  HD2BPRO A 180      38.019  26.388  11.372  0.33 28.67           H  
ATOM   3124  HD3APRO A 180      39.291  26.892  12.185  0.67 23.86           H  
ATOM   3125  HD3BPRO A 180      38.079  27.984  11.522  0.33 28.67           H  
ATOM   3126  N  AASP A 181      41.600  22.533  14.666  0.42 18.34           N  
ATOM   3127  N  BASP A 181      40.210  26.400  16.165  0.08 31.99           N  
ATOM   3128  CA AASP A 181      41.584  21.109  14.932  0.42 24.11           C  
ATOM   3129  CA BASP A 181      40.588  25.331  17.088  0.08 28.94           C  
ATOM   3130  C  AASP A 181      40.202  20.686  15.417  0.42 31.20           C  
ATOM   3131  C  BASP A 181      39.394  24.438  17.417  0.08 30.00           C  
ATOM   3132  O  AASP A 181      39.643  21.290  16.331  0.42 30.21           O  
ATOM   3133  O  BASP A 181      39.539  23.218  17.548  0.08 23.04           O  
ATOM   3134  CB AASP A 181      42.652  20.786  15.976  0.42 37.36           C  
ATOM   3135  CB BASP A 181      41.175  25.924  18.369  0.08 18.54           C  
ATOM   3136  CG AASP A 181      42.902  19.309  16.105  0.42 42.40           C  
ATOM   3137  CG BASP A 181      42.643  26.299  18.242  0.08 31.20           C  
ATOM   3138  OD1AASP A 181      42.710  18.578  15.103  0.42 48.32           O  
ATOM   3139  OD1BASP A 181      43.286  25.967  17.220  0.08 28.72           O  
ATOM   3140  OD2AASP A 181      43.261  18.877  17.214  0.42 41.93           O1+
ATOM   3141  OD2BASP A 181      43.163  26.929  19.194  0.08 31.58           O1+
ATOM   3142  H  AASP A 181      42.238  22.954  15.060  0.42 21.95           H  
ATOM   3143  H  BASP A 181      40.236  27.191  16.504  0.08 38.33           H  
ATOM   3144  HA AASP A 181      41.789  20.623  14.118  0.42 28.88           H  
ATOM   3145  HA BASP A 181      41.270  24.780  16.672  0.08 34.67           H  
ATOM   3146  HB2AASP A 181      43.485  21.211  15.718  0.42 44.77           H  
ATOM   3147  HB2BASP A 181      40.681  26.727  18.598  0.08 22.20           H  
ATOM   3148  HB3AASP A 181      42.362  21.119  16.840  0.42 44.77           H  
ATOM   3149  HB3BASP A 181      41.095  25.272  19.082  0.08 22.20           H  
ATOM   3150  N  CASP A 181      41.700  22.533  14.666  0.50 18.34           N  
ATOM   3151  CA CASP A 181      41.684  21.109  14.932  0.50 24.11           C  
ATOM   3152  C  CASP A 181      40.302  20.686  15.417  0.50 31.20           C  
ATOM   3153  O  CASP A 181      39.743  21.290  16.331  0.50 30.21           O  
ATOM   3154  CB CASP A 181      42.752  20.786  15.976  0.50 37.36           C  
ATOM   3155  CG CASP A 181      42.511  21.490  17.282  0.50 42.40           C  
ATOM   3156  OD1CASP A 181      41.552  22.296  17.362  0.50 48.32           O  
ATOM   3157  OD2CASP A 181      43.297  21.261  18.218  0.50 41.93           O1+
ATOM   3158  H  CASP A 181      42.338  22.954  15.060  0.50 21.95           H  
ATOM   3159  HA CASP A 181      41.889  20.623  14.118  0.50 28.88           H  
ATOM   3160  HB2CASP A 181      42.751  19.831  16.144  0.50 44.77           H  
ATOM   3161  HB3CASP A 181      43.619  21.064  15.640  0.50 44.77           H  
ATOM   3162  N  APHE A 182      39.640  19.652  14.789  0.67 29.00           N  
ATOM   3163  N  BPHE A 182      38.209  25.022  17.553  0.33 33.64           N  
ATOM   3164  CA APHE A 182      38.292  19.185  15.095  0.67 23.74           C  
ATOM   3165  CA BPHE A 182      36.989  24.263  17.786  0.33 35.07           C  
ATOM   3166  C  APHE A 182      37.250  20.266  14.857  0.67 33.35           C  
ATOM   3167  C  BPHE A 182      35.992  24.558  16.681  0.33 36.76           C  
ATOM   3168  O  APHE A 182      36.138  20.194  15.397  0.67 26.67           O  
ATOM   3169  O  BPHE A 182      35.907  25.689  16.196  0.33 30.64           O  
ATOM   3170  CB APHE A 182      38.179  18.662  16.540  0.67 35.64           C  
ATOM   3171  CB BPHE A 182      36.356  24.604  19.134  0.33 30.93           C  
ATOM   3172  CG APHE A 182      38.884  17.358  16.762  0.67 28.55           C  
ATOM   3173  CG BPHE A 182      37.234  24.298  20.305  0.33 30.61           C  
ATOM   3174  CD1APHE A 182      40.192  17.332  17.195  0.67 37.67           C  
ATOM   3175  CD1BPHE A 182      37.325  23.006  20.798  0.33 35.67           C  
ATOM   3176  CD2APHE A 182      38.238  16.162  16.529  0.67 28.88           C  
ATOM   3177  CD2BPHE A 182      37.969  25.298  20.914  0.33 34.88           C  
ATOM   3178  CE1APHE A 182      40.833  16.141  17.387  0.67 40.99           C  
ATOM   3179  CE1BPHE A 182      38.136  22.721  21.878  0.33 41.98           C  
ATOM   3180  CE2APHE A 182      38.880  14.968  16.710  0.67 38.12           C  
ATOM   3181  CE2BPHE A 182      38.781  25.015  21.994  0.33 29.20           C  
ATOM   3182  CZ APHE A 182      40.172  14.954  17.136  0.67 37.64           C  
ATOM   3183  CZ BPHE A 182      38.862  23.726  22.475  0.33 30.81           C  
ATOM   3184  H  APHE A 182      40.029  19.197  14.171  0.67 34.74           H  
ATOM   3185  H  BPHE A 182      38.084  25.872  17.513  0.33 40.30           H  
ATOM   3186  HA APHE A 182      38.083  18.446  14.502  0.67 28.43           H  
ATOM   3187  HA BPHE A 182      37.192  23.314  17.773  0.33 42.03           H  
ATOM   3188  HB2APHE A 182      38.568  19.317  17.141  0.67 42.72           H  
ATOM   3189  HB2BPHE A 182      36.153  25.552  19.154  0.33 37.06           H  
ATOM   3190  HB3APHE A 182      37.242  18.534  16.754  0.67 42.72           H  
ATOM   3191  HB3BPHE A 182      35.538  24.091  19.234  0.33 37.06           H  
ATOM   3192  HD1APHE A 182      40.641  18.131  17.357  0.67 45.15           H  
ATOM   3193  HD1BPHE A 182      36.836  22.325  20.397  0.33 42.74           H  
ATOM   3194  HD2APHE A 182      37.358  16.168  16.228  0.67 34.60           H  
ATOM   3195  HD2BPHE A 182      37.916  26.169  20.593  0.33 41.80           H  
ATOM   3196  HE1APHE A 182      41.717  16.129  17.678  0.67 49.13           H  
ATOM   3197  HE1BPHE A 182      38.190  21.851  22.202  0.33 50.32           H  
ATOM   3198  HE2APHE A 182      38.433  14.168  16.549  0.67 45.68           H  
ATOM   3199  HE2BPHE A 182      39.271  25.694  22.398  0.33 34.98           H  
ATOM   3200  HZ APHE A 182      40.606  14.143  17.271  0.67 45.11           H  
ATOM   3201  HZ BPHE A 182      39.408  23.535  23.203  0.33 36.92           H  
ATOM   3202  N  AGLY A 183      37.591  21.269  14.050  0.67 27.27           N  
ATOM   3203  N  BGLY A 183      35.229  23.537  16.303  0.33 33.99           N  
ATOM   3204  CA AGLY A 183      36.669  22.346  13.756  0.67 22.66           C  
ATOM   3205  CA BGLY A 183      34.205  23.721  15.297  0.33 29.16           C  
ATOM   3206  C  AGLY A 183      36.297  22.420  12.288  0.67 24.43           C  
ATOM   3207  C  BGLY A 183      34.783  23.748  13.892  0.33 32.51           C  
ATOM   3208  O  AGLY A 183      36.522  21.480  11.514  0.67 17.55           O  
ATOM   3209  O  BGLY A 183      35.803  23.118  13.591  0.33 24.54           O  
ATOM   3210  H  AGLY A 183      38.355  21.344  13.662  0.67 32.67           H  
ATOM   3211  HA2AGLY A 183      35.856  22.222  14.272  0.67 27.13           H  
ATOM   3212  HA3AGLY A 183      37.069  23.191  14.014  0.67 27.13           H  
ATOM   3213  N  AVAL A 184      35.694  23.540  11.913  0.67 21.02           N  
ATOM   3214  N  BVAL A 184      34.097  24.485  13.022  0.33 24.14           N  
ATOM   3215  CA AVAL A 184      35.253  23.781  10.543  0.67 19.27           C  
ATOM   3216  CA BVAL A 184      34.492  24.679  11.630  0.33 21.66           C  
ATOM   3217  C  AVAL A 184      35.833  25.113  10.107  0.67 25.94           C  
ATOM   3218  C  BVAL A 184      34.187  26.126  11.269  0.33 27.57           C  
ATOM   3219  O  AVAL A 184      36.191  25.943  10.956  0.67 20.05           O  
ATOM   3220  O  BVAL A 184      33.482  26.812  12.021  0.33 31.61           O  
ATOM   3221  CB AVAL A 184      33.712  23.790  10.427  0.67 21.70           C  
ATOM   3222  CB BVAL A 184      33.746  23.724  10.689  0.33 22.81           C  
ATOM   3223  CG1AVAL A 184      33.156  22.397  10.705  0.67 24.02           C  
ATOM   3224  CG1BVAL A 184      34.082  22.271  11.001  0.33 26.54           C  
ATOM   3225  CG2AVAL A 184      33.101  24.803  11.374  0.67 31.53           C  
ATOM   3226  CG2BVAL A 184      32.251  23.959  10.808  0.33 25.21           C  
ATOM   3227  H  AVAL A 184      35.524  24.192  12.446  0.67 25.16           H  
ATOM   3228  HA AVAL A 184      35.602  23.087   9.962  0.67 23.06           H  
ATOM   3229  HB AVAL A 184      33.465  24.037   9.522  0.67 25.99           H  
ATOM   3230 HG11AVAL A 184      32.190  22.422  10.628  0.67 28.77           H  
ATOM   3231 HG12AVAL A 184      33.524  21.775  10.057  0.67 28.77           H  
ATOM   3232 HG13AVAL A 184      33.410  22.129  11.602  0.67 28.77           H  
ATOM   3233 HG21AVAL A 184      32.136  24.783  11.276  0.67 37.77           H  
ATOM   3234 HG22AVAL A 184      33.346  24.573  12.284  0.67 37.77           H  
ATOM   3235 HG23AVAL A 184      33.438  25.685  11.153  0.67 37.77           H  
ATOM   3236  N  APRO A 185      35.939  25.350   8.799  0.67 18.93           N  
ATOM   3237  N  BPRO A 185      34.663  26.623  10.130  0.33 23.74           N  
ATOM   3238  CA APRO A 185      36.328  26.679   8.317  0.67 22.17           C  
ATOM   3239  CA BPRO A 185      34.328  27.993   9.734  0.33 24.82           C  
ATOM   3240  C  APRO A 185      35.319  27.741   8.741  0.67 21.77           C  
ATOM   3241  C  BPRO A 185      32.821  28.211   9.684  0.33 25.24           C  
ATOM   3242  O  APRO A 185      34.183  27.453   9.113  0.67 20.81           O  
ATOM   3243  O  BPRO A 185      32.044  27.303   9.400  0.33 16.37           O  
ATOM   3244  CB APRO A 185      36.351  26.510   6.788  0.67 22.05           C  
ATOM   3245  CB BPRO A 185      34.964  28.120   8.346  0.33 24.32           C  
ATOM   3246  CG APRO A 185      36.479  25.015   6.554  0.67 20.59           C  
ATOM   3247  CG BPRO A 185      36.088  27.121   8.369  0.33 23.36           C  
ATOM   3248  CD APRO A 185      35.719  24.401   7.694  0.67 24.01           C  
ATOM   3249  CD BPRO A 185      35.541  25.963   9.147  0.33 26.09           C  
ATOM   3250  HA APRO A 185      37.212  26.917   8.636  0.67 26.54           H  
ATOM   3251  HB2APRO A 185      35.524  26.846   6.409  0.67 26.40           H  
ATOM   3252  HB3APRO A 185      37.115  26.981   6.418  0.67 26.40           H  
ATOM   3253  HG2APRO A 185      36.078  24.779   5.703  0.67 24.64           H  
ATOM   3254  HG3APRO A 185      37.413  24.756   6.582  0.67 24.64           H  
ATOM   3255  HD2APRO A 185      34.775  24.344   7.479  0.67 28.76           H  
ATOM   3256  HD3APRO A 185      36.087  23.531   7.916  0.67 28.76           H  
ATOM   3257  N  AGLU A 186      35.741  29.002   8.645  0.42 23.75           N  
ATOM   3258  N  BGLU A 186      32.406  29.436   9.991  0.08 33.22           N  
ATOM   3259  CA AGLU A 186      34.919  30.111   9.126  0.42 33.44           C  
ATOM   3260  CA BGLU A 186      30.985  29.748   9.933  0.08 30.45           C  
ATOM   3261  C  AGLU A 186      33.668  30.328   8.279  0.42 33.54           C  
ATOM   3262  C  BGLU A 186      30.469  29.649   8.507  0.08 28.42           C  
ATOM   3263  O  AGLU A 186      32.666  30.840   8.789  0.42 26.80           O  
ATOM   3264  O  BGLU A 186      29.314  29.264   8.282  0.08 16.72           O  
ATOM   3265  CB AGLU A 186      35.787  31.371   9.187  0.42 30.41           C  
ATOM   3266  CB BGLU A 186      30.736  31.144  10.506  0.08 33.17           C  
ATOM   3267  CG AGLU A 186      37.080  31.123   9.967  0.42 44.82           C  
ATOM   3268  CG BGLU A 186      29.553  31.231  11.443  0.08 43.27           C  
ATOM   3269  CD AGLU A 186      37.600  32.342  10.703  0.42 49.69           C  
ATOM   3270  CD BGLU A 186      29.715  32.342  12.455  0.08 41.19           C  
ATOM   3271  OE1AGLU A 186      37.083  32.653  11.800  0.42 59.50           O  
ATOM   3272  OE1BGLU A 186      30.310  33.385  12.105  0.08 41.57           O  
ATOM   3273  OE2AGLU A 186      38.543  32.975  10.192  0.42 45.65           O1+
ATOM   3274  OE2BGLU A 186      29.268  32.162  13.605  0.08 42.25           O  
ATOM   3275  H  AGLU A 186      36.495  29.240   8.306  0.67 28.44           H  
ATOM   3276  HA AGLU A 186      34.629  29.911  10.030  0.67 40.08           H  
ATOM   3277  HB2AGLU A 186      36.022  31.641   8.286  0.67 36.44           H  
ATOM   3278  HB3AGLU A 186      35.294  32.078   9.632  0.67 36.44           H  
ATOM   3279  HG2AGLU A 186      36.920  30.427  10.623  0.67 53.73           H  
ATOM   3280  HG3AGLU A 186      37.768  30.836   9.346  0.67 53.73           H  
ATOM   3281  N  CGLU A 186      32.506  29.436   9.991  0.50 33.22           N  
ATOM   3282  CA CGLU A 186      31.085  29.748   9.933  0.50 30.45           C  
ATOM   3283  C  CGLU A 186      30.569  29.649   8.507  0.50 28.42           C  
ATOM   3284  O  CGLU A 186      29.414  29.264   8.282  0.50 16.72           O  
ATOM   3285  CB CGLU A 186      30.836  31.144  10.506  0.50 33.17           C  
ATOM   3286  CG CGLU A 186      31.150  31.278  11.979  0.50 43.27           C  
ATOM   3287  CD CGLU A 186      30.352  30.305  12.816  0.50 41.19           C  
ATOM   3288  OE1CGLU A 186      29.155  30.102  12.516  0.50 41.57           O  
ATOM   3289  OE2CGLU A 186      30.916  29.763  13.787  0.50 42.25           O  
ATOM   3290  N  ASER A 187      33.673  29.901   7.021  0.67 23.55           N  
ATOM   3291  N  BSER A 187      31.318  29.956   7.536  0.33 26.86           N  
ATOM   3292  CA ASER A 187      32.498  30.001   6.173  0.67 23.83           C  
ATOM   3293  CA BSER A 187      30.960  29.967   6.130  0.33 26.23           C  
ATOM   3294  C  ASER A 187      32.691  29.090   4.972  0.67 19.84           C  
ATOM   3295  C  BSER A 187      31.939  29.132   5.323  0.33 23.21           C  
ATOM   3296  O  ASER A 187      33.831  28.787   4.598  0.67 20.19           O  
ATOM   3297  O  BSER A 187      33.130  29.075   5.642  0.33 24.68           O  
ATOM   3298  CB ASER A 187      32.272  31.447   5.697  0.67 22.01           C  
ATOM   3299  CB BSER A 187      30.955  31.395   5.576  0.33 17.34           C  
ATOM   3300  OG ASER A 187      33.375  31.846   4.906  0.67 23.10           O  
ATOM   3301  OG BSER A 187      31.069  31.396   4.174  0.33 20.45           O  
ATOM   3302  H  ASER A 187      34.354  29.545   6.634  0.67 28.20           H  
ATOM   3303  HA ASER A 187      31.714  29.708   6.663  0.67 28.53           H  
ATOM   3304  HB2ASER A 187      31.462  31.488   5.165  0.67 26.36           H  
ATOM   3305  HB3ASER A 187      32.200  32.032   6.468  0.67 26.36           H  
ATOM   3306  HG ASER A 187      33.448  31.340   4.240  0.67 27.66           H  
ATOM   3307  N  APRO A 188      31.599  28.652   4.336  0.67 25.55           N  
ATOM   3308  N  BPRO A 188      31.465  28.495   4.251  0.33 26.01           N  
ATOM   3309  CA APRO A 188      31.735  27.979   3.036  0.67 29.95           C  
ATOM   3310  CA BPRO A 188      32.380  27.785   3.352  0.33 25.26           C  
ATOM   3311  C  APRO A 188      32.533  28.785   2.038  0.67 28.56           C  
ATOM   3312  C  BPRO A 188      33.110  28.697   2.380  0.33 25.16           C  
ATOM   3313  O  APRO A 188      33.405  28.235   1.356  0.67 21.82           O  
ATOM   3314  O  BPRO A 188      34.055  28.235   1.726  0.33 24.69           O  
ATOM   3315  CB APRO A 188      30.274  27.808   2.580  0.67 28.06           C  
ATOM   3316  CB BPRO A 188      31.445  26.821   2.611  0.33 26.72           C  
ATOM   3317  CG APRO A 188      29.507  27.778   3.814  0.67 24.21           C  
ATOM   3318  CG BPRO A 188      30.144  27.587   2.535  0.33 27.67           C  
ATOM   3319  CD APRO A 188      30.198  28.681   4.785  0.67 27.38           C  
ATOM   3320  CD BPRO A 188      30.057  28.357   3.837  0.33 23.76           C  
ATOM   3321  HA APRO A 188      32.143  27.106   3.147  0.67 35.88           H  
ATOM   3322  HB2APRO A 188      30.011  28.562   2.029  0.67 33.62           H  
ATOM   3323  HB3APRO A 188      30.177  26.974   2.094  0.67 33.62           H  
ATOM   3324  HG2APRO A 188      28.607  28.096   3.640  0.67 29.00           H  
ATOM   3325  HG3APRO A 188      29.484  26.870   4.155  0.67 29.00           H  
ATOM   3326  HD2APRO A 188      29.841  29.581   4.723  0.67 32.79           H  
ATOM   3327  HD3APRO A 188      30.124  28.330   5.686  0.67 32.79           H  
ATOM   3328  N  AALA A 189      32.237  30.086   1.923  0.51 22.98           N  
ATOM   3329  N  BALA A 189      32.715  29.973   2.267  0.49 25.97           N  
ATOM   3330  CA AALA A 189      32.932  30.931   0.957  0.51 25.97           C  
ATOM   3331  CA BALA A 189      33.304  30.852   1.254  0.49 24.89           C  
ATOM   3332  C  AALA A 189      34.434  30.900   1.179  0.51 22.96           C  
ATOM   3333  C  BALA A 189      34.823  30.835   1.320  0.49 25.13           C  
ATOM   3334  O  AALA A 189      35.217  30.921   0.227  0.51 24.51           O  
ATOM   3335  O  BALA A 189      35.506  30.585   0.322  0.49 23.13           O  
ATOM   3336  CB AALA A 189      32.423  32.367   1.056  0.51 23.98           C  
ATOM   3337  CB BALA A 189      32.792  32.279   1.428  0.49 24.78           C  
ATOM   3338  H  AALA A 189      31.643  30.496   2.391  0.51 27.52           H  
ATOM   3339  H  BALA A 189      32.117  30.347   2.758  0.49 31.11           H  
ATOM   3340  HA AALA A 189      32.752  30.607   0.061  0.51 31.11           H  
ATOM   3341  HA BALA A 189      33.039  30.542   0.374  0.49 29.81           H  
ATOM   3342  HB1AALA A 189      32.894  32.914   0.408  0.51 28.71           H  
ATOM   3343  HB1BALA A 189      33.194  32.843   0.748  0.49 29.68           H  
ATOM   3344  HB2AALA A 189      31.471  32.378   0.868  0.51 28.71           H  
ATOM   3345  HB2BALA A 189      31.827  32.282   1.332  0.49 29.68           H  
ATOM   3346  HB3AALA A 189      32.588  32.699   1.952  0.51 28.71           H  
ATOM   3347  HB3BALA A 189      33.039  32.597   2.310  0.49 29.68           H  
ATOM   3348  N  ASER A 190      34.859  30.847   2.434  0.51 21.89           N  
ATOM   3349  N  BSER A 190      35.376  31.115   2.496  0.49 21.25           N  
ATOM   3350  CA ASER A 190      36.279  30.885   2.740  0.51 18.25           C  
ATOM   3351  CA BSER A 190      36.818  31.048   2.656  0.49 20.29           C  
ATOM   3352  C  ASER A 190      36.936  29.551   2.419  0.51 19.83           C  
ATOM   3353  C  BSER A 190      37.347  29.685   2.230  0.49 21.63           C  
ATOM   3354  O  ASER A 190      38.063  29.505   1.908  0.51 20.27           O  
ATOM   3355  O  BSER A 190      38.380  29.583   1.553  0.49 18.23           O  
ATOM   3356  CB ASER A 190      36.471  31.253   4.212  0.51 28.68           C  
ATOM   3357  CB BSER A 190      37.169  31.347   4.113  0.49 28.36           C  
ATOM   3358  OG ASER A 190      37.802  30.996   4.603  0.51 29.27           O  
ATOM   3359  OG BSER A 190      36.389  30.548   4.988  0.49 29.24           O  
ATOM   3360  H  ASER A 190      34.347  30.790   3.123  0.51 26.22           H  
ATOM   3361  H  BSER A 190      34.944  31.343   3.204  0.49 25.45           H  
ATOM   3362  HA ASER A 190      36.703  31.569   2.199  0.51 21.84           H  
ATOM   3363  HA BSER A 190      37.234  31.724   2.099  0.49 24.28           H  
ATOM   3364  HB2ASER A 190      36.280  32.196   4.332  0.51 34.36           H  
ATOM   3365  HB2BSER A 190      38.108  31.152   4.259  0.49 33.97           H  
ATOM   3366  HB3ASER A 190      35.870  30.718   4.754  0.51 34.36           H  
ATOM   3367  HB3BSER A 190      36.991  32.283   4.296  0.49 33.97           H  
ATOM   3368  HG ASER A 190      38.331  31.452   4.136  0.51 35.07           H  
ATOM   3369  HG BSER A 190      35.573  30.706   4.870  0.49 35.03           H  
ATOM   3370  N  APHE A 191      36.221  28.460   2.674  0.51 21.86           N  
ATOM   3371  N  BPHE A 191      36.637  28.621   2.588  0.49 22.65           N  
ATOM   3372  CA APHE A 191      36.725  27.137   2.321  0.51 23.61           C  
ATOM   3373  CA BPHE A 191      37.116  27.294   2.216  0.49 23.33           C  
ATOM   3374  C  APHE A 191      36.882  27.007   0.810  0.51 18.81           C  
ATOM   3375  C  BPHE A 191      36.990  27.058   0.710  0.49 18.53           C  
ATOM   3376  O  APHE A 191      37.906  26.533   0.299  0.51 20.39           O  
ATOM   3377  O  BPHE A 191      37.916  26.511   0.095  0.49 20.52           O  
ATOM   3378  CB APHE A 191      35.751  26.085   2.838  0.51 23.37           C  
ATOM   3379  CB BPHE A 191      36.362  26.219   2.981  0.49 23.78           C  
ATOM   3380  CG APHE A 191      35.986  24.730   2.262  0.51 24.03           C  
ATOM   3381  CG BPHE A 191      36.650  24.837   2.487  0.49 20.63           C  
ATOM   3382  CD1APHE A 191      37.027  23.957   2.731  0.51 16.68           C  
ATOM   3383  CD1BPHE A 191      37.648  24.082   3.054  0.49 20.72           C  
ATOM   3384  CD2APHE A 191      35.204  24.249   1.219  0.51 18.04           C  
ATOM   3385  CD2BPHE A 191      35.931  24.308   1.419  0.49 24.94           C  
ATOM   3386  CE1APHE A 191      37.267  22.702   2.206  0.51 19.48           C  
ATOM   3387  CE1BPHE A 191      37.910  22.802   2.587  0.49 21.06           C  
ATOM   3388  CE2APHE A 191      35.442  22.999   0.680  0.51 26.09           C  
ATOM   3389  CE2BPHE A 191      36.206  23.047   0.942  0.49 24.29           C  
ATOM   3390  CZ APHE A 191      36.479  22.230   1.166  0.51 24.85           C  
ATOM   3391  CZ BPHE A 191      37.188  22.303   1.524  0.49 24.02           C  
ATOM   3392  H  APHE A 191      35.447  28.458   3.049  0.51 26.18           H  
ATOM   3393  H  BPHE A 191      35.900  28.637   3.031  0.49 27.12           H  
ATOM   3394  HA APHE A 191      37.589  26.993   2.737  0.51 28.28           H  
ATOM   3395  HA BPHE A 191      38.054  27.223   2.451  0.49 27.93           H  
ATOM   3396  HB2APHE A 191      35.841  26.019   3.802  0.51 27.98           H  
ATOM   3397  HB2BPHE A 191      36.615  26.261   3.916  0.49 28.48           H  
ATOM   3398  HB3APHE A 191      34.847  26.353   2.609  0.51 27.98           H  
ATOM   3399  HB3BPHE A 191      35.409  26.376   2.889  0.49 28.48           H  
ATOM   3400  HD1APHE A 191      37.557  24.274   3.426  0.51 19.96           H  
ATOM   3401  HD1BPHE A 191      38.135  24.422   3.770  0.49 24.80           H  
ATOM   3402  HD2APHE A 191      34.506  24.768   0.889  0.51 21.59           H  
ATOM   3403  HD2BPHE A 191      35.263  24.815   1.018  0.49 29.87           H  
ATOM   3404  HE1APHE A 191      37.967  22.186   2.533  0.51 23.32           H  
ATOM   3405  HE1BPHE A 191      38.584  22.292   2.975  0.49 25.21           H  
ATOM   3406  HE2APHE A 191      34.909  22.680  -0.013  0.51 31.25           H  
ATOM   3407  HE2BPHE A 191      35.716  22.699   0.233  0.49 29.09           H  
ATOM   3408  HZ APHE A 191      36.638  21.386   0.809  0.51 29.76           H  
ATOM   3409  HZ BPHE A 191      37.366  21.447   1.208  0.49 28.77           H  
ATOM   3410  N   LEU A 192      35.851  27.425   0.096  1.00 20.01           N  
ATOM   3411  CA  LEU A 192      35.754  27.241  -1.350  1.00 20.23           C  
ATOM   3412  C   LEU A 192      36.745  28.119  -2.082  1.00 19.01           C  
ATOM   3413  O   LEU A 192      37.368  27.696  -3.062  1.00 20.85           O  
ATOM   3414  CB  LEU A 192      34.330  27.549  -1.801  1.00 19.37           C  
ATOM   3415  CG  LEU A 192      33.362  26.494  -1.323  1.00 18.63           C  
ATOM   3416  CD1 LEU A 192      31.964  27.039  -1.421  1.00 20.69           C  
ATOM   3417  CD2 LEU A 192      33.520  25.205  -2.132  1.00 22.78           C  
ATOM   3418  H   LEU A 192      35.166  27.799   0.457  1.00 23.96           H  
ATOM   3419  HA  LEU A 192      35.948  26.316  -1.568  1.00 24.22           H  
ATOM   3420  HB2 LEU A 192      34.054  28.403  -1.434  1.00 23.19           H  
ATOM   3421  HB3 LEU A 192      34.299  27.573  -2.770  1.00 23.19           H  
ATOM   3422  HG  LEU A 192      33.544  26.292  -0.392  1.00 22.29           H  
ATOM   3423 HD11 LEU A 192      31.340  26.363  -1.114  1.00 24.77           H  
ATOM   3424 HD12 LEU A 192      31.894  27.831  -0.865  1.00 24.77           H  
ATOM   3425 HD13 LEU A 192      31.778  27.266  -2.346  1.00 24.77           H  
ATOM   3426 HD21 LEU A 192      32.887  24.547  -1.804  1.00 27.28           H  
ATOM   3427 HD22 LEU A 192      33.344  25.396  -3.067  1.00 27.28           H  
ATOM   3428 HD23 LEU A 192      34.426  24.875  -2.026  1.00 27.28           H  
ATOM   3429  N   ASN A 193      36.932  29.339  -1.596  1.00 20.91           N  
ATOM   3430  CA  ASN A 193      37.949  30.197  -2.179  1.00 21.31           C  
ATOM   3431  C   ASN A 193      39.303  29.501  -2.160  1.00 21.64           C  
ATOM   3432  O   ASN A 193      40.006  29.471  -3.165  1.00 18.65           O  
ATOM   3433  CB  ASN A 193      37.955  31.527  -1.408  1.00 20.75           C  
ATOM   3434  CG  ASN A 193      38.898  32.515  -1.976  1.00 26.66           C  
ATOM   3435  OD1 ASN A 193      38.787  32.887  -3.143  1.00 28.55           O  
ATOM   3436  ND2 ASN A 193      39.847  32.963  -1.153  1.00 26.28           N  
ATOM   3437  H   ASN A 193      36.493  29.686  -0.943  1.00 25.04           H  
ATOM   3438  HA  ASN A 193      37.718  30.383  -3.102  1.00 25.52           H  
ATOM   3439  HB2 ASN A 193      37.065  31.911  -1.435  1.00 24.84           H  
ATOM   3440  HB3 ASN A 193      38.215  31.358  -0.489  1.00 24.84           H  
ATOM   3441 HD21 ASN A 193      40.421  33.539  -1.432  1.00 31.47           H  
ATOM   3442 HD22 ASN A 193      39.885  32.674  -0.344  1.00 31.47           H  
ATOM   3443  N   PHE A 194      39.658  28.869  -1.031  1.00 20.58           N  
ATOM   3444  CA  PHE A 194      40.931  28.160  -0.920  1.00 18.96           C  
ATOM   3445  C   PHE A 194      40.981  26.944  -1.847  1.00 16.90           C  
ATOM   3446  O   PHE A 194      41.995  26.693  -2.517  1.00 18.07           O  
ATOM   3447  CB  PHE A 194      41.127  27.760   0.545  1.00 19.67           C  
ATOM   3448  CG  PHE A 194      42.321  26.940   0.804  1.00 19.26           C  
ATOM   3449  CD1 PHE A 194      43.558  27.534   1.052  1.00 21.94           C  
ATOM   3450  CD2 PHE A 194      42.222  25.567   0.864  1.00 16.68           C  
ATOM   3451  CE1 PHE A 194      44.679  26.757   1.315  1.00 20.98           C  
ATOM   3452  CE2 PHE A 194      43.324  24.792   1.130  1.00 17.51           C  
ATOM   3453  CZ  PHE A 194      44.562  25.381   1.363  1.00 18.17           C  
ATOM   3454  H   PHE A 194      39.177  28.839  -0.319  1.00 24.64           H  
ATOM   3455  HA  PHE A 194      41.652  28.759  -1.169  1.00 22.70           H  
ATOM   3456  HB2 PHE A 194      41.203  28.567   1.079  1.00 23.55           H  
ATOM   3457  HB3 PHE A 194      40.353  27.251   0.833  1.00 23.55           H  
ATOM   3458  HD1 PHE A 194      43.637  28.461   1.022  1.00 26.27           H  
ATOM   3459  HD2 PHE A 194      41.400  25.159   0.712  1.00 19.96           H  
ATOM   3460  HE1 PHE A 194      45.502  27.162   1.470  1.00 25.12           H  
ATOM   3461  HE2 PHE A 194      43.241  23.866   1.156  1.00 20.95           H  
ATOM   3462  HZ  PHE A 194      45.308  24.853   1.537  1.00 21.74           H  
ATOM   3463  N   LEU A 195      39.917  26.144  -1.850  1.00 15.99           N  
ATOM   3464  CA  LEU A 195      39.889  24.950  -2.695  1.00 17.18           C  
ATOM   3465  C   LEU A 195      40.080  25.332  -4.162  1.00 17.42           C  
ATOM   3466  O   LEU A 195      40.852  24.712  -4.896  1.00 17.70           O  
ATOM   3467  CB  LEU A 195      38.549  24.228  -2.499  1.00 17.95           C  
ATOM   3468  CG  LEU A 195      38.316  23.086  -3.513  1.00 17.44           C  
ATOM   3469  CD1 LEU A 195      39.382  22.004  -3.391  1.00 18.35           C  
ATOM   3470  CD2 LEU A 195      36.914  22.509  -3.307  1.00 23.34           C  
ATOM   3471  H  ALEU A 195      39.208  26.267  -1.379  0.56 19.12           H  
ATOM   3472  H  BLEU A 195      39.208  26.267  -1.379  0.44 19.12           H  
ATOM   3473  HA  LEU A 195      40.605  24.349  -2.435  1.00 20.55           H  
ATOM   3474  HB2 LEU A 195      38.525  23.846  -1.608  1.00 21.48           H  
ATOM   3475  HB3 LEU A 195      37.829  24.870  -2.602  1.00 21.48           H  
ATOM   3476  HG  LEU A 195      38.360  23.449  -4.411  1.00 20.87           H  
ATOM   3477 HD11 LEU A 195      39.201  21.308  -4.041  1.00 21.96           H  
ATOM   3478 HD12 LEU A 195      40.252  22.399  -3.561  1.00 21.96           H  
ATOM   3479 HD13 LEU A 195      39.356  21.635  -2.494  1.00 21.96           H  
ATOM   3480 HD21 LEU A 195      36.771  21.793  -3.945  1.00 27.95           H  
ATOM   3481 HD22 LEU A 195      36.844  22.167  -2.402  1.00 27.95           H  
ATOM   3482 HD23 LEU A 195      36.260  23.212  -3.447  1.00 27.95           H  
ATOM   3483  N   PHE A 196      39.402  26.371  -4.596  1.00 19.10           N  
ATOM   3484  CA  PHE A 196      39.553  26.781  -5.987  1.00 20.56           C  
ATOM   3485  C   PHE A 196      40.882  27.442  -6.262  1.00 21.72           C  
ATOM   3486  O   PHE A 196      41.390  27.312  -7.371  1.00 21.76           O  
ATOM   3487  CB  PHE A 196      38.367  27.633  -6.372  1.00 24.13           C  
ATOM   3488  CG  PHE A 196      37.198  26.792  -6.732  1.00 27.86           C  
ATOM   3489  CD1 PHE A 196      37.048  26.335  -8.023  1.00 42.26           C  
ATOM   3490  CD2 PHE A 196      36.330  26.343  -5.778  1.00 21.50           C  
ATOM   3491  CE1 PHE A 196      36.002  25.513  -8.366  1.00 50.30           C  
ATOM   3492  CE2 PHE A 196      35.279  25.526  -6.117  1.00 27.94           C  
ATOM   3493  CZ  PHE A 196      35.118  25.114  -7.410  1.00 40.28           C  
ATOM   3494  H   PHE A 196      38.862  26.849  -4.127  1.00 22.86           H  
ATOM   3495  HA  PHE A 196      39.518  25.983  -6.537  1.00 24.61           H  
ATOM   3496  HB2 PHE A 196      38.119  28.196  -5.623  1.00 28.90           H  
ATOM   3497  HB3 PHE A 196      38.600  28.178  -7.141  1.00 28.90           H  
ATOM   3498  HD1 PHE A 196      37.645  26.613  -8.680  1.00 50.65           H  
ATOM   3499  HD2 PHE A 196      36.427  26.626  -4.897  1.00 25.74           H  
ATOM   3500  HE1 PHE A 196      35.895  25.236  -9.247  1.00 60.31           H  
ATOM   3501  HE2 PHE A 196      34.677  25.249  -5.464  1.00 33.47           H  
ATOM   3502  HZ  PHE A 196      34.408  24.558  -7.637  1.00 48.28           H  
ATOM   3503  N   LYS A 197      41.532  28.007  -5.252  1.00 21.30           N  
ATOM   3504  CA  LYS A 197      42.925  28.415  -5.427  1.00 19.46           C  
ATOM   3505  C   LYS A 197      43.819  27.219  -5.695  1.00 21.68           C  
ATOM   3506  O   LYS A 197      44.678  27.248  -6.590  1.00 20.44           O  
ATOM   3507  CB  LYS A 197      43.374  29.178  -4.178  1.00 25.75           C  
ATOM   3508  CG  LYS A 197      44.657  29.973  -4.341  1.00 51.28           C  
ATOM   3509  CD  LYS A 197      44.373  31.363  -4.914  1.00 44.99           C  
ATOM   3510  CE  LYS A 197      45.666  32.184  -5.061  1.00 60.44           C  
ATOM   3511  NZ  LYS A 197      45.494  33.323  -6.014  1.00 64.62           N  
ATOM   3512  H  ALYS A 197      41.202  28.163  -4.473  0.52 25.50           H  
ATOM   3513  H  BLYS A 197      41.202  28.163  -4.473  0.48 25.50           H  
ATOM   3514  HA  LYS A 197      42.988  29.015  -6.186  1.00 23.29           H  
ATOM   3515  HB2 LYS A 197      42.673  29.801  -3.928  1.00 30.84           H  
ATOM   3516  HB3 LYS A 197      43.514  28.541  -3.460  1.00 30.84           H  
ATOM   3517  HG2 LYS A 197      45.081  30.079  -3.476  1.00 61.48           H  
ATOM   3518  HG3 LYS A 197      45.248  29.506  -4.952  1.00 61.48           H  
ATOM   3519  HD2 LYS A 197      43.968  31.273  -5.791  1.00 53.93           H  
ATOM   3520  HD3 LYS A 197      43.776  31.840  -4.316  1.00 53.93           H  
ATOM   3521  HE2 LYS A 197      45.914  32.546  -4.196  1.00 72.47           H  
ATOM   3522  HE3 LYS A 197      46.372  31.610  -5.399  1.00 72.47           H  
ATOM   3523  HZ1 LYS A 197      46.254  33.780  -6.082  1.00 77.48           H  
ATOM   3524  HZ2 LYS A 197      45.269  33.015  -6.819  1.00 77.48           H  
ATOM   3525  HZ3 LYS A 197      44.853  33.868  -5.724  1.00 77.48           H  
ATOM   3526  N   VAL A 198      43.618  26.124  -4.954  1.00 19.27           N  
ATOM   3527  CA  VAL A 198      44.381  24.916  -5.221  1.00 15.78           C  
ATOM   3528  C   VAL A 198      44.088  24.410  -6.623  1.00 18.67           C  
ATOM   3529  O   VAL A 198      45.000  24.040  -7.371  1.00 19.78           O  
ATOM   3530  CB  VAL A 198      44.061  23.843  -4.175  1.00 13.29           C  
ATOM   3531  CG1 VAL A 198      44.788  22.546  -4.500  1.00 16.21           C  
ATOM   3532  CG2 VAL A 198      44.381  24.365  -2.738  1.00 14.24           C  
ATOM   3533  H   VAL A 198      43.056  26.061  -4.307  1.00 23.06           H  
ATOM   3534  HA  VAL A 198      45.328  25.119  -5.165  1.00 18.87           H  
ATOM   3535  HB  VAL A 198      43.109  23.657  -4.209  1.00 15.89           H  
ATOM   3536 HG11 VAL A 198      44.570  21.885  -3.825  1.00 19.40           H  
ATOM   3537 HG12 VAL A 198      44.503  22.235  -5.373  1.00 19.40           H  
ATOM   3538 HG13 VAL A 198      45.744  22.713  -4.503  1.00 19.40           H  
ATOM   3539 HG21 VAL A 198      44.170  23.669  -2.096  1.00 17.03           H  
ATOM   3540 HG22 VAL A 198      45.323  24.589  -2.686  1.00 17.03           H  
ATOM   3541 HG23 VAL A 198      43.843  25.152  -2.562  1.00 17.03           H  
ATOM   3542  N   ARG A 199      42.805  24.326  -6.980  1.00 20.14           N  
ATOM   3543  CA  ARG A 199      42.463  23.827  -8.308  1.00 25.36           C  
ATOM   3544  C   ARG A 199      43.131  24.659  -9.401  1.00 22.41           C  
ATOM   3545  O   ARG A 199      43.708  24.117 -10.356  1.00 20.75           O  
ATOM   3546  CB  ARG A 199      40.961  23.870  -8.496  1.00 21.74           C  
ATOM   3547  CG  ARG A 199      40.226  22.744  -7.820  1.00 22.94           C  
ATOM   3548  CD  ARG A 199      38.740  22.884  -8.103  1.00 26.08           C  
ATOM   3549  NE  ARG A 199      38.015  21.679  -7.718  1.00 26.59           N  
ATOM   3550  CZ  ARG A 199      36.858  21.304  -8.249  1.00 28.65           C  
ATOM   3551  NH1 ARG A 199      36.291  22.038  -9.199  1.00 24.40           N  
ATOM   3552  NH2 ARG A 199      36.275  20.183  -7.843  1.00 24.63           N  
ATOM   3553  H   ARG A 199      42.135  24.545  -6.487  1.00 24.11           H  
ATOM   3554  HA  ARG A 199      42.758  22.907  -8.395  1.00 30.38           H  
ATOM   3555  HB2 ARG A 199      40.625  24.704  -8.132  1.00 26.03           H  
ATOM   3556  HB3 ARG A 199      40.764  23.824  -9.445  1.00 26.03           H  
ATOM   3557  HG2 ARG A 199      40.531  21.894  -8.172  1.00 27.47           H  
ATOM   3558  HG3 ARG A 199      40.366  22.790  -6.861  1.00 27.47           H  
ATOM   3559  HD2 ARG A 199      38.385  23.630  -7.594  1.00 31.24           H  
ATOM   3560  HD3 ARG A 199      38.607  23.031  -9.052  1.00 31.24           H  
ATOM   3561  HE  ARG A 199      38.359  21.180  -7.108  1.00 31.84           H  
ATOM   3562 HH11 ARG A 199      36.670  22.762  -9.467  1.00 29.22           H  
ATOM   3563 HH12 ARG A 199      35.542  21.792  -9.543  1.00 29.22           H  
ATOM   3564 HH21 ARG A 199      36.641  19.706  -7.228  1.00 29.50           H  
ATOM   3565 HH22 ARG A 199      35.525  19.939  -8.186  1.00 29.50           H  
ATOM   3566  N  AGLU A 200      43.059  25.983  -9.277  0.48 22.87           N  
ATOM   3567  N  BGLU A 200      43.036  25.987  -9.290  0.52 22.85           N  
ATOM   3568  CA AGLU A 200      43.556  26.843 -10.341  0.48 27.39           C  
ATOM   3569  CA BGLU A 200      43.588  26.856 -10.328  0.52 27.36           C  
ATOM   3570  C  AGLU A 200      45.065  26.776 -10.489  0.48 25.98           C  
ATOM   3571  C  BGLU A 200      45.056  26.579 -10.561  0.52 26.08           C  
ATOM   3572  O  AGLU A 200      45.588  27.209 -11.521  0.48 26.58           O  
ATOM   3573  O  BGLU A 200      45.549  26.691 -11.690  0.52 23.72           O  
ATOM   3574  CB AGLU A 200      43.095  28.273 -10.093  0.48 25.32           C  
ATOM   3575  CB BGLU A 200      43.408  28.310  -9.937  0.52 24.11           C  
ATOM   3576  CG AGLU A 200      41.591  28.424 -10.290  0.48 33.71           C  
ATOM   3577  CG BGLU A 200      42.003  28.792 -10.075  0.52 34.27           C  
ATOM   3578  CD AGLU A 200      41.144  29.859 -10.369  0.48 42.53           C  
ATOM   3579  CD BGLU A 200      41.856  30.188  -9.564  0.52 38.13           C  
ATOM   3580  OE1AGLU A 200      42.011  30.749 -10.249  0.48 48.07           O  
ATOM   3581  OE1BGLU A 200      42.889  30.769  -9.149  0.52 35.63           O  
ATOM   3582  OE2AGLU A 200      39.930  30.092 -10.569  0.48 30.15           O  
ATOM   3583  OE2BGLU A 200      40.716  30.700  -9.586  0.52 49.10           O  
ATOM   3584  H  AGLU A 200      42.732  26.399  -8.598  0.48 27.38           H  
ATOM   3585  H  BGLU A 200      42.663  26.402  -8.635  0.52 27.36           H  
ATOM   3586  HA AGLU A 200      43.167  26.551 -11.181  0.48 32.81           H  
ATOM   3587  HA BGLU A 200      43.113  26.703 -11.160  0.52 32.78           H  
ATOM   3588  HB2AGLU A 200      43.308  28.523  -9.180  0.48 30.33           H  
ATOM   3589  HB2BGLU A 200      43.671  28.421  -9.010  0.52 28.88           H  
ATOM   3590  HB3AGLU A 200      43.543  28.866 -10.716  0.48 30.33           H  
ATOM   3591  HB3BGLU A 200      43.968  28.860 -10.507  0.52 28.88           H  
ATOM   3592  HG2AGLU A 200      41.336  27.986 -11.117  0.48 40.39           H  
ATOM   3593  HG2BGLU A 200      41.751  28.782 -11.011  0.52 41.07           H  
ATOM   3594  HG3AGLU A 200      41.133  28.010  -9.542  0.48 40.39           H  
ATOM   3595  HG3BGLU A 200      41.415  28.216  -9.562  0.52 41.07           H  
ATOM   3596  N   SER A 201      45.772  26.222  -9.509  1.00 26.57           N  
ATOM   3597  CA  SER A 201      47.204  26.007  -9.614  1.00 23.85           C  
ATOM   3598  C   SER A 201      47.594  24.822 -10.498  1.00 28.21           C  
ATOM   3599  O   SER A 201      48.771  24.687 -10.836  1.00 26.47           O  
ATOM   3600  CB  SER A 201      47.763  25.797  -8.207  1.00 26.34           C  
ATOM   3601  OG  SER A 201      47.476  24.478  -7.745  1.00 22.70           O  
ATOM   3602  H  ASER A 201      45.436  25.958  -8.763  0.48 31.82           H  
ATOM   3603  H  BSER A 201      45.453  26.096  -8.721  0.52 31.82           H  
ATOM   3604  HA  SER A 201      47.616  26.804  -9.984  1.00 28.56           H  
ATOM   3605  HB2 SER A 201      48.725  25.923  -8.226  1.00 31.56           H  
ATOM   3606  HB3 SER A 201      47.356  26.439  -7.605  1.00 31.56           H  
ATOM   3607  HG  SER A 201      46.645  24.356  -7.725  1.00 27.18           H  
ATOM   3608  N   GLY A 202      46.669  23.928 -10.855  1.00 24.00           N  
ATOM   3609  CA  GLY A 202      47.054  22.681 -11.496  1.00 25.46           C  
ATOM   3610  C   GLY A 202      47.401  21.533 -10.559  1.00 34.81           C  
ATOM   3611  O   GLY A 202      47.579  20.405 -11.023  1.00 27.98           O  
ATOM   3612  H   GLY A 202      45.822  24.023 -10.736  1.00 28.74           H  
ATOM   3613  HA2 GLY A 202      46.326  22.387 -12.067  1.00 30.49           H  
ATOM   3614  HA3 GLY A 202      47.825  22.847 -12.060  1.00 30.49           H  
ATOM   3615  N   SER A 203      47.438  21.766  -9.252  1.00 21.15           N  
ATOM   3616  CA  SER A 203      47.920  20.750  -8.322  1.00 23.97           C  
ATOM   3617  C   SER A 203      47.017  19.519  -8.254  1.00 28.50           C  
ATOM   3618  O   SER A 203      47.477  18.444  -7.856  1.00 32.41           O  
ATOM   3619  CB  SER A 203      48.036  21.360  -6.939  1.00 24.09           C  
ATOM   3620  OG  SER A 203      49.068  22.323  -6.934  1.00 27.15           O  
ATOM   3621  H   SER A 203      47.191  22.501  -8.879  1.00 25.33           H  
ATOM   3622  HA  SER A 203      48.803  20.460  -8.599  1.00 28.71           H  
ATOM   3623  HB2 SER A 203      47.197  21.788  -6.707  1.00 28.85           H  
ATOM   3624  HB3 SER A 203      48.245  20.662  -6.298  1.00 28.85           H  
ATOM   3625  HG  SER A 203      48.898  22.929  -7.489  1.00 32.53           H  
ATOM   3626  N   LEU A 204      45.735  19.670  -8.572  1.00 25.43           N  
ATOM   3627  CA  LEU A 204      44.779  18.568  -8.519  1.00 26.43           C  
ATOM   3628  C   LEU A 204      44.588  17.894  -9.872  1.00 41.61           C  
ATOM   3629  O   LEU A 204      43.762  16.979  -9.991  1.00 28.66           O  
ATOM   3630  CB  LEU A 204      43.439  19.080  -7.992  1.00 22.38           C  
ATOM   3631  CG  LEU A 204      43.432  19.335  -6.484  1.00 23.77           C  
ATOM   3632  CD1 LEU A 204      42.339  20.322  -6.158  1.00 30.29           C  
ATOM   3633  CD2 LEU A 204      43.197  18.060  -5.720  1.00 41.36           C  
ATOM   3634  H   LEU A 204      45.389  20.415  -8.826  1.00 30.46           H  
ATOM   3635  HA  LEU A 204      45.107  17.899  -7.898  1.00 31.66           H  
ATOM   3636  HB2 LEU A 204      43.226  19.916  -8.436  1.00 26.79           H  
ATOM   3637  HB3 LEU A 204      42.754  18.421  -8.185  1.00 26.79           H  
ATOM   3638  HG  LEU A 204      44.283  19.711  -6.210  1.00 28.46           H  
ATOM   3639 HD11 LEU A 204      42.334  20.484  -5.202  1.00 36.29           H  
ATOM   3640 HD12 LEU A 204      42.510  21.150  -6.634  1.00 36.29           H  
ATOM   3641 HD13 LEU A 204      41.486  19.951  -6.436  1.00 36.29           H  
ATOM   3642 HD21 LEU A 204      43.198  18.257  -4.770  1.00 49.58           H  
ATOM   3643 HD22 LEU A 204      42.338  17.690  -5.980  1.00 49.58           H  
ATOM   3644 HD23 LEU A 204      43.905  17.432  -5.929  1.00 49.58           H  
ATOM   3645  N   SER A 205      45.361  18.275 -10.859  1.00 26.23           N  
ATOM   3646  CA  SER A 205      45.098  17.898 -12.230  1.00 32.55           C  
ATOM   3647  C   SER A 205      45.769  16.579 -12.607  1.00 28.35           C  
ATOM   3648  O   SER A 205      46.794  16.194 -12.030  1.00 24.26           O  
ATOM   3649  CB  SER A 205      45.580  18.995 -13.151  1.00 28.94           C  
ATOM   3650  OG  SER A 205      44.835  20.164 -12.828  1.00 40.99           O  
ATOM   3651  H   SER A 205      46.061  18.765 -10.762  1.00 31.42           H  
ATOM   3652  HA  SER A 205      44.141  17.797 -12.354  1.00 39.00           H  
ATOM   3653  HB2 SER A 205      46.525  19.157 -13.002  1.00 34.67           H  
ATOM   3654  HB3 SER A 205      45.415  18.745 -14.074  1.00 34.67           H  
ATOM   3655  HG  SER A 205      44.965  20.375 -12.025  1.00 49.13           H  
ATOM   3656  N   PRO A 206      45.207  15.882 -13.596  1.00 32.91           N  
ATOM   3657  CA  PRO A 206      45.645  14.504 -13.864  1.00 32.22           C  
ATOM   3658  C   PRO A 206      47.008  14.399 -14.512  1.00 33.27           C  
ATOM   3659  O   PRO A 206      47.584  13.309 -14.509  1.00 31.39           O  
ATOM   3660  CB  PRO A 206      44.542  13.955 -14.774  1.00 39.55           C  
ATOM   3661  CG  PRO A 206      43.942  15.133 -15.405  1.00 43.47           C  
ATOM   3662  CD  PRO A 206      44.056  16.272 -14.428  1.00 40.66           C  
ATOM   3663  HA  PRO A 206      45.652  13.995 -13.038  1.00 38.61           H  
ATOM   3664  HB2 PRO A 206      44.931  13.369 -15.442  1.00 47.40           H  
ATOM   3665  HB3 PRO A 206      43.885  13.479 -14.242  1.00 47.40           H  
ATOM   3666  HG2 PRO A 206      44.424  15.340 -16.221  1.00 52.10           H  
ATOM   3667  HG3 PRO A 206      43.009  14.951 -15.602  1.00 52.10           H  
ATOM   3668  HD2 PRO A 206      44.241  17.102 -14.895  1.00 48.73           H  
ATOM   3669  HD3 PRO A 206      43.254  16.337 -13.887  1.00 48.73           H  
ATOM   3670  N   GLU A 207      47.570  15.481 -15.028  1.00 25.59           N  
ATOM   3671  CA  GLU A 207      48.932  15.415 -15.526  1.00 29.86           C  
ATOM   3672  C   GLU A 207      49.978  15.387 -14.414  1.00 32.09           C  
ATOM   3673  O   GLU A 207      51.155  15.160 -14.696  1.00 26.70           O  
ATOM   3674  CB  GLU A 207      49.186  16.600 -16.462  1.00 38.63           C  
ATOM   3675  CG  GLU A 207      49.080  17.981 -15.814  1.00 52.79           C  
ATOM   3676  CD  GLU A 207      47.718  18.666 -16.004  1.00 73.36           C  
ATOM   3677  OE1 GLU A 207      46.661  17.983 -15.952  1.00 38.92           O  
ATOM   3678  OE2 GLU A 207      47.715  19.910 -16.189  1.00 72.30           O  
ATOM   3679  H   GLU A 207      47.194  16.251 -15.100  1.00 30.65           H  
ATOM   3680  HA  GLU A 207      49.033  14.602 -16.046  1.00 35.78           H  
ATOM   3681  HB2 GLU A 207      50.081  16.518 -16.827  1.00 46.30           H  
ATOM   3682  HB3 GLU A 207      48.537  16.566 -17.183  1.00 46.30           H  
ATOM   3683  HG2 GLU A 207      49.233  17.889 -14.860  1.00 63.29           H  
ATOM   3684  HG3 GLU A 207      49.757  18.558 -16.200  1.00 63.29           H  
ATOM   3685  N   HIS A 208      49.594  15.608 -13.166  1.00 20.61           N  
ATOM   3686  CA  HIS A 208      50.510  15.485 -12.044  1.00 21.49           C  
ATOM   3687  C   HIS A 208      50.127  14.267 -11.219  1.00 17.66           C  
ATOM   3688  O   HIS A 208      49.032  13.712 -11.363  1.00 19.75           O  
ATOM   3689  CB  HIS A 208      50.464  16.751 -11.185  1.00 20.69           C  
ATOM   3690  CG  HIS A 208      50.779  17.996 -11.950  1.00 23.94           C  
ATOM   3691  ND1 HIS A 208      52.018  18.229 -12.509  1.00 24.01           N  
ATOM   3692  CD2 HIS A 208      50.018  19.074 -12.257  1.00 26.97           C  
ATOM   3693  CE1 HIS A 208      51.999  19.386 -13.144  1.00 23.97           C  
ATOM   3694  NE2 HIS A 208      50.798  19.916 -13.010  1.00 22.57           N  
ATOM   3695  H   HIS A 208      48.796  15.835 -12.939  1.00 24.68           H  
ATOM   3696  HA  HIS A 208      51.415  15.365 -12.373  1.00 25.73           H  
ATOM   3697  HB2 HIS A 208      49.573  16.847 -10.814  1.00 24.78           H  
ATOM   3698  HB3 HIS A 208      51.112  16.669 -10.469  1.00 24.78           H  
ATOM   3699  HD2 HIS A 208      49.128  19.206 -12.024  1.00 32.31           H  
ATOM   3700  HE1 HIS A 208      52.714  19.769 -13.598  1.00 28.71           H  
ATOM   3701  N   GLY A 209      51.024  13.862 -10.341  1.00 18.66           N  
ATOM   3702  CA  GLY A 209      50.674  12.889  -9.346  1.00 25.07           C  
ATOM   3703  C   GLY A 209      49.664  13.463  -8.372  1.00 19.81           C  
ATOM   3704  O   GLY A 209      49.305  14.643  -8.427  1.00 20.59           O  
ATOM   3705  H   GLY A 209      51.838  14.138 -10.304  1.00 22.33           H  
ATOM   3706  HA2 GLY A 209      50.290  12.107  -9.771  1.00 30.02           H  
ATOM   3707  HA3 GLY A 209      51.466  12.621  -8.854  1.00 30.02           H  
ATOM   3708  N   PRO A 210      49.165  12.620  -7.473  1.00 20.12           N  
ATOM   3709  CA  PRO A 210      48.094  13.043  -6.569  1.00 22.31           C  
ATOM   3710  C   PRO A 210      48.604  14.141  -5.662  1.00 15.04           C  
ATOM   3711  O   PRO A 210      49.735  14.070  -5.173  1.00 15.25           O  
ATOM   3712  CB  PRO A 210      47.775  11.782  -5.750  1.00 20.92           C  
ATOM   3713  CG  PRO A 210      48.542  10.677  -6.399  1.00 29.23           C  
ATOM   3714  CD  PRO A 210      49.613  11.250  -7.227  1.00 22.20           C  
ATOM   3715  HA  PRO A 210      47.310  13.339  -7.058  1.00 26.71           H  
ATOM   3716  HB2 PRO A 210      48.065  11.907  -4.833  1.00 25.05           H  
ATOM   3717  HB3 PRO A 210      46.822  11.603  -5.786  1.00 25.05           H  
ATOM   3718  HG2 PRO A 210      48.924  10.113  -5.709  1.00 35.02           H  
ATOM   3719  HG3 PRO A 210      47.938  10.159  -6.953  1.00 35.02           H  
ATOM   3720  HD2 PRO A 210      50.452  11.252  -6.739  1.00 26.58           H  
ATOM   3721  HD3 PRO A 210      49.689  10.764  -8.063  1.00 26.58           H  
ATOM   3722  N   VAL A 211      47.743  15.134  -5.443  1.00 18.74           N  
ATOM   3723  CA  VAL A 211      47.993  16.146  -4.428  1.00 20.69           C  
ATOM   3724  C   VAL A 211      48.173  15.456  -3.089  1.00 25.36           C  
ATOM   3725  O   VAL A 211      47.524  14.440  -2.799  1.00 18.04           O  
ATOM   3726  CB  VAL A 211      46.832  17.153  -4.417  1.00 19.81           C  
ATOM   3727  CG1 VAL A 211      45.541  16.534  -3.843  1.00 19.35           C  
ATOM   3728  CG2 VAL A 211      47.181  18.363  -3.615  1.00 22.29           C  
ATOM   3729  H   VAL A 211      47.005  15.241  -5.871  1.00 22.43           H  
ATOM   3730  HA  VAL A 211      48.811  16.622  -4.641  1.00 24.77           H  
ATOM   3731  HB  VAL A 211      46.651  17.437  -5.327  1.00 23.71           H  
ATOM   3732 HG11 VAL A 211      44.839  17.203  -3.855  1.00 23.16           H  
ATOM   3733 HG12 VAL A 211      45.286  15.775  -4.389  1.00 23.16           H  
ATOM   3734 HG13 VAL A 211      45.708  16.246  -2.932  1.00 23.16           H  
ATOM   3735 HG21 VAL A 211      46.430  18.977  -3.628  1.00 26.69           H  
ATOM   3736 HG22 VAL A 211      47.372  18.093  -2.704  1.00 26.69           H  
ATOM   3737 HG23 VAL A 211      47.962  18.786  -4.006  1.00 26.69           H  
ATOM   3738  N   VAL A 212      49.093  15.973  -2.282  1.00 17.28           N  
ATOM   3739  CA  VAL A 212      49.275  15.512  -0.904  1.00 19.10           C  
ATOM   3740  C   VAL A 212      48.516  16.449   0.027  1.00 25.77           C  
ATOM   3741  O   VAL A 212      48.765  17.659   0.045  1.00 19.33           O  
ATOM   3742  CB  VAL A 212      50.756  15.426  -0.533  1.00 15.77           C  
ATOM   3743  CG1 VAL A 212      50.911  15.092   0.949  1.00 18.99           C  
ATOM   3744  CG2 VAL A 212      51.457  14.346  -1.387  1.00 17.40           C  
ATOM   3745  H   VAL A 212      49.634  16.601  -2.510  1.00 20.68           H  
ATOM   3746  HA  VAL A 212      48.892  14.625  -0.814  1.00 22.87           H  
ATOM   3747  HB  VAL A 212      51.184  16.280  -0.703  1.00 18.86           H  
ATOM   3748 HG11 VAL A 212      51.856  15.042   1.164  1.00 22.74           H  
ATOM   3749 HG12 VAL A 212      50.488  15.788   1.475  1.00 22.74           H  
ATOM   3750 HG13 VAL A 212      50.486  14.238   1.125  1.00 22.74           H  
ATOM   3751 HG21 VAL A 212      52.394  14.307  -1.139  1.00 20.83           H  
ATOM   3752 HG22 VAL A 212      51.034  13.490  -1.221  1.00 20.83           H  
ATOM   3753 HG23 VAL A 212      51.373  14.582  -2.324  1.00 20.83           H  
ATOM   3754  N   VAL A 213      47.603  15.892   0.822  1.00 14.72           N  
ATOM   3755  CA  VAL A 213      46.750  16.656   1.723  1.00 14.36           C  
ATOM   3756  C   VAL A 213      47.019  16.171   3.135  1.00 19.76           C  
ATOM   3757  O   VAL A 213      47.043  14.957   3.386  1.00 15.20           O  
ATOM   3758  CB  VAL A 213      45.255  16.485   1.383  1.00 15.30           C  
ATOM   3759  CG1 VAL A 213      44.401  17.344   2.276  1.00 16.86           C  
ATOM   3760  CG2 VAL A 213      44.978  16.784  -0.108  1.00 16.85           C  
ATOM   3761  H   VAL A 213      47.458  15.045   0.856  1.00 17.60           H  
ATOM   3762  HA  VAL A 213      46.976  17.598   1.668  1.00 17.17           H  
ATOM   3763  HB  VAL A 213      45.007  15.561   1.545  1.00 18.30           H  
ATOM   3764 HG11 VAL A 213      43.469  17.216   2.040  1.00 20.18           H  
ATOM   3765 HG12 VAL A 213      44.548  17.082   3.199  1.00 20.18           H  
ATOM   3766 HG13 VAL A 213      44.650  18.273   2.152  1.00 20.18           H  
ATOM   3767 HG21 VAL A 213      44.031  16.666  -0.282  1.00 20.16           H  
ATOM   3768 HG22 VAL A 213      45.239  17.698  -0.299  1.00 20.16           H  
ATOM   3769 HG23 VAL A 213      45.495  16.171  -0.653  1.00 20.16           H  
ATOM   3770  N   HIS A 214      47.208  17.101   4.068  1.00 13.41           N  
ATOM   3771  CA  HIS A 214      47.384  16.671   5.444  1.00 12.28           C  
ATOM   3772  C   HIS A 214      46.863  17.728   6.396  1.00 17.83           C  
ATOM   3773  O   HIS A 214      46.743  18.913   6.064  1.00 14.76           O  
ATOM   3774  CB  HIS A 214      48.854  16.343   5.779  1.00 13.68           C  
ATOM   3775  CG  HIS A 214      49.711  17.551   6.028  1.00 15.08           C  
ATOM   3776  ND1 HIS A 214      49.855  18.113   7.284  1.00 14.05           N  
ATOM   3777  CD2 HIS A 214      50.514  18.270   5.195  1.00 16.69           C  
ATOM   3778  CE1 HIS A 214      50.686  19.145   7.204  1.00 20.71           C  
ATOM   3779  NE2 HIS A 214      51.090  19.267   5.949  1.00 18.69           N  
ATOM   3780  H   HIS A 214      47.237  17.950   3.936  1.00 16.03           H  
ATOM   3781  HA  HIS A 214      46.863  15.865   5.586  1.00 14.67           H  
ATOM   3782  HB2 HIS A 214      48.877  15.795   6.579  1.00 16.36           H  
ATOM   3783  HB3 HIS A 214      49.241  15.854   5.036  1.00 16.36           H  
ATOM   3784  HD2 HIS A 214      50.629  18.132   4.283  1.00 19.97           H  
ATOM   3785  HE1 HIS A 214      50.936  19.696   7.910  1.00 24.79           H  
ATOM   3786  N   CYS A 215      46.515  17.251   7.579  1.00 13.00           N  
ATOM   3787  CA  CYS A 215      46.311  18.106   8.741  1.00 13.47           C  
ATOM   3788  C   CYS A 215      47.207  17.521   9.817  1.00 14.41           C  
ATOM   3789  O   CYS A 215      48.353  17.190   9.515  1.00 16.27           O  
ATOM   3790  CB  CYS A 215      44.851  18.182   9.105  1.00 15.37           C  
ATOM   3791  SG  CYS A 215      43.912  16.590   9.004  1.00 16.34           S  
ATOM   3792  H   CYS A 215      46.388  16.416   7.740  1.00 15.54           H  
ATOM   3793  HA  CYS A 215      46.621  19.002   8.539  1.00 16.10           H  
ATOM   3794  HB2 CYS A 215      44.780  18.503  10.017  1.00 18.38           H  
ATOM   3795  HB3 CYS A 215      44.419  18.811   8.506  1.00 18.38           H  
ATOM   3796  HG  CYS A 215      44.410  15.795   9.753  1.00 19.55           H  
ATOM   3797  N   SER A 216      46.725  17.339  11.044  1.00 15.27           N  
ATOM   3798  CA  SER A 216      47.588  16.674  12.008  1.00 12.65           C  
ATOM   3799  C   SER A 216      47.524  15.151  11.857  1.00 14.05           C  
ATOM   3800  O   SER A 216      48.555  14.496  11.729  1.00 13.15           O  
ATOM   3801  CB  SER A 216      47.215  17.086  13.424  1.00 18.02           C  
ATOM   3802  OG  SER A 216      48.251  16.623  14.290  1.00 23.15           O  
ATOM   3803  H   SER A 216      45.949  17.576  11.329  1.00 18.27           H  
ATOM   3804  HA  SER A 216      48.504  16.950  11.850  1.00 15.13           H  
ATOM   3805  HB2 SER A 216      47.153  18.052  13.477  1.00 21.56           H  
ATOM   3806  HB3 SER A 216      46.373  16.674  13.673  1.00 21.56           H  
ATOM   3807  HG  SER A 216      48.985  16.968  14.071  1.00 27.72           H  
ATOM   3808  N   ALA A 217      46.322  14.577  11.862  1.00 12.95           N  
ATOM   3809  CA  ALA A 217      46.166  13.138  11.657  1.00 12.98           C  
ATOM   3810  C   ALA A 217      45.928  12.755  10.188  1.00 17.20           C  
ATOM   3811  O   ALA A 217      46.110  11.594   9.838  1.00 15.74           O  
ATOM   3812  CB  ALA A 217      45.009  12.632  12.515  1.00 18.43           C  
ATOM   3813  H  AALA A 217      45.582  14.998  11.981  0.23 15.49           H  
ATOM   3814  H  BALA A 217      45.582  14.998  11.981  0.77 15.49           H  
ATOM   3815  HA  ALA A 217      46.974  12.691  11.953  1.00 15.52           H  
ATOM   3816  HB1 ALA A 217      44.908  11.677  12.377  1.00 22.06           H  
ATOM   3817  HB2 ALA A 217      45.205  12.812  13.447  1.00 22.06           H  
ATOM   3818  HB3 ALA A 217      44.197  13.092  12.252  1.00 22.06           H  
ATOM   3819  N   GLY A 218      45.566  13.698   9.317  1.00 13.26           N  
ATOM   3820  CA  GLY A 218      45.269  13.369   7.936  1.00 13.37           C  
ATOM   3821  C   GLY A 218      43.916  12.704   7.700  1.00 16.42           C  
ATOM   3822  O   GLY A 218      43.758  11.980   6.721  1.00 15.16           O  
ATOM   3823  H   GLY A 218      45.487  14.533   9.507  1.00 15.86           H  
ATOM   3824  HA2 GLY A 218      45.296  14.183   7.408  1.00 15.99           H  
ATOM   3825  HA3 GLY A 218      45.956  12.773   7.601  1.00 15.99           H  
ATOM   3826  N   ILE A 219      42.923  12.953   8.537  1.00 15.95           N  
ATOM   3827  CA  ILE A 219      41.604  12.369   8.296  1.00 14.73           C  
ATOM   3828  C   ILE A 219      40.439  13.349   8.429  1.00 17.77           C  
ATOM   3829  O   ILE A 219      39.400  13.166   7.780  1.00 18.16           O  
ATOM   3830  CB  ILE A 219      41.388  11.144   9.216  1.00 15.47           C  
ATOM   3831  CG1 ILE A 219      41.531  11.498  10.702  1.00 20.60           C  
ATOM   3832  CG2 ILE A 219      42.354  10.066   8.837  1.00 15.58           C  
ATOM   3833  CD1 ILE A 219      41.122  10.287  11.657  1.00 22.80           C  
ATOM   3834  H   ILE A 219      42.978  13.447   9.240  1.00 19.08           H  
ATOM   3835  HA  ILE A 219      41.589  12.040   7.383  1.00 17.62           H  
ATOM   3836  HB  ILE A 219      40.489  10.810   9.069  1.00 18.50           H  
ATOM   3837 HG12 ILE A 219      42.456  11.727  10.886  1.00 24.66           H  
ATOM   3838 HG13 ILE A 219      40.954  12.251  10.906  1.00 24.66           H  
ATOM   3839 HG21 ILE A 219      42.215   9.300   9.416  1.00 18.64           H  
ATOM   3840 HG22 ILE A 219      42.200   9.814   7.913  1.00 18.64           H  
ATOM   3841 HG23 ILE A 219      43.258  10.401   8.942  1.00 18.64           H  
ATOM   3842 HD11 ILE A 219      41.230  10.563  12.580  1.00 27.30           H  
ATOM   3843 HD12 ILE A 219      40.196  10.051  11.488  1.00 27.30           H  
ATOM   3844 HD13 ILE A 219      41.696   9.528  11.468  1.00 27.30           H  
ATOM   3845  N   GLY A 220      40.560  14.362   9.290  1.00 25.08           N  
ATOM   3846  CA  GLY A 220      39.402  15.215   9.590  1.00 21.87           C  
ATOM   3847  C   GLY A 220      39.223  16.381   8.635  1.00 20.23           C  
ATOM   3848  O   GLY A 220      38.400  16.335   7.713  1.00 18.44           O  
ATOM   3849  H   GLY A 220      41.282  14.575   9.706  1.00 30.03           H  
ATOM   3850  HA2 GLY A 220      38.596  14.677   9.563  1.00 26.18           H  
ATOM   3851  HA3 GLY A 220      39.497  15.573  10.487  1.00 26.18           H  
ATOM   3852  N   ARG A 221      40.003  17.449   8.855  1.00 15.55           N  
ATOM   3853  CA  ARG A 221      40.076  18.520   7.876  1.00 18.07           C  
ATOM   3854  C   ARG A 221      40.473  17.990   6.503  1.00 17.07           C  
ATOM   3855  O   ARG A 221      39.921  18.412   5.492  1.00 17.44           O  
ATOM   3856  CB  ARG A 221      41.060  19.590   8.370  1.00 14.16           C  
ATOM   3857  CG  ARG A 221      40.577  20.226   9.691  1.00 19.30           C  
ATOM   3858  CD  ARG A 221      41.588  21.158  10.307  1.00 19.56           C  
ATOM   3859  NE  ARG A 221      42.532  20.401  11.117  1.00 18.94           N  
ATOM   3860  CZ  ARG A 221      43.463  20.963  11.878  1.00 20.56           C  
ATOM   3861  NH1 ARG A 221      43.573  22.290  11.918  1.00 19.58           N  
ATOM   3862  NH2 ARG A 221      44.270  20.212  12.589  1.00 18.74           N  
ATOM   3863  H   ARG A 221      40.489  17.568   9.555  1.00 18.60           H  
ATOM   3864  HA  ARG A 221      39.202  18.932   7.795  1.00 21.62           H  
ATOM   3865  HB2 ARG A 221      41.926  19.183   8.526  1.00 16.94           H  
ATOM   3866  HB3 ARG A 221      41.133  20.291   7.703  1.00 16.94           H  
ATOM   3867  HG2 ARG A 221      39.769  20.733   9.519  1.00 23.10           H  
ATOM   3868  HG3 ARG A 221      40.394  19.520  10.331  1.00 23.10           H  
ATOM   3869  HD2 ARG A 221      42.080  21.614   9.605  1.00 23.42           H  
ATOM   3870  HD3 ARG A 221      41.135  21.799  10.877  1.00 23.42           H  
ATOM   3871  HE  ARG A 221      42.562  19.548  11.009  1.00 22.67           H  
ATOM   3872 HH11 ARG A 221      43.041  22.779  11.453  1.00 23.44           H  
ATOM   3873 HH12 ARG A 221      44.177  22.657  12.409  1.00 23.44           H  
ATOM   3874 HH21 ARG A 221      44.198  19.356  12.560  1.00 22.43           H  
ATOM   3875 HH22 ARG A 221      44.876  20.576  13.079  1.00 22.43           H  
ATOM   3876  N   SER A 222      41.448  17.093   6.451  1.00 16.86           N  
ATOM   3877  CA  SER A 222      41.889  16.519   5.180  1.00 17.51           C  
ATOM   3878  C   SER A 222      40.752  15.796   4.470  1.00 16.72           C  
ATOM   3879  O   SER A 222      40.625  15.876   3.241  1.00 15.07           O  
ATOM   3880  CB  SER A 222      43.030  15.543   5.408  1.00 18.40           C  
ATOM   3881  OG  SER A 222      44.198  16.187   5.863  1.00 17.26           O  
ATOM   3882  H  ASER A 222      41.874  16.796   7.137  0.70 20.18           H  
ATOM   3883  H  BSER A 222      41.874  16.796   7.137  0.30 20.18           H  
ATOM   3884  HA  SER A 222      42.207  17.230   4.601  1.00 20.96           H  
ATOM   3885  HB2 SER A 222      42.755  14.892   6.073  1.00 22.03           H  
ATOM   3886  HB3 SER A 222      43.227  15.093   4.572  1.00 22.03           H  
ATOM   3887  HG  SER A 222      44.046  16.579   6.590  1.00 20.65           H  
ATOM   3888  N   GLY A 223      39.898  15.106   5.231  1.00 15.78           N  
ATOM   3889  CA  GLY A 223      38.780  14.410   4.618  1.00 14.72           C  
ATOM   3890  C   GLY A 223      37.735  15.377   4.125  1.00 19.45           C  
ATOM   3891  O   GLY A 223      37.137  15.177   3.059  1.00 18.21           O  
ATOM   3892  H   GLY A 223      39.947  15.031   6.086  1.00 18.88           H  
ATOM   3893  HA2 GLY A 223      39.096  13.883   3.867  1.00 17.60           H  
ATOM   3894  HA3 GLY A 223      38.372  13.814   5.266  1.00 17.60           H  
ATOM   3895  N  ATHR A 224      37.478  16.429   4.904  0.41 17.95           N  
ATOM   3896  N  BTHR A 224      37.534  16.461   4.868  0.59 17.78           N  
ATOM   3897  CA ATHR A 224      36.551  17.473   4.487  0.41 18.89           C  
ATOM   3898  CA BTHR A 224      36.547  17.463   4.494  0.59 18.83           C  
ATOM   3899  C  ATHR A 224      36.971  18.034   3.145  0.41 16.81           C  
ATOM   3900  C  BTHR A 224      36.942  18.125   3.187  0.59 16.70           C  
ATOM   3901  O  ATHR A 224      36.196  18.046   2.182  0.41 18.61           O  
ATOM   3902  O  BTHR A 224      36.118  18.282   2.280  0.59 18.66           O  
ATOM   3903  CB ATHR A 224      36.506  18.591   5.533  0.41 19.88           C  
ATOM   3904  CB BTHR A 224      36.413  18.492   5.621  0.59 19.67           C  
ATOM   3905  OG1ATHR A 224      35.938  18.097   6.749  0.41 22.92           O  
ATOM   3906  OG1BTHR A 224      36.091  17.823   6.847  0.59 23.62           O  
ATOM   3907  CG2ATHR A 224      35.677  19.790   5.024  0.41 17.85           C  
ATOM   3908  CG2BTHR A 224      35.322  19.515   5.307  0.59 18.70           C  
ATOM   3909  H  ATHR A 224      37.830  16.558   5.678  0.41 21.48           H  
ATOM   3910  H  BTHR A 224      37.957  16.638   5.595  0.59 21.28           H  
ATOM   3911  HA ATHR A 224      35.661  17.098   4.399  0.41 22.61           H  
ATOM   3912  HA BTHR A 224      35.686  17.034   4.370  0.59 22.54           H  
ATOM   3913  HB ATHR A 224      37.409  18.901   5.707  0.41 23.80           H  
ATOM   3914  HB BTHR A 224      37.254  18.965   5.725  0.59 23.55           H  
ATOM   3915  HG1ATHR A 224      36.402  17.463   7.046  0.41 27.45           H  
ATOM   3916  HG1BTHR A 224      36.698  17.276   7.044  0.59 28.28           H  
ATOM   3917 HG21ATHR A 224      35.658  20.489   5.697  0.41 21.37           H  
ATOM   3918 HG21BTHR A 224      35.251  20.157   6.030  0.59 22.38           H  
ATOM   3919 HG22ATHR A 224      36.072  20.145   4.212  0.41 21.37           H  
ATOM   3920 HG22BTHR A 224      35.536  19.986   4.487  0.59 22.38           H  
ATOM   3921 HG23ATHR A 224      34.768  19.508   4.836  0.41 21.37           H  
ATOM   3922 HG23BTHR A 224      34.469  19.066   5.200  0.59 22.38           H  
ATOM   3923  N   PHE A 225      38.212  18.503   3.069  1.00 19.34           N  
ATOM   3924  CA  PHE A 225      38.745  19.047   1.821  1.00 19.93           C  
ATOM   3925  C   PHE A 225      38.514  18.101   0.650  1.00 22.19           C  
ATOM   3926  O   PHE A 225      37.974  18.494  -0.397  1.00 16.47           O  
ATOM   3927  CB  PHE A 225      40.230  19.294   1.988  1.00 16.24           C  
ATOM   3928  CG  PHE A 225      40.876  19.879   0.785  1.00 19.44           C  
ATOM   3929  CD1 PHE A 225      40.873  21.253   0.586  1.00 19.64           C  
ATOM   3930  CD2 PHE A 225      41.516  19.068  -0.135  1.00 19.94           C  
ATOM   3931  CE1 PHE A 225      41.497  21.781  -0.528  1.00 18.60           C  
ATOM   3932  CE2 PHE A 225      42.125  19.601  -1.234  1.00 21.07           C  
ATOM   3933  CZ  PHE A 225      42.099  20.963  -1.430  1.00 17.30           C  
ATOM   3934  H  APHE A 225      38.768  18.519   3.726  0.21 23.15           H  
ATOM   3935  H  BPHE A 225      38.792  18.454   3.703  0.29 23.15           H  
ATOM   3936  H  CPHE A 225      38.495  17.712   3.255  0.50 23.15           H  
ATOM   3937  HA  PHE A 225      38.312  19.893   1.625  1.00 23.86           H  
ATOM   3938  HB2 PHE A 225      40.365  19.909   2.725  1.00 19.43           H  
ATOM   3939  HB3 PHE A 225      40.669  18.450   2.179  1.00 19.43           H  
ATOM   3940  HD1 PHE A 225      40.454  21.814   1.198  1.00 23.51           H  
ATOM   3941  HD2 PHE A 225      41.526  18.147  -0.006  1.00 23.87           H  
ATOM   3942  HE1 PHE A 225      41.488  22.700  -0.671  1.00 22.26           H  
ATOM   3943  HE2 PHE A 225      42.544  19.047  -1.853  1.00 25.22           H  
ATOM   3944  HZ  PHE A 225      42.517  21.329  -2.176  1.00 20.70           H  
ATOM   3945  N  ACYS A 226      38.907  16.841   0.797  0.68 19.22           N  
ATOM   3946  N  BCYS A 226      38.937  16.847   0.831  0.32 19.38           N  
ATOM   3947  CA ACYS A 226      38.820  15.937  -0.348  0.68 18.58           C  
ATOM   3948  CA BCYS A 226      38.862  15.809  -0.192  0.32 19.19           C  
ATOM   3949  C  ACYS A 226      37.374  15.574  -0.659  0.68 17.28           C  
ATOM   3950  C  BCYS A 226      37.423  15.541  -0.611  0.32 17.46           C  
ATOM   3951  O  ACYS A 226      37.008  15.430  -1.838  0.68 17.95           O  
ATOM   3952  O  BCYS A 226      37.117  15.421  -1.806  0.32 18.23           O  
ATOM   3953  CB ACYS A 226      39.650  14.694  -0.095  0.68 20.46           C  
ATOM   3954  CB BCYS A 226      39.505  14.544   0.382  0.32 19.83           C  
ATOM   3955  SG ACYS A 226      41.388  15.096   0.044  0.68 20.34           S  
ATOM   3956  SG BCYS A 226      39.485  13.136  -0.678  0.32 29.69           S  
ATOM   3957  H  ACYS A 226      39.217  16.493   1.520  0.68 23.01           H  
ATOM   3958  H  BCYS A 226      39.283  16.567   1.567  0.32 23.20           H  
ATOM   3959  HA ACYS A 226      39.186  16.384  -1.127  0.68 22.24           H  
ATOM   3960  HA BCYS A 226      39.366  16.085  -0.974  0.32 22.98           H  
ATOM   3961  HB2ACYS A 226      39.366  14.281   0.736  0.68 24.49           H  
ATOM   3962  HB2BCYS A 226      40.433  14.738   0.590  0.32 23.74           H  
ATOM   3963  HB3ACYS A 226      39.538  14.076  -0.834  0.68 24.49           H  
ATOM   3964  HB3BCYS A 226      39.035  14.302   1.195  0.32 23.74           H  
ATOM   3965  HG ACYS A 226      41.754  15.605  -0.979  0.68 24.35           H  
ATOM   3966  HG BCYS A 226      40.081  13.397  -1.687  0.32 35.57           H  
ATOM   3967  N   LEU A 227      36.532  15.437   0.372  1.00 18.09           N  
ATOM   3968  CA  LEU A 227      35.127  15.112   0.123  1.00 22.30           C  
ATOM   3969  C   LEU A 227      34.445  16.208  -0.682  1.00 22.91           C  
ATOM   3970  O   LEU A 227      33.769  15.938  -1.688  1.00 16.56           O  
ATOM   3971  CB  LEU A 227      34.402  14.913   1.447  1.00 17.01           C  
ATOM   3972  CG  LEU A 227      32.896  14.628   1.336  1.00 20.67           C  
ATOM   3973  CD1 LEU A 227      32.609  13.356   0.551  1.00 20.83           C  
ATOM   3974  CD2 LEU A 227      32.289  14.574   2.730  1.00 24.48           C  
ATOM   3975  H  ALEU A 227      36.744  15.523   1.201  0.68 21.65           H  
ATOM   3976  H  BLEU A 227      36.719  15.550   1.204  0.32 21.65           H  
ATOM   3977  HA  LEU A 227      35.074  14.285  -0.381  1.00 26.70           H  
ATOM   3978  HB2 LEU A 227      34.808  14.163   1.909  1.00 20.35           H  
ATOM   3979  HB3 LEU A 227      34.508  15.717   1.979  1.00 20.35           H  
ATOM   3980  HG  LEU A 227      32.477  15.364   0.863  1.00 24.74           H  
ATOM   3981 HD11 LEU A 227      31.649  13.221   0.510  1.00 24.94           H  
ATOM   3982 HD12 LEU A 227      32.969  13.451  -0.345  1.00 24.94           H  
ATOM   3983 HD13 LEU A 227      33.030  12.607   0.999  1.00 24.94           H  
ATOM   3984 HD21 LEU A 227      31.339  14.394   2.653  1.00 29.32           H  
ATOM   3985 HD22 LEU A 227      32.720  13.867   3.235  1.00 29.32           H  
ATOM   3986 HD23 LEU A 227      32.429  15.428   3.168  1.00 29.32           H  
ATOM   3987  N   ALA A 228      34.635  17.463  -0.267  1.00 17.21           N  
ATOM   3988  CA  ALA A 228      34.052  18.582  -1.004  1.00 17.78           C  
ATOM   3989  C   ALA A 228      34.561  18.605  -2.436  1.00 15.54           C  
ATOM   3990  O   ALA A 228      33.785  18.752  -3.388  1.00 16.61           O  
ATOM   3991  CB  ALA A 228      34.352  19.905  -0.295  1.00 15.46           C  
ATOM   3992  H   ALA A 228      35.091  17.689   0.427  1.00 20.59           H  
ATOM   3993  HA  ALA A 228      33.089  18.472  -1.032  1.00 21.28           H  
ATOM   3994  HB1 ALA A 228      33.956  20.631  -0.801  1.00 18.49           H  
ATOM   3995  HB2 ALA A 228      33.973  19.877   0.598  1.00 18.49           H  
ATOM   3996  HB3 ALA A 228      35.314  20.023  -0.243  1.00 18.49           H  
ATOM   3997  N   ASP A 229      35.864  18.445  -2.612  1.00 19.82           N  
ATOM   3998  CA  ASP A 229      36.422  18.490  -3.949  1.00 17.14           C  
ATOM   3999  C   ASP A 229      35.813  17.411  -4.839  1.00 22.51           C  
ATOM   4000  O   ASP A 229      35.411  17.678  -5.974  1.00 19.04           O  
ATOM   4001  CB  ASP A 229      37.933  18.334  -3.907  1.00 17.55           C  
ATOM   4002  CG  ASP A 229      38.550  18.500  -5.281  1.00 20.04           C  
ATOM   4003  OD1 ASP A 229      38.299  19.545  -5.897  1.00 18.59           O  
ATOM   4004  OD2 ASP A 229      39.276  17.615  -5.747  1.00 18.48           O  
ATOM   4005  H   ASP A 229      36.436  18.311  -1.985  1.00 23.72           H  
ATOM   4006  HA  ASP A 229      36.221  19.352  -4.345  1.00 20.50           H  
ATOM   4007  HB2 ASP A 229      38.308  19.010  -3.322  1.00 21.00           H  
ATOM   4008  HB3 ASP A 229      38.154  17.448  -3.580  1.00 21.00           H  
ATOM   4009  N   THR A 230      35.803  16.169  -4.360  1.00 16.45           N  
ATOM   4010  CA  THR A 230      35.288  15.061  -5.166  1.00 17.15           C  
ATOM   4011  C   THR A 230      33.824  15.259  -5.501  1.00 15.95           C  
ATOM   4012  O   THR A 230      33.423  15.057  -6.643  1.00 17.84           O  
ATOM   4013  CB  THR A 230      35.510  13.743  -4.421  1.00 23.21           C  
ATOM   4014  OG1 THR A 230      36.903  13.438  -4.475  1.00 22.24           O  
ATOM   4015  CG2 THR A 230      34.750  12.566  -5.067  1.00 19.94           C  
ATOM   4016  H   THR A 230      36.084  15.942  -3.580  1.00 19.68           H  
ATOM   4017  HA  THR A 230      35.783  15.021  -5.999  1.00 20.53           H  
ATOM   4018  HB  THR A 230      35.227  13.832  -3.497  1.00 27.79           H  
ATOM   4019  HG1 THR A 230      37.346  14.051  -4.111  1.00 26.63           H  
ATOM   4020 HG21 THR A 230      34.915  11.751  -4.568  1.00 23.87           H  
ATOM   4021 HG22 THR A 230      33.798  12.748  -5.068  1.00 23.87           H  
ATOM   4022 HG23 THR A 230      35.049  12.442  -5.982  1.00 23.87           H  
ATOM   4023  N   CYS A 231      33.011  15.678  -4.525  1.00 16.59           N  
ATOM   4024  CA  CYS A 231      31.593  15.880  -4.792  1.00 19.19           C  
ATOM   4025  C   CYS A 231      31.375  16.938  -5.858  1.00 26.62           C  
ATOM   4026  O   CYS A 231      30.489  16.809  -6.707  1.00 18.22           O  
ATOM   4027  CB  CYS A 231      30.864  16.289  -3.523  1.00 19.05           C  
ATOM   4028  SG  CYS A 231      30.680  14.963  -2.345  1.00 20.13           S  
ATOM   4029  H   CYS A 231      33.254  15.848  -3.718  1.00 19.85           H  
ATOM   4030  HA  CYS A 231      31.207  15.048  -5.109  1.00 22.97           H  
ATOM   4031  HB2 CYS A 231      31.361  17.002  -3.093  1.00 22.80           H  
ATOM   4032  HB3 CYS A 231      29.976  16.602  -3.759  1.00 22.80           H  
ATOM   4033  HG  CYS A 231      31.768  14.569  -2.028  1.00 24.10           H  
ATOM   4034  N   LEU A 232      32.147  18.010  -5.801  1.00 17.32           N  
ATOM   4035  CA  LEU A 232      32.015  19.069  -6.789  1.00 15.11           C  
ATOM   4036  C   LEU A 232      32.448  18.579  -8.163  1.00 19.90           C  
ATOM   4037  O   LEU A 232      31.850  18.945  -9.175  1.00 20.03           O  
ATOM   4038  CB  LEU A 232      32.833  20.285  -6.348  1.00 13.87           C  
ATOM   4039  CG  LEU A 232      32.191  21.020  -5.161  1.00 18.04           C  
ATOM   4040  CD1 LEU A 232      33.111  22.106  -4.651  1.00 22.33           C  
ATOM   4041  CD2 LEU A 232      30.863  21.631  -5.543  1.00 20.44           C  
ATOM   4042  H   LEU A 232      32.750  18.150  -5.204  1.00 20.72           H  
ATOM   4043  HA  LEU A 232      31.084  19.336  -6.845  1.00 18.08           H  
ATOM   4044  HB2 LEU A 232      33.718  19.991  -6.078  1.00 16.58           H  
ATOM   4045  HB3 LEU A 232      32.900  20.908  -7.088  1.00 16.58           H  
ATOM   4046  HG  LEU A 232      32.038  20.389  -4.441  1.00 21.59           H  
ATOM   4047 HD11 LEU A 232      32.685  22.554  -3.904  1.00 26.74           H  
ATOM   4048 HD12 LEU A 232      33.945  21.703  -4.364  1.00 26.74           H  
ATOM   4049 HD13 LEU A 232      33.278  22.739  -5.367  1.00 26.74           H  
ATOM   4050 HD21 LEU A 232      30.491  22.084  -4.771  1.00 24.47           H  
ATOM   4051 HD22 LEU A 232      31.004  22.266  -6.264  1.00 24.47           H  
ATOM   4052 HD23 LEU A 232      30.263  20.927  -5.835  1.00 24.47           H  
ATOM   4053  N   LEU A 233      33.480  17.741  -8.218  1.00 17.97           N  
ATOM   4054  CA  LEU A 233      33.922  17.208  -9.502  1.00 18.94           C  
ATOM   4055  C   LEU A 233      32.883  16.252 -10.098  1.00 18.72           C  
ATOM   4056  O   LEU A 233      32.596  16.313 -11.304  1.00 21.46           O  
ATOM   4057  CB  LEU A 233      35.289  16.521  -9.320  1.00 20.85           C  
ATOM   4058  CG  LEU A 233      36.020  15.935 -10.522  1.00 30.94           C  
ATOM   4059  CD1 LEU A 233      36.275  17.025 -11.529  1.00 36.94           C  
ATOM   4060  CD2 LEU A 233      37.351  15.298 -10.046  1.00 32.80           C  
ATOM   4061  H   LEU A 233      33.933  17.470  -7.540  1.00 21.50           H  
ATOM   4062  HA  LEU A 233      34.039  17.944 -10.123  1.00 22.67           H  
ATOM   4063  HB2 LEU A 233      35.890  17.171  -8.925  1.00 24.96           H  
ATOM   4064  HB3 LEU A 233      35.166  15.791  -8.693  1.00 24.96           H  
ATOM   4065  HG  LEU A 233      35.474  15.248 -10.935  1.00 37.07           H  
ATOM   4066 HD11 LEU A 233      36.740  16.646 -12.291  1.00 44.27           H  
ATOM   4067 HD12 LEU A 233      35.425  17.398 -11.811  1.00 44.27           H  
ATOM   4068 HD13 LEU A 233      36.819  17.714 -11.117  1.00 44.27           H  
ATOM   4069 HD21 LEU A 233      37.814  14.926 -10.813  1.00 39.30           H  
ATOM   4070 HD22 LEU A 233      37.897  15.983  -9.629  1.00 39.30           H  
ATOM   4071 HD23 LEU A 233      37.154  14.596  -9.406  1.00 39.30           H  
ATOM   4072  N   LEU A 234      32.279  15.388  -9.273  1.00 20.36           N  
ATOM   4073  CA  LEU A 234      31.235  14.498  -9.775  1.00 23.88           C  
ATOM   4074  C   LEU A 234      30.082  15.300 -10.350  1.00 28.21           C  
ATOM   4075  O   LEU A 234      29.598  15.028 -11.452  1.00 26.23           O  
ATOM   4076  CB  LEU A 234      30.729  13.593  -8.663  1.00 18.91           C  
ATOM   4077  CG  LEU A 234      31.700  12.524  -8.150  1.00 23.84           C  
ATOM   4078  CD1 LEU A 234      31.260  12.004  -6.782  1.00 27.17           C  
ATOM   4079  CD2 LEU A 234      31.750  11.387  -9.155  1.00 33.47           C  
ATOM   4080  H   LEU A 234      32.454  15.300  -8.435  1.00 24.37           H  
ATOM   4081  HA  LEU A 234      31.601  13.940 -10.480  1.00 28.60           H  
ATOM   4082  HB2 LEU A 234      30.489  14.149  -7.905  1.00 22.63           H  
ATOM   4083  HB3 LEU A 234      29.938  13.132  -8.984  1.00 22.63           H  
ATOM   4084  HG  LEU A 234      32.588  12.903  -8.067  1.00 28.54           H  
ATOM   4085 HD11 LEU A 234      31.891  11.331  -6.483  1.00 32.55           H  
ATOM   4086 HD12 LEU A 234      31.243  12.744  -6.154  1.00 32.55           H  
ATOM   4087 HD13 LEU A 234      30.375  11.616  -6.861  1.00 32.55           H  
ATOM   4088 HD21 LEU A 234      32.364  10.708  -8.833  1.00 40.10           H  
ATOM   4089 HD22 LEU A 234      30.861  11.011  -9.251  1.00 40.10           H  
ATOM   4090 HD23 LEU A 234      32.056  11.734 -10.008  1.00 40.10           H  
ATOM   4091  N   MET A 235      29.610  16.281  -9.591  1.00 23.24           N  
ATOM   4092  CA  MET A 235      28.566  17.181 -10.064  1.00 21.45           C  
ATOM   4093  C   MET A 235      28.948  17.848 -11.384  1.00 23.77           C  
ATOM   4094  O   MET A 235      28.098  18.048 -12.264  1.00 30.50           O  
ATOM   4095  CB  MET A 235      28.318  18.226  -8.980  1.00 22.99           C  
ATOM   4096  CG  MET A 235      27.257  19.214  -9.277  1.00 42.89           C  
ATOM   4097  SD  MET A 235      27.169  20.400  -7.917  1.00 38.20           S  
ATOM   4098  CE  MET A 235      26.966  19.274  -6.514  1.00 25.75           C  
ATOM   4099  H   MET A 235      29.880  16.448  -8.792  1.00 27.82           H  
ATOM   4100  HA  MET A 235      27.747  16.677 -10.189  1.00 25.68           H  
ATOM   4101  HB2 MET A 235      28.066  17.767  -8.163  1.00 27.53           H  
ATOM   4102  HB3 MET A 235      29.141  18.718  -8.834  1.00 27.53           H  
ATOM   4103  HG2 MET A 235      27.473  19.691 -10.094  1.00 51.41           H  
ATOM   4104  HG3 MET A 235      26.402  18.764  -9.356  1.00 51.41           H  
ATOM   4105  HE1 MET A 235      26.904  19.794  -5.698  1.00 30.85           H  
ATOM   4106  HE2 MET A 235      26.156  18.756  -6.639  1.00 30.85           H  
ATOM   4107  HE3 MET A 235      27.734  18.682  -6.471  1.00 30.85           H  
ATOM   4108  N   ASP A 236      30.202  18.253 -11.505  1.00 26.91           N  
ATOM   4109  CA  ASP A 236      30.706  18.925 -12.703  1.00 28.11           C  
ATOM   4110  C   ASP A 236      30.677  17.994 -13.915  1.00 37.94           C  
ATOM   4111  O   ASP A 236      30.315  18.403 -15.027  1.00 31.12           O  
ATOM   4112  CB  ASP A 236      32.140  19.391 -12.410  1.00 31.99           C  
ATOM   4113  CG  ASP A 236      32.551  20.618 -13.179  1.00 31.01           C  
ATOM   4114  OD1 ASP A 236      31.739  21.128 -13.942  1.00 28.95           O  
ATOM   4115  OD2 ASP A 236      33.712  21.054 -13.013  1.00 28.90           O  
ATOM   4116  H  AASP A 236      30.799  18.149 -10.894  0.60 32.23           H  
ATOM   4117  H  BASP A 236      30.799  18.149 -10.894  0.40 32.23           H  
ATOM   4118  HA  ASP A 236      30.160  19.703 -12.896  1.00 33.67           H  
ATOM   4119  HB2 ASP A 236      32.215  19.595 -11.465  1.00 38.33           H  
ATOM   4120  HB3 ASP A 236      32.754  18.677 -12.642  1.00 38.33           H  
ATOM   4121  N   LYS A 237      31.027  16.730 -13.711  1.00 35.51           N  
ATOM   4122  CA  LYS A 237      31.163  15.795 -14.824  1.00 38.13           C  
ATOM   4123  C   LYS A 237      29.832  15.559 -15.518  1.00 32.01           C  
ATOM   4124  O   LYS A 237      29.781  15.415 -16.747  1.00 32.45           O  
ATOM   4125  CB  LYS A 237      31.743  14.473 -14.308  1.00 39.35           C  
ATOM   4126  CG  LYS A 237      32.208  13.501 -15.374  1.00 63.50           C  
ATOM   4127  CD  LYS A 237      33.046  12.371 -14.761  1.00 87.92           C  
ATOM   4128  CE  LYS A 237      32.281  11.545 -13.712  1.00 78.08           C  
ATOM   4129  NZ  LYS A 237      31.299  10.575 -14.299  1.00 77.24           N  
ATOM   4130  H   LYS A 237      31.192  16.388 -12.940  1.00 42.56           H  
ATOM   4131  HA  LYS A 237      31.781  16.162 -15.475  1.00 45.70           H  
ATOM   4132  HB2 LYS A 237      32.507  14.672 -13.745  1.00 47.16           H  
ATOM   4133  HB3 LYS A 237      31.063  14.023 -13.783  1.00 47.16           H  
ATOM   4134  HG2 LYS A 237      31.435  13.108 -15.809  1.00 76.14           H  
ATOM   4135  HG3 LYS A 237      32.756  13.972 -16.021  1.00 76.14           H  
ATOM   4136  HD2 LYS A 237      33.326  11.769 -15.468  1.00105.45           H  
ATOM   4137  HD3 LYS A 237      33.824  12.756 -14.328  1.00105.45           H  
ATOM   4138  HE2 LYS A 237      32.920  11.038 -13.187  1.00 93.64           H  
ATOM   4139  HE3 LYS A 237      31.790  12.151 -13.135  1.00 93.64           H  
ATOM   4140  HZ1 LYS A 237      30.888  10.127 -13.649  1.00 92.63           H  
ATOM   4141  HZ2 LYS A 237      30.690  11.012 -14.779  1.00 92.63           H  
ATOM   4142  HZ3 LYS A 237      31.722   9.996 -14.827  1.00 92.63           H  
ATOM   4143  N   ARG A 238      28.742  15.565 -14.773  1.00 35.79           N  
ATOM   4144  CA  ARG A 238      27.444  15.279 -15.355  1.00 40.97           C  
ATOM   4145  C   ARG A 238      26.457  16.423 -15.239  1.00 35.72           C  
ATOM   4146  O   ARG A 238      25.307  16.269 -15.665  1.00 33.79           O  
ATOM   4147  CB  ARG A 238      26.855  14.014 -14.725  1.00 67.91           C  
ATOM   4148  CG  ARG A 238      26.998  13.909 -13.213  1.00 56.32           C  
ATOM   4149  CD  ARG A 238      27.394  12.480 -12.845  1.00 59.33           C  
ATOM   4150  NE  ARG A 238      27.108  12.161 -11.452  1.00 72.65           N  
ATOM   4151  CZ  ARG A 238      27.687  11.177 -10.775  1.00 58.34           C  
ATOM   4152  NH1 ARG A 238      28.597  10.415 -11.359  1.00 66.62           N  
ATOM   4153  NH2 ARG A 238      27.353  10.955  -9.513  1.00 53.98           N  
ATOM   4154  H   ARG A 238      28.726  15.730 -13.929  1.00 42.89           H  
ATOM   4155  HA  ARG A 238      27.568  15.100 -16.301  1.00 49.10           H  
ATOM   4156  HB2 ARG A 238      25.908  13.981 -14.931  1.00 81.44           H  
ATOM   4157  HB3 ARG A 238      27.298  13.243 -15.113  1.00 81.44           H  
ATOM   4158  HG2 ARG A 238      27.692  14.513 -12.907  1.00 67.53           H  
ATOM   4159  HG3 ARG A 238      26.150  14.115 -12.789  1.00 67.53           H  
ATOM   4160  HD2 ARG A 238      26.899  11.860 -13.403  1.00 71.14           H  
ATOM   4161  HD3 ARG A 238      28.347  12.368 -12.989  1.00 71.14           H  
ATOM   4162  HE  ARG A 238      26.525  12.642 -11.041  1.00 87.12           H  
ATOM   4163 HH11 ARG A 238      28.813  10.555 -12.180  1.00 79.89           H  
ATOM   4164 HH12 ARG A 238      28.972   9.778 -10.919  1.00 79.89           H  
ATOM   4165 HH21 ARG A 238      26.763  11.451  -9.131  1.00 64.71           H  
ATOM   4166 HH22 ARG A 238      27.731  10.320  -9.073  1.00 64.71           H  
ATOM   4167  N   LYS A 239      26.875  17.574 -14.705  1.00 25.44           N  
ATOM   4168  CA  LYS A 239      25.984  18.715 -14.472  1.00 22.30           C  
ATOM   4169  C   LYS A 239      24.684  18.307 -13.802  1.00 35.75           C  
ATOM   4170  O   LYS A 239      23.598  18.781 -14.139  1.00 34.17           O  
ATOM   4171  CB  LYS A 239      25.725  19.439 -15.782  1.00 37.31           C  
ATOM   4172  CG  LYS A 239      26.986  19.987 -16.398  1.00 27.69           C  
ATOM   4173  CD  LYS A 239      27.534  21.132 -15.595  1.00 28.75           C  
ATOM   4174  CE  LYS A 239      28.811  21.589 -16.198  1.00 35.77           C  
ATOM   4175  NZ  LYS A 239      29.340  22.754 -15.497  1.00 27.68           N  
ATOM   4176  H   LYS A 239      27.687  17.721 -14.464  1.00 30.47           H  
ATOM   4177  HA  LYS A 239      26.433  19.338 -13.879  1.00 26.70           H  
ATOM   4178  HB2 LYS A 239      25.327  18.819 -16.413  1.00 44.71           H  
ATOM   4179  HB3 LYS A 239      25.122  20.181 -15.620  1.00 44.71           H  
ATOM   4180  HG2 LYS A 239      27.658  19.288 -16.430  1.00 33.17           H  
ATOM   4181  HG3 LYS A 239      26.792  20.308 -17.293  1.00 33.17           H  
ATOM   4182  HD2 LYS A 239      26.904  21.869 -15.605  1.00 34.44           H  
ATOM   4183  HD3 LYS A 239      27.707  20.840 -14.687  1.00 34.44           H  
ATOM   4184  HE2 LYS A 239      29.466  20.876 -16.143  1.00 42.86           H  
ATOM   4185  HE3 LYS A 239      28.658  21.835 -17.124  1.00 42.86           H  
ATOM   4186  HZ1 LYS A 239      28.756  23.424 -15.536  1.00 33.16           H  
ATOM   4187  HZ2 LYS A 239      29.491  22.552 -14.643  1.00 33.16           H  
ATOM   4188  HZ3 LYS A 239      30.105  23.013 -15.872  1.00 33.16           H  
ATOM   4189  N  AASP A 240      24.806  17.468 -12.787  0.66 31.91           N  
ATOM   4190  N  BASP A 240      24.780  17.384 -12.851  0.34 32.13           N  
ATOM   4191  CA AASP A 240      23.648  16.843 -12.153  0.66 36.51           C  
ATOM   4192  CA BASP A 240      23.605  16.869 -12.153  0.34 36.53           C  
ATOM   4193  C  AASP A 240      23.847  16.806 -10.642  0.66 38.17           C  
ATOM   4194  C  BASP A 240      23.889  16.835 -10.658  0.34 38.14           C  
ATOM   4195  O  AASP A 240      24.176  15.763 -10.071  0.66 33.87           O  
ATOM   4196  O  BASP A 240      24.339  15.816 -10.121  0.34 34.51           O  
ATOM   4197  CB AASP A 240      23.446  15.445 -12.728  0.66 34.75           C  
ATOM   4198  CB BASP A 240      23.220  15.490 -12.667  0.34 34.68           C  
ATOM   4199  CG AASP A 240      22.123  14.849 -12.366  0.66 39.71           C  
ATOM   4200  CG BASP A 240      21.935  14.993 -12.059  0.34 37.86           C  
ATOM   4201  OD1AASP A 240      21.403  15.468 -11.560  0.66 38.11           O  
ATOM   4202  OD1BASP A 240      21.299  15.772 -11.319  0.34 39.36           O  
ATOM   4203  OD2AASP A 240      21.826  13.753 -12.898  0.66 36.96           O  
ATOM   4204  OD2BASP A 240      21.567  13.830 -12.321  0.34 40.17           O  
ATOM   4205  H  AASP A 240      25.558  17.238 -12.438  0.66 38.24           H  
ATOM   4206  H  BASP A 240      25.522  17.036 -12.588  0.34 38.50           H  
ATOM   4207  HA AASP A 240      22.855  17.369 -12.343  0.66 43.75           H  
ATOM   4208  HA BASP A 240      22.857  17.468 -12.305  0.34 43.77           H  
ATOM   4209  HB2AASP A 240      23.498  15.492 -13.696  0.66 41.65           H  
ATOM   4210  HB2BASP A 240      23.103  15.531 -13.629  0.34 41.56           H  
ATOM   4211  HB3AASP A 240      24.141  14.861 -12.387  0.66 41.65           H  
ATOM   4212  HB3BASP A 240      23.922  14.860 -12.443  0.34 41.56           H  
ATOM   4213  N   PRO A 241      23.628  17.933  -9.955  1.00 34.60           N  
ATOM   4214  CA  PRO A 241      23.796  17.927  -8.492  1.00 37.92           C  
ATOM   4215  C   PRO A 241      23.025  16.828  -7.800  1.00 39.58           C  
ATOM   4216  O   PRO A 241      23.524  16.240  -6.831  1.00 36.24           O  
ATOM   4217  CB  PRO A 241      23.285  19.315  -8.072  1.00 43.02           C  
ATOM   4218  CG  PRO A 241      23.364  20.159  -9.297  1.00 34.21           C  
ATOM   4219  CD  PRO A 241      23.192  19.243 -10.470  1.00 38.95           C  
ATOM   4220  HA  PRO A 241      24.736  17.851  -8.263  1.00 45.44           H  
ATOM   4221  HB2 PRO A 241      22.368  19.245  -7.764  1.00 51.56           H  
ATOM   4222  HB3 PRO A 241      23.854  19.674  -7.373  1.00 51.56           H  
ATOM   4223  HG2 PRO A 241      22.654  20.820  -9.278  1.00 40.99           H  
ATOM   4224  HG3 PRO A 241      24.230  20.594  -9.332  1.00 40.99           H  
ATOM   4225  HD2 PRO A 241      22.260  19.207 -10.736  1.00 46.68           H  
ATOM   4226  HD3 PRO A 241      23.760  19.523 -11.203  1.00 46.68           H  
ATOM   4227  N   SER A 242      21.827  16.511  -8.290  1.00 36.41           N  
ATOM   4228  CA  SER A 242      20.960  15.568  -7.600  1.00 44.45           C  
ATOM   4229  C   SER A 242      21.520  14.163  -7.630  1.00 32.63           C  
ATOM   4230  O   SER A 242      21.135  13.336  -6.804  1.00 44.85           O  
ATOM   4231  CB  SER A 242      19.551  15.594  -8.219  1.00 43.00           C  
ATOM   4232  OG  SER A 242      18.876  16.786  -7.849  1.00 62.21           O  
ATOM   4233  H   SER A 242      21.497  16.829  -9.018  1.00 43.64           H  
ATOM   4234  HA  SER A 242      20.881  15.837  -6.671  1.00 53.28           H  
ATOM   4235  HB2 SER A 242      19.627  15.558  -9.185  1.00 51.54           H  
ATOM   4236  HB3 SER A 242      19.047  14.830  -7.896  1.00 51.54           H  
ATOM   4237  HG  SER A 242      18.108  16.798  -8.187  1.00 74.59           H  
ATOM   4238  N   SER A 243      22.424  13.881  -8.550  1.00 34.00           N  
ATOM   4239  CA  SER A 243      23.028  12.568  -8.635  1.00 35.99           C  
ATOM   4240  C   SER A 243      24.144  12.354  -7.625  1.00 33.45           C  
ATOM   4241  O   SER A 243      24.662  11.242  -7.544  1.00 31.85           O  
ATOM   4242  CB  SER A 243      23.601  12.348 -10.032  1.00 38.08           C  
ATOM   4243  OG  SER A 243      24.781  13.105 -10.227  1.00 38.42           O  
ATOM   4244  H   SER A 243      22.707  14.438  -9.142  1.00 40.75           H  
ATOM   4245  HA  SER A 243      22.347  11.896  -8.478  1.00 43.13           H  
ATOM   4246  HB2 SER A 243      23.809  11.407 -10.142  1.00 45.63           H  
ATOM   4247  HB3 SER A 243      22.941  12.620 -10.689  1.00 45.63           H  
ATOM   4248  HG  SER A 243      24.616  13.923 -10.136  1.00 46.05           H  
ATOM   4249  N   VAL A 244      24.555  13.379  -6.885  1.00 30.34           N  
ATOM   4250  CA  VAL A 244      25.679  13.267  -5.952  1.00 30.93           C  
ATOM   4251  C   VAL A 244      25.144  12.970  -4.556  1.00 24.67           C  
ATOM   4252  O   VAL A 244      24.406  13.777  -3.973  1.00 28.61           O  
ATOM   4253  CB  VAL A 244      26.536  14.541  -5.956  1.00 34.23           C  
ATOM   4254  CG1 VAL A 244      27.663  14.428  -4.925  1.00 30.19           C  
ATOM   4255  CG2 VAL A 244      27.101  14.770  -7.340  1.00 33.84           C  
ATOM   4256  H   VAL A 244      24.197  14.161  -6.904  1.00 36.35           H  
ATOM   4257  HA  VAL A 244      26.242  12.525  -6.223  1.00 37.06           H  
ATOM   4258  HB  VAL A 244      25.982  15.302  -5.721  1.00 41.02           H  
ATOM   4259 HG11 VAL A 244      28.191  15.242  -4.944  1.00 36.17           H  
ATOM   4260 HG12 VAL A 244      27.274  14.306  -4.045  1.00 36.17           H  
ATOM   4261 HG13 VAL A 244      28.221  13.667  -5.150  1.00 36.17           H  
ATOM   4262 HG21 VAL A 244      27.640  15.577  -7.331  1.00 40.55           H  
ATOM   4263 HG22 VAL A 244      27.648  14.008  -7.587  1.00 40.55           H  
ATOM   4264 HG23 VAL A 244      26.367  14.869  -7.967  1.00 40.55           H  
ATOM   4265  N   ASP A 245      25.535  11.821  -4.025  1.00 25.35           N  
ATOM   4266  CA  ASP A 245      25.180  11.356  -2.680  1.00 25.56           C  
ATOM   4267  C   ASP A 245      26.433  11.514  -1.809  1.00 21.58           C  
ATOM   4268  O   ASP A 245      27.345  10.683  -1.856  1.00 23.34           O  
ATOM   4269  CB  ASP A 245      24.704   9.917  -2.761  1.00 26.88           C  
ATOM   4270  CG  ASP A 245      24.205   9.368  -1.446  1.00 38.45           C  
ATOM   4271  OD1 ASP A 245      24.598   9.847  -0.363  1.00 32.19           O  
ATOM   4272  OD2 ASP A 245      23.419   8.404  -1.517  1.00 46.20           O  
ATOM   4273  H   ASP A 245      26.035  11.261  -4.444  1.00 30.36           H  
ATOM   4274  HA  ASP A 245      24.469  11.905  -2.315  1.00 30.62           H  
ATOM   4275  HB2 ASP A 245      23.977   9.864  -3.401  1.00 32.20           H  
ATOM   4276  HB3 ASP A 245      25.442   9.359  -3.054  1.00 32.20           H  
ATOM   4277  N  AILE A 246      26.452  12.585  -1.012  0.74 25.57           N  
ATOM   4278  N  BILE A 246      26.498  12.594  -1.030  0.26 25.76           N  
ATOM   4279  CA AILE A 246      27.652  12.950  -0.263  0.74 23.90           C  
ATOM   4280  CA BILE A 246      27.759  12.920  -0.362  0.26 24.03           C  
ATOM   4281  C  AILE A 246      28.072  11.813   0.656  0.74 20.73           C  
ATOM   4282  C  BILE A 246      28.089  11.909   0.731  0.26 21.16           C  
ATOM   4283  O  AILE A 246      29.243  11.430   0.689  0.74 18.48           O  
ATOM   4284  O  BILE A 246      29.260  11.729   1.081  0.26 20.60           O  
ATOM   4285  CB AILE A 246      27.411  14.254   0.520  0.74 24.09           C  
ATOM   4286  CB BILE A 246      27.719  14.355   0.195  0.26 24.39           C  
ATOM   4287  CG1AILE A 246      27.177  15.421  -0.449  0.74 24.36           C  
ATOM   4288  CG1BILE A 246      29.056  14.710   0.848  0.26 26.15           C  
ATOM   4289  CG2AILE A 246      28.578  14.546   1.447  0.74 27.90           C  
ATOM   4290  CG2BILE A 246      26.599  14.504   1.192  0.26 27.47           C  
ATOM   4291  CD1AILE A 246      26.873  16.749   0.235  0.74 32.56           C  
ATOM   4292  CD1BILE A 246      29.213  16.191   1.180  0.26 27.03           C  
ATOM   4293  H  AILE A 246      25.784  13.113  -0.890  0.74 30.63           H  
ATOM   4294  H  BILE A 246      25.851  13.139  -0.875  0.26 30.85           H  
ATOM   4295  HA AILE A 246      28.376  13.109  -0.889  0.74 28.62           H  
ATOM   4296  HA BILE A 246      28.472  12.882  -1.018  0.26 28.78           H  
ATOM   4297  HB AILE A 246      26.613  14.142   1.060  0.74 28.85           H  
ATOM   4298  HB BILE A 246      27.562  14.967  -0.541  0.26 29.21           H  
ATOM   4299 HG12AILE A 246      27.974  15.543  -0.989  0.74 29.17           H  
ATOM   4300 HG12BILE A 246      29.141  14.211   1.676  0.26 31.32           H  
ATOM   4301 HG13AILE A 246      26.424  15.205  -1.021  0.74 29.17           H  
ATOM   4302 HG13BILE A 246      29.774  14.465   0.243  0.26 31.32           H  
ATOM   4303 HG21AILE A 246      28.400  15.370   1.927  0.74 33.43           H  
ATOM   4304 HG21BILE A 246      26.595  15.415   1.528  0.26 32.91           H  
ATOM   4305 HG22AILE A 246      28.674  13.812   2.074  0.74 33.43           H  
ATOM   4306 HG22BILE A 246      25.757  14.310   0.752  0.26 32.91           H  
ATOM   4307 HG23AILE A 246      29.386  14.638   0.918  0.74 33.43           H  
ATOM   4308 HG23BILE A 246      26.742  13.883   1.923  0.26 32.91           H  
ATOM   4309 HD11AILE A 246      26.070  16.652   0.770  0.74 39.02           H  
ATOM   4310 HD11BILE A 246      30.081  16.332   1.588  0.26 32.37           H  
ATOM   4311 HD12AILE A 246      26.739  17.429  -0.443  0.74 39.02           H  
ATOM   4312 HD12BILE A 246      29.144  16.706   0.361  0.26 32.37           H  
ATOM   4313 HD13AILE A 246      27.622  16.990   0.802  0.74 39.02           H  
ATOM   4314 HD13BILE A 246      28.510  16.452   1.796  0.26 32.37           H  
ATOM   4315  N  ALYS A 247      27.115  11.259   1.416  0.74 21.89           N  
ATOM   4316  N  BLYS A 247      27.081  11.242   1.298  0.26 22.51           N  
ATOM   4317  CA ALYS A 247      27.420  10.175   2.348  0.74 25.42           C  
ATOM   4318  CA BLYS A 247      27.356  10.217   2.301  0.26 25.66           C  
ATOM   4319  C  ALYS A 247      28.031   8.989   1.624  0.74 21.41           C  
ATOM   4320  C  BLYS A 247      27.963   8.980   1.655  0.26 21.74           C  
ATOM   4321  O  ALYS A 247      29.016   8.412   2.095  0.74 20.98           O  
ATOM   4322  O  BLYS A 247      28.868   8.355   2.218  0.26 21.88           O  
ATOM   4323  CB ALYS A 247      26.156   9.750   3.095  0.74 29.61           C  
ATOM   4324  CB BLYS A 247      26.073   9.867   3.054  0.26 30.12           C  
ATOM   4325  CG ALYS A 247      25.522  10.874   3.901  0.74 37.96           C  
ATOM   4326  CG BLYS A 247      25.375  11.086   3.647  0.26 37.72           C  
ATOM   4327  CD ALYS A 247      24.193  10.446   4.560  0.74 48.21           C  
ATOM   4328  CD BLYS A 247      24.098  10.729   4.414  0.26 46.72           C  
ATOM   4329  CE ALYS A 247      23.101  10.150   3.524  0.74 45.02           C  
ATOM   4330  CE BLYS A 247      23.083   9.989   3.545  0.26 45.34           C  
ATOM   4331  NZ ALYS A 247      21.894   9.512   4.114  0.74 69.42           N  
ATOM   4332  NZ BLYS A 247      22.831  10.669   2.240  0.26 39.89           N  
ATOM   4333  H  ALYS A 247      26.288  11.495   1.407  0.74 26.22           H  
ATOM   4334  H  BLYS A 247      26.248  11.362   1.123  0.26 26.95           H  
ATOM   4335  HA ALYS A 247      28.063  10.491   3.002  0.74 30.45           H  
ATOM   4336  HA BLYS A 247      27.996  10.565   2.943  0.26 30.73           H  
ATOM   4337  HB2ALYS A 247      25.501   9.439   2.451  0.74 35.47           H  
ATOM   4338  HB2BLYS A 247      25.455   9.439   2.441  0.26 36.08           H  
ATOM   4339  HB3ALYS A 247      26.381   9.034   3.709  0.74 35.47           H  
ATOM   4340  HB3BLYS A 247      26.289   9.264   3.782  0.26 36.08           H  
ATOM   4341  HG2ALYS A 247      26.133  11.144   4.604  0.74 45.49           H  
ATOM   4342  HG2BLYS A 247      25.981  11.528   4.263  0.26 45.21           H  
ATOM   4343  HG3ALYS A 247      25.339  11.622   3.312  0.74 45.49           H  
ATOM   4344  HG3BLYS A 247      25.134  11.692   2.929  0.26 45.21           H  
ATOM   4345  HD2ALYS A 247      24.341   9.642   5.081  0.74 57.79           H  
ATOM   4346  HD2BLYS A 247      24.327  10.156   5.163  0.26 56.01           H  
ATOM   4347  HD3ALYS A 247      23.878  11.162   5.134  0.74 57.79           H  
ATOM   4348  HD3BLYS A 247      23.681  11.545   4.734  0.26 56.01           H  
ATOM   4349  HE2ALYS A 247      22.826  10.982   3.109  0.74 53.97           H  
ATOM   4350  HE2BLYS A 247      23.418   9.098   3.358  0.26 54.35           H  
ATOM   4351  HE3ALYS A 247      23.459   9.548   2.852  0.74 53.97           H  
ATOM   4352  HE3BLYS A 247      22.240   9.934   4.021  0.26 54.35           H  
ATOM   4353  HZ1ALYS A 247      21.538  10.047   4.730  0.74 83.25           H  
ATOM   4354  HZ1BLYS A 247      22.514  11.489   2.381  0.26 47.82           H  
ATOM   4355  HZ2ALYS A 247      21.290   9.359   3.479  0.74 83.25           H  
ATOM   4356  HZ2BLYS A 247      22.236  10.206   1.767  0.26 47.82           H  
ATOM   4357  HZ3ALYS A 247      22.115   8.739   4.496  0.74 83.25           H  
ATOM   4358  HZ3BLYS A 247      23.588  10.727   1.776  0.26 47.82           H  
ATOM   4359  N   LYS A 248      27.485   8.623   0.463  1.00 22.04           N  
ATOM   4360  CA  LYS A 248      28.061   7.497  -0.267  1.00 23.75           C  
ATOM   4361  C   LYS A 248      29.457   7.827  -0.741  1.00 24.57           C  
ATOM   4362  O   LYS A 248      30.329   6.961  -0.750  1.00 19.82           O  
ATOM   4363  CB  LYS A 248      27.199   7.109  -1.476  1.00 28.19           C  
ATOM   4364  CG  LYS A 248      25.992   6.293  -1.120  1.00 39.49           C  
ATOM   4365  CD  LYS A 248      25.276   5.819  -2.385  1.00 55.99           C  
ATOM   4366  CE  LYS A 248      23.935   5.143  -2.088  1.00 68.95           C  
ATOM   4367  NZ  LYS A 248      23.302   4.650  -3.357  1.00 79.03           N  
ATOM   4368  H   LYS A 248      26.819   9.006   0.077  1.00 26.39           H  
ATOM   4369  HA  LYS A 248      28.116   6.729   0.324  1.00 28.44           H  
ATOM   4370  HB2 LYS A 248      26.892   7.919  -1.914  1.00 33.77           H  
ATOM   4371  HB3 LYS A 248      27.739   6.588  -2.091  1.00 33.77           H  
ATOM   4372  HG2 LYS A 248      26.267   5.514  -0.611  1.00 47.34           H  
ATOM   4373  HG3 LYS A 248      25.376   6.836  -0.603  1.00 47.34           H  
ATOM   4374  HD2 LYS A 248      25.107   6.583  -2.958  1.00 67.13           H  
ATOM   4375  HD3 LYS A 248      25.840   5.177  -2.845  1.00 67.13           H  
ATOM   4376  HE2 LYS A 248      24.078   4.384  -1.502  1.00 82.69           H  
ATOM   4377  HE3 LYS A 248      23.335   5.783  -1.674  1.00 82.69           H  
ATOM   4378  HZ1 LYS A 248      22.523   4.259  -3.176  1.00 94.77           H  
ATOM   4379  HZ2 LYS A 248      23.161   5.333  -3.911  1.00 94.77           H  
ATOM   4380  HZ3 LYS A 248      23.837   4.061  -3.755  1.00 94.77           H  
ATOM   4381  N   VAL A 249      29.686   9.072  -1.167  1.00 19.07           N  
ATOM   4382  CA  VAL A 249      31.033   9.453  -1.561  1.00 19.93           C  
ATOM   4383  C   VAL A 249      31.973   9.318  -0.374  1.00 18.46           C  
ATOM   4384  O   VAL A 249      33.101   8.827  -0.502  1.00 19.22           O  
ATOM   4385  CB  VAL A 249      31.051  10.884  -2.134  1.00 20.59           C  
ATOM   4386  CG1 VAL A 249      32.482  11.316  -2.426  1.00 16.98           C  
ATOM   4387  CG2 VAL A 249      30.230  10.963  -3.421  1.00 23.81           C  
ATOM   4388  H   VAL A 249      29.096   9.693  -1.234  1.00 22.83           H  
ATOM   4389  HA  VAL A 249      31.341   8.850  -2.255  1.00 23.86           H  
ATOM   4390  HB  VAL A 249      30.669  11.498  -1.487  1.00 24.65           H  
ATOM   4391 HG11 VAL A 249      32.472  12.217  -2.785  1.00 20.32           H  
ATOM   4392 HG12 VAL A 249      32.992  11.293  -1.601  1.00 20.32           H  
ATOM   4393 HG13 VAL A 249      32.870  10.705  -3.072  1.00 20.32           H  
ATOM   4394 HG21 VAL A 249      30.259  11.872  -3.758  1.00 28.51           H  
ATOM   4395 HG22 VAL A 249      30.609  10.355  -4.074  1.00 28.51           H  
ATOM   4396 HG23 VAL A 249      29.314  10.711  -3.226  1.00 28.51           H  
ATOM   4397  N   LEU A 250      31.532   9.773   0.791  1.00 16.87           N  
ATOM   4398  CA  LEU A 250      32.362   9.678   1.989  1.00 19.00           C  
ATOM   4399  C   LEU A 250      32.665   8.231   2.344  1.00 20.99           C  
ATOM   4400  O   LEU A 250      33.810   7.880   2.649  1.00 18.21           O  
ATOM   4401  CB  LEU A 250      31.660  10.390   3.141  1.00 16.11           C  
ATOM   4402  CG  LEU A 250      32.379  10.360   4.500  1.00 21.64           C  
ATOM   4403  CD1 LEU A 250      33.852  10.734   4.316  1.00 23.05           C  
ATOM   4404  CD2 LEU A 250      31.713  11.296   5.511  1.00 20.82           C  
ATOM   4405  H   LEU A 250      30.764  10.139   0.917  1.00 20.19           H  
ATOM   4406  HA  LEU A 250      33.205  10.130   1.826  1.00 22.74           H  
ATOM   4407  HB2 LEU A 250      31.543  11.321   2.897  1.00 19.28           H  
ATOM   4408  HB3 LEU A 250      30.790   9.979   3.266  1.00 19.28           H  
ATOM   4409  HG  LEU A 250      32.341   9.459   4.857  1.00 25.91           H  
ATOM   4410 HD11 LEU A 250      34.293  10.712   5.180  1.00 27.60           H  
ATOM   4411 HD12 LEU A 250      34.267  10.095   3.716  1.00 27.60           H  
ATOM   4412 HD13 LEU A 250      33.907  11.626   3.940  1.00 27.60           H  
ATOM   4413 HD21 LEU A 250      32.196  11.248   6.351  1.00 24.93           H  
ATOM   4414 HD22 LEU A 250      31.739  12.203   5.166  1.00 24.93           H  
ATOM   4415 HD23 LEU A 250      30.793  11.017   5.641  1.00 24.93           H  
ATOM   4416  N   LEU A 251      31.658   7.364   2.289  1.00 19.40           N  
ATOM   4417  CA  LEU A 251      31.914   5.947   2.540  1.00 20.68           C  
ATOM   4418  C   LEU A 251      32.885   5.379   1.527  1.00 18.73           C  
ATOM   4419  O   LEU A 251      33.741   4.558   1.874  1.00 18.32           O  
ATOM   4420  CB  LEU A 251      30.588   5.170   2.547  1.00 20.60           C  
ATOM   4421  CG  LEU A 251      29.841   5.415   3.866  1.00 22.41           C  
ATOM   4422  CD1 LEU A 251      28.379   5.000   3.700  1.00 36.40           C  
ATOM   4423  CD2 LEU A 251      30.478   4.672   5.054  1.00 27.05           C  
ATOM   4424  H   LEU A 251      30.839   7.562   2.115  1.00 23.22           H  
ATOM   4425  HA  LEU A 251      32.316   5.853   3.418  1.00 24.76           H  
ATOM   4426  HB2 LEU A 251      30.029   5.475   1.815  1.00 24.66           H  
ATOM   4427  HB3 LEU A 251      30.767   4.220   2.465  1.00 24.66           H  
ATOM   4428  HG  LEU A 251      29.859   6.364   4.065  1.00 26.84           H  
ATOM   4429 HD11 LEU A 251      27.910   5.155   4.534  1.00 43.62           H  
ATOM   4430 HD12 LEU A 251      27.980   5.529   2.991  1.00 43.62           H  
ATOM   4431 HD13 LEU A 251      28.343   4.058   3.470  1.00 43.62           H  
ATOM   4432 HD21 LEU A 251      29.967   4.862   5.856  1.00 32.40           H  
ATOM   4433 HD22 LEU A 251      30.467   3.719   4.872  1.00 32.40           H  
ATOM   4434 HD23 LEU A 251      31.392   4.978   5.163  1.00 32.40           H  
ATOM   4435  N  AGLU A 252      32.778   5.804   0.266  0.52 19.75           N  
ATOM   4436  N  BGLU A 252      32.781   5.798   0.255  0.48 19.76           N  
ATOM   4437  CA AGLU A 252      33.743   5.367  -0.731  0.52 19.83           C  
ATOM   4438  CA BGLU A 252      33.715   5.304  -0.753  0.48 19.92           C  
ATOM   4439  C  AGLU A 252      35.154   5.799  -0.341  0.52 19.66           C  
ATOM   4440  C  BGLU A 252      35.139   5.752  -0.450  0.48 19.65           C  
ATOM   4441  O  AGLU A 252      36.092   4.996  -0.357  0.52 14.87           O  
ATOM   4442  O  BGLU A 252      36.095   5.006  -0.678  0.48 15.25           O  
ATOM   4443  CB AGLU A 252      33.343   5.914  -2.103  0.52 16.89           C  
ATOM   4444  CB BGLU A 252      33.293   5.765  -2.156  0.48 17.01           C  
ATOM   4445  CG AGLU A 252      34.206   5.449  -3.252  0.52 22.06           C  
ATOM   4446  CG BGLU A 252      34.314   5.485  -3.288  0.48 22.15           C  
ATOM   4447  CD AGLU A 252      34.125   3.954  -3.496  0.52 26.56           C  
ATOM   4448  CD BGLU A 252      34.474   4.003  -3.639  0.48 27.15           C  
ATOM   4449  OE1AGLU A 252      33.163   3.312  -3.008  0.52 21.63           O  
ATOM   4450  OE1BGLU A 252      35.624   3.550  -3.887  0.48 18.76           O  
ATOM   4451  OE2AGLU A 252      35.037   3.434  -4.178  0.52 24.86           O  
ATOM   4452  OE2BGLU A 252      33.445   3.301  -3.685  0.48 22.94           O  
ATOM   4453  H  AGLU A 252      32.167   6.334  -0.028  0.52 23.65           H  
ATOM   4454  H  BGLU A 252      32.192   6.353  -0.037  0.48 23.66           H  
ATOM   4455  HA AGLU A 252      33.730   4.398  -0.779  0.52 23.74           H  
ATOM   4456  HA BGLU A 252      33.702   4.334  -0.743  0.48 23.84           H  
ATOM   4457  HB2AGLU A 252      32.432   5.638  -2.291  0.52 20.20           H  
ATOM   4458  HB2BGLU A 252      32.467   5.314  -2.391  0.48 20.35           H  
ATOM   4459  HB3AGLU A 252      33.390   6.882  -2.075  0.52 20.20           H  
ATOM   4460  HB3BGLU A 252      33.142   6.723  -2.131  0.48 20.35           H  
ATOM   4461  HG2AGLU A 252      33.919   5.899  -4.063  0.52 26.41           H  
ATOM   4462  HG2BGLU A 252      34.023   5.948  -4.090  0.48 26.52           H  
ATOM   4463  HG3AGLU A 252      35.130   5.671  -3.061  0.52 26.41           H  
ATOM   4464  HG3BGLU A 252      35.182   5.819  -3.014  0.48 26.52           H
[truncated: 96,314 more chars]
