# Supplementary material for: Comprehensive encoding of conformational and compositional protein structural ensembles through the mmCIF data structure
Source: IUCrJ. 2024 Jun 25;11(Pt 4):494–501. doi: 10.1107/S2052252524005098 (PMC11220883; doi:10.1107/S2052252524005098)
Supplement: Supplementary file 2 [file m-11-00494-sup2.txt]

data_default
_cell.angle_beta                  90.000
_cell.angle_gamma                 120.000
_cell.length_b                    88.118
_cell.length_c                    103.900
_cell.angle_alpha                 90.000
_cell.volume                      698675.384
_cell.length_a                    88.118
_space_group.crystal_system       trigonal
_space_group.name_H-M_alt         'P 31 2 1'
_space_group.IT_number            152
_space_group.name_Hall            ' P 31 2"'
_symmetry.space_group_name_H-M    'P 31 2 1'
_symmetry.Int_Tables_number       152
_symmetry.space_group_name_Hall   ' P 31 2"'
loop_
  _space_group_symop.id
  _space_group_symop.operation_xyz
   1 x,y,z
   2 -y,x-y,z+1/3
   3 -x+y,-x,z+2/3
   4 x-y,-y,-z+2/3
   5 -x,-x+y,-z+1/3
   6 y,x,-z

loop_
  _struct_asym.id
   A
   B
   C
   D
   E
   F
   G
   H

loop_
  _struct_conf_type.id
  _struct_conf_type.criteria
  _struct_conf_type.reference
   HELX_P ? ?

loop_
  _struct_conf.conf_type_id
  _struct_conf.id
  _struct_conf.pdbx_PDB_helix_id
  _struct_conf.beg_label_comp_id
  _struct_conf.beg_label_asym_id
  _struct_conf.beg_label_seq_id
  _struct_conf.pdbx_beg_PDB_ins_code
  _struct_conf.end_label_comp_id
  _struct_conf.end_label_asym_id
  _struct_conf.end_label_seq_id
  _struct_conf.pdbx_end_PDB_ins_code
  _struct_conf.pdbx_PDB_helix_class
  _struct_conf.details
  _struct_conf.pdbx_PDB_helix_length
   HELX_P 1 AA1 GLU A 2 ? GLY A 14 ? 1 ? 13
   HELX_P 2 AA2 SER A 15 ? ALA A 27 ? 1 ? 13
   HELX_P 3 AA3 LEU A 37 ? ASN A 44 ? 5 ? 8
   HELX_P 4 AA4 PHE A 52 ? HIS A 54 ? 5 ? 3
   HELX_P 5 AA5 THR A 91 ? LYS A 103 ? 1 ? 13
   HELX_P 6 AA6 SER A 187 ? SER A 201 ? 1 ? 15
   HELX_P 7 AA7 GLY A 220 ? LYS A 239 ? 1 ? 20
   HELX_P 8 AA8 ASP A 240 ? VAL A 244 ? 5 ? 5
   HELX_P 9 AA9 ASP A 245 ? LYS A 255 ? 1 ? 11
   HELX_P 10 AB1 THR A 263 ? MET A 282 ? 1 ? 20
   HELX_P 11 AB2 SER A 286 ? HIS A 296 ? 1 ? 11

loop_
  _struct_sheet.id
  _struct_sheet.type
  _struct_sheet.number_strands
  _struct_sheet.details
   AA1 ? 9 ?
   AA2 ? 2 ?

loop_
  _struct_sheet_order.sheet_id
  _struct_sheet_order.range_id_1
  _struct_sheet_order.range_id_2
  _struct_sheet_order.offset
  _struct_sheet_order.sense
   AA1 1 2 ? anti-parallel
   AA1 2 3 ? anti-parallel
   AA1 3 4 ? parallel
   AA1 4 5 ? parallel
   AA1 5 6 ? parallel
   AA1 6 7 ? anti-parallel
   AA1 7 8 ? anti-parallel
   AA1 8 9 ? anti-parallel
   AA2 1 2 ? anti-parallel

loop_
  _struct_sheet_range.sheet_id
  _struct_sheet_range.id
  _struct_sheet_range.beg_label_comp_id
  _struct_sheet_range.beg_label_asym_id
  _struct_sheet_range.beg_label_seq_id
  _struct_sheet_range.pdbx_beg_PDB_ins_code
  _struct_sheet_range.end_label_comp_id
  _struct_sheet_range.end_label_asym_id
  _struct_sheet_range.end_label_seq_id
  _struct_sheet_range.pdbx_end_PDB_ins_code
   AA1 1 ARG A 56 ? LYS A 58 ?
   AA1 2 TYR A 66 ? MET A 74 ?
   AA1 3 ARG A 79 ? THR A 84 ?
   AA1 4 VAL A 211 ? HIS A 214 ?
   AA1 5 GLY A 106 ? MET A 109 ?
   AA1 6 GLU A 167 ? TYR A 176 ?
   AA1 7 TYR A 153 ? ASN A 162 ?
   AA1 8 LEU A 140 ? ILE A 149 ?
   AA1 9 MET A 133 ? PHE A 135 ?
   AA2 1 MET A 114 ? GLU A 115 ?
   AA2 2 SER A 118 ? LEU A 119 ?

loop_
  _pdbx_struct_sheet_hbond.sheet_id
  _pdbx_struct_sheet_hbond.range_id_1
  _pdbx_struct_sheet_hbond.range_id_2
  _pdbx_struct_sheet_hbond.range_1_label_atom_id
  _pdbx_struct_sheet_hbond.range_1_label_comp_id
  _pdbx_struct_sheet_hbond.range_1_label_asym_id
  _pdbx_struct_sheet_hbond.range_1_label_seq_id
  _pdbx_struct_sheet_hbond.range_1_PDB_ins_code
  _pdbx_struct_sheet_hbond.range_2_label_atom_id
  _pdbx_struct_sheet_hbond.range_2_label_comp_id
  _pdbx_struct_sheet_hbond.range_2_label_asym_id
  _pdbx_struct_sheet_hbond.range_2_label_seq_id
  _pdbx_struct_sheet_hbond.range_2_PDB_ins_code
   AA1 1 2 N ILE A 57 ? O ALA A 69 ?
   AA1 2 3 N ILE A 72 ? O TYR A 81 ?
   AA1 3 4 N ILE A 82 ? O VAL A 213 ?
   AA1 4 5 O VAL A 212 ? N VAL A 108 ?
   AA1 5 6 N VAL A 107 ? O PHE A 174 ?
   AA1 6 7 O ILE A 171 ? N LEU A 158 ?
   AA1 7 8 O GLN A 157 ? N ILE A 145 ?
   AA1 8 9 O LEU A 142 ? N MET A 133 ?
   AA2 1 2 N GLU A 115 ? O SER A 118 ?

loop_
  _chem_comp.id
   ALA
   ARG
   ASN
   ASP
   CYS
   GLN
   GLU
   GLY
   GOL
   HIS
   HOH
   ILE
   LEU
   LYS
   MET
   PHE
   PRO
   SER
   THR
   TRP
   TRS
   TYR
   VAL

loop_
  _atom_site.group_PDB
  _atom_site.id
  _atom_site.label_atom_id
  _atom_site.label_compositional_state
  _atom_site.label_conformational_state_1
  _atom_site.label_conformational_state_2
  _atom_site.label_comp_id
  _atom_site.auth_asym_id
  _atom_site.auth_seq_id
  _atom_site.pdbx_PDB_ins_code
  _atom_site.Cartn_x
  _atom_site.Cartn_y
  _atom_site.Cartn_z
  _atom_site.occupancy
  _atom_site.B_iso_or_equiv
  _atom_site.type_symbol
  _atom_site.pdbx_formal_charge
  _atom_site.label_asym_id
  _atom_site.label_entity_id
  _atom_site.label_seq_id
  _atom_site.pdbx_PDB_model_num
   ATOM 1 N . . . GLU A 2 ? 18.44000 14.11400 -2.65200 1.000 72.88000 N ? A ? 1 1
   ATOM 2 CA . . . GLU A 2 ? 19.06700 15.35100 -3.11000 1.000 70.37000 C ? A ? 1 1
   ATOM 3 C . . . GLU A 2 ? 19.57500 16.13300 -1.89300 1.000 65.77000 C ? A ? 1 1
   ATOM 4 O . . . GLU A 2 ? 18.88100 16.25100 -0.87900 1.000 49.39000 O ? A ? 1 1
   ATOM 5 CB . . . GLU A 2 ? 18.08900 16.16800 -3.95900 1.000 50.70000 C ? A ? 1 1
   ATOM 6 CG . . . GLU A 2 ? 17.73200 17.55600 -3.43800 1.000 67.06000 C ? A ? 1 1
   ATOM 7 CD . . . GLU A 2 ? 18.78800 18.58700 -3.73800 1.000 55.37000 C ? A ? 1 1
   ATOM 8 OE1 . . . GLU A 2 ? 19.88200 18.20500 -4.19800 1.000 82.84000 O ? A ? 1 1
   ATOM 9 OE2 . . . GLU A 2 ? 18.51800 19.78500 -3.52800 1.000 68.55000 O ? A ? 1 1
   ATOM 10 N . . A MET A 3 ? 20.78100 16.69200 -2.04300 0.470 53.07000 N ? A ? 2 1
   ATOM 11 CA . . A MET A 3 ? 21.58900 17.09900 -0.89700 0.470 47.42000 C ? A ? 2 1
   ATOM 12 C . . A MET A 3 ? 20.96600 18.26200 -0.13600 0.470 40.68000 C ? A ? 2 1
   ATOM 13 O . . A MET A 3 ? 21.02700 18.30500 1.09700 0.470 36.82000 O ? A ? 2 1
   ATOM 14 CB . . A MET A 3 ? 22.99900 17.47200 -1.36800 0.470 41.00000 C ? A ? 2 1
   ATOM 15 CG . . A MET A 3 ? 23.03500 18.55200 -2.43000 0.470 39.02000 C ? A ? 2 1
   ATOM 16 SD . . A MET A 3 ? 24.71900 19.00300 -2.91000 0.470 33.74000 S ? A ? 2 1
   ATOM 17 CE . . A MET A 3 ? 25.26000 17.49000 -3.70800 0.470 28.24000 C ? A ? 2 1
   ATOM 18 N . . B MET A 3 ? 20.77900 16.69300 -2.00900 0.530 53.07000 N ? A ? 2 1
   ATOM 19 CA . . B MET A 3 ? 21.53200 17.05100 -0.81300 0.530 47.43000 C ? A ? 2 1
   ATOM 20 C . . B MET A 3 ? 20.96800 18.28000 -0.11100 0.530 40.61000 C ? A ? 2 1
   ATOM 21 O . . B MET A 3 ? 21.07900 18.38600 1.11400 0.530 36.69000 O ? A ? 2 1
   ATOM 22 CB . . B MET A 3 ? 22.99800 17.28200 -1.16800 0.530 41.82000 C ? A ? 2 1
   ATOM 23 CG . . B MET A 3 ? 23.27900 18.60000 -1.82500 0.530 38.80000 C ? A ? 2 1
   ATOM 24 SD . . B MET A 3 ? 24.96800 18.67300 -2.44100 0.530 39.10000 S ? A ? 2 1
   ATOM 25 CE . . B MET A 3 ? 25.88000 17.93500 -1.09000 0.530 23.82000 C ? A ? 2 1
   ATOM 26 N . . . GLU A 4 ? 20.39400 19.22900 -0.85000 1.000 43.52000 N ? A ? 3 1
   ATOM 27 CA . . . GLU A 4 ? 19.89500 20.43100 -0.19100 1.000 40.22000 C ? A ? 3 1
   ATOM 28 C . . . GLU A 4 ? 18.62600 20.14300 0.60600 1.000 52.57000 C ? A ? 3 1
   ATOM 29 O . . . GLU A 4 ? 18.39600 20.76200 1.64900 1.000 49.92000 O ? A ? 3 1
   ATOM 30 CB . . . GLU A 4 ? 19.65700 21.53500 -1.22200 1.000 54.30000 C ? A ? 3 1
   ATOM 31 CG . . . GLU A 4 ? 19.56900 22.93300 -0.61500 1.000 63.60000 C ? A ? 3 1
   ATOM 32 CD . . . GLU A 4 ? 19.87900 24.04600 -1.60700 1.000 70.60000 C ? A ? 3 1
   ATOM 33 OE1 . . . GLU A 4 ? 19.94100 23.77300 -2.83200 1.000 62.93000 O ? A ? 3 1
   ATOM 34 OE2 . . . GLU A 4 ? 20.07500 25.19700 -1.15000 1.000 58.28000 O ? A ? 3 1
   ATOM 35 N . . . LYS A 5 ? 17.81300 19.19000 0.15300 1.000 51.86000 N ? A ? 4 1
   ATOM 36 CA . . . LYS A 5 ? 16.63200 18.81100 0.91200 1.000 49.92000 C ? A ? 4 1
   ATOM 37 C . . . LYS A 5 ? 17.01200 17.90000 2.06400 1.000 45.06000 C ? A ? 4 1
   ATOM 38 O . . . LYS A 5 ? 16.49400 18.04900 3.17500 1.000 46.79000 O ? A ? 4 1
   ATOM 39 CB . . . LYS A 5 ? 15.61200 18.13100 -0.00200 1.000 58.56000 C ? A ? 4 1
   ATOM 40 CG . . . LYS A 5 ? 15.20900 18.95900 -1.23200 1.000 99.69000 C ? A ? 4 1
   ATOM 41 CD . . . LYS A 5 ? 14.78800 20.39200 -0.87500 1.000 102.68000 C ? A ? 4 1
   ATOM 42 CE . . . LYS A 5 ? 14.19400 21.13200 -2.07600 1.000 116.62000 C ? A ? 4 1
   ATOM 43 NZ . . . LYS A 5 ? 15.13600 21.25800 -3.23100 1.000 110.55000 N ? A ? 4 1
   ATOM 44 N . . . GLU A 6 ? 17.93100 16.96400 1.82600 1.000 36.58000 N ? A ? 5 1
   ATOM 45 CA . . . GLU A 6 ? 18.43300 16.16000 2.92500 1.000 34.70000 C ? A ? 5 1
   ATOM 46 C . . . GLU A 6 ? 19.01600 17.05300 4.01500 1.000 35.41000 C ? A ? 5 1
   ATOM 47 O . . . GLU A 6 ? 18.77600 16.83400 5.20700 1.000 40.05000 O ? A ? 5 1
   ATOM 48 CB . . . GLU A 6 ? 19.46800 15.15400 2.42300 1.000 40.19000 C ? A ? 5 1
   ATOM 49 CG . . . GLU A 6 ? 19.83300 14.18100 3.50500 1.000 49.20000 C ? A ? 5 1
   ATOM 50 CD . . . GLU A 6 ? 20.95000 13.23200 3.14200 1.000 53.46000 C ? A ? 5 1
   ATOM 51 OE1 . . . GLU A 6 ? 21.65100 13.47000 2.13300 1.000 53.11000 O ? A ? 5 1
   ATOM 52 OE2 . . . GLU A 6 ? 21.11600 12.23800 3.88800 1.000 57.69000 O ? A ? 5 1
   ATOM 53 N . . . PHE A 7 ? 19.75100 18.08800 3.62300 1.000 34.12000 N ? A ? 6 1
   ATOM 54 CA . . . PHE A 7 ? 20.37000 18.96600 4.60900 1.000 34.46000 C ? A ? 6 1
   ATOM 55 C . . . PHE A 7 ? 19.32400 19.61100 5.50900 1.000 42.69000 C ? A ? 6 1
   ATOM 56 O . . . PHE A 7 ? 19.46400 19.63500 6.73800 1.000 35.67000 O ? A ? 6 1
   ATOM 57 CB . . . PHE A 7 ? 21.18200 20.02700 3.89600 1.000 27.28000 C ? A ? 6 1
   ATOM 58 CG . . . PHE A 7 ? 21.86100 20.98900 4.81800 1.000 30.14000 C ? A ? 6 1
   ATOM 59 CD1 . . . PHE A 7 ? 21.19700 22.11300 5.27700 1.000 36.04000 C ? A ? 6 1
   ATOM 60 CD2 . . . PHE A 7 ? 23.16500 20.77600 5.21500 1.000 33.47000 C ? A ? 6 1
   ATOM 61 CE1 . . . PHE A 7 ? 21.82200 22.99700 6.12800 1.000 40.30000 C ? A ? 6 1
   ATOM 62 CE2 . . . PHE A 7 ? 23.79700 21.65400 6.06400 1.000 31.55000 C ? A ? 6 1
   ATOM 63 CZ . . . PHE A 7 ? 23.12300 22.76700 6.52400 1.000 34.70000 C ? A ? 6 1
   ATOM 64 N . . . GLU A 8 ? 18.27100 20.16600 4.91200 1.000 40.32000 N ? A ? 7 1
   ATOM 65 CA . . . GLU A 8 ? 17.22700 20.78400 5.71900 1.000 45.42000 C ? A ? 7 1
   ATOM 66 C . . . GLU A 8 ? 16.54300 19.75400 6.61200 1.000 39.77000 C ? A ? 7 1
   ATOM 67 O . . . GLU A 8 ? 16.31800 20.00300 7.80000 1.000 42.76000 O ? A ? 7 1
   ATOM 68 CB . . . GLU A 8 ? 16.22600 21.48100 4.81100 1.000 40.72000 C ? A ? 7 1
   ATOM 69 CG . . . GLU A 8 ? 16.66900 22.88600 4.39700 1.000 74.55000 C ? A ? 7 1
   ATOM 70 CD . . . GLU A 8 ? 15.50700 23.76900 3.96600 1.000 120.41000 C ? A ? 7 1
   ATOM 71 OE1 . . . GLU A 8 ? 14.34100 23.41900 4.26200 1.000 119.49000 O ? A ? 7 1
   ATOM 72 OE2 . . . GLU A 8 ? 15.76200 24.81600 3.33200 1.000 122.36000 O ? A ? 7 1
   ATOM 73 N . . . GLN A 9 ? 16.24400 18.57700 6.07700 1.000 34.11000 N ? A ? 8 1
   ATOM 74 CA . . . GLN A 9 ? 15.60900 17.55500 6.89400 1.000 39.81000 C ? A ? 8 1
   ATOM 75 C . . . GLN A 9 ? 16.48700 17.17700 8.08300 1.000 49.17000 C ? A ? 8 1
   ATOM 76 O . . . GLN A 9 ? 15.99100 17.01900 9.20400 1.000 41.44000 O ? A ? 8 1
   ATOM 77 CB . . . GLN A 9 ? 15.28600 16.34200 6.02100 1.000 39.88000 C ? A ? 8 1
   ATOM 78 CG . . . GLN A 9 ? 15.05300 15.03700 6.74600 1.000 67.36000 C ? A ? 8 1
   ATOM 79 CD . . . GLN A 9 ? 15.07400 13.87200 5.77700 1.000 95.69000 C ? A ? 8 1
   ATOM 80 OE1 . . . GLN A 9 ? 14.29600 13.83600 4.81900 1.000 79.67000 O ? A ? 8 1
   ATOM 81 NE2 . . . GLN A 9 ? 15.99300 12.92600 6.00000 1.000 78.40000 N ? A ? 8 1
   ATOM 82 N . . . ILE A 10 ? 17.79300 17.02800 7.86300 1.000 41.62000 N ? A ? 9 1
   ATOM 83 CA . . . ILE A 10 ? 18.69500 16.66400 8.95300 1.000 40.42000 C ? A ? 9 1
   ATOM 84 C . . . ILE A 10 ? 18.80900 17.80500 9.94700 1.000 31.78000 C ? A ? 9 1
   ATOM 85 O . . . ILE A 10 ? 18.80600 17.59100 11.16400 1.000 40.34000 O ? A ? 9 1
   ATOM 86 CB . . . ILE A 10 ? 20.08200 16.27800 8.40900 1.000 29.03000 C ? A ? 9 1
   ATOM 87 CG1 . . . ILE A 10 ? 19.99200 15.03100 7.53500 1.000 35.35000 C ? A ? 9 1
   ATOM 88 CG2 . . . ILE A 10 ? 21.04000 15.99600 9.56700 1.000 31.99000 C ? A ? 9 1
   ATOM 89 CD1 . . . ILE A 10 ? 21.20300 14.82200 6.68100 1.000 40.44000 C ? A ? 9 1
   ATOM 90 N . . . ASP A 11 ? 18.98700 19.02400 9.44300 1.000 32.61000 N ? A ? 10 1
   ATOM 91 CA . . . ASP A 11 ? 19.03100 20.19200 10.31200 1.000 41.24000 C ? A ? 10 1
   ATOM 92 C . . . ASP A 11 ? 17.75800 20.28900 11.14800 1.000 55.44000 C ? A ? 10 1
   ATOM 93 O . . . ASP A 11 ? 17.81800 20.51500 12.36200 1.000 44.57000 O ? A ? 10 1
   ATOM 94 CB . . . ASP A 11 ? 19.21900 21.45400 9.46500 1.000 42.04000 C ? A ? 10 1
   ATOM 95 CG . . . ASP A 11 ? 20.51900 22.18000 9.75000 1.000 42.25000 C ? A ? 10 1
   ATOM 96 OD1 . . . ASP A 11 ? 21.43800 21.59300 10.35100 1.000 35.27000 O ? A ? 10 1
   ATOM 97 OD2 . . . ASP A 11 ? 20.62000 23.36800 9.38200 1.000 38.66000 O ? A ? 10 1
   ATOM 98 N . . . LYS A 12 ? 16.59900 20.07600 10.52000 1.000 44.54000 N ? A ? 11 1
   ATOM 99 CA . . . LYS A 12 ? 15.31900 20.25200 11.20500 1.000 53.35000 C ? A ? 11 1
   ATOM 100 C . . . LYS A 12 ? 15.15100 19.24300 12.33400 1.000 55.02000 C ? A ? 11 1
   ATOM 101 O . . . LYS A 12 ? 14.76000 19.60600 13.44600 1.000 56.78000 O ? A ? 11 1
   ATOM 102 CB . . . LYS A 12 ? 14.16900 20.13700 10.20100 1.000 61.89000 C ? A ? 11 1
   ATOM 103 CG . . . LYS A 12 ? 12.86500 20.78200 10.66600 1.000 98.14000 C ? A ? 11 1
   ATOM 104 CD . . . LYS A 12 ? 11.94200 21.10800 9.48400 1.000 110.01000 C ? A ? 11 1
   ATOM 105 CE . . . LYS A 12 ? 10.69700 21.88000 9.92100 1.000 106.07000 C ? A ? 11 1
   ATOM 106 NZ . . . LYS A 12 ? 9.88700 22.37100 8.76200 1.000 83.41000 N ? A ? 11 1
   ATOM 107 N . . . SER A 13 ? 15.44500 17.96900 12.07100 1.000 46.78000 N ? A ? 12 1
   ATOM 108 CA . . . SER A 13 ? 15.37700 16.94400 13.10300 1.000 48.62000 C ? A ? 12 1
   ATOM 109 C . . . SER A 13 ? 16.58100 16.95000 14.04000 1.000 54.37000 C ? A ? 12 1
   ATOM 110 O . . . SER A 13 ? 16.62400 16.13000 14.96400 1.000 57.82000 O ? A ? 12 1
   ATOM 111 CB . . . SER A 13 ? 15.25700 15.56400 12.46600 1.000 46.25000 C ? A ? 12 1
   ATOM 112 OG . . . SER A 13 ? 16.41000 15.27700 11.70100 1.000 56.05000 O ? A ? 12 1
   ATOM 113 N . . . GLY A 14 ? 17.54600 17.84500 13.83600 1.000 39.22000 N ? A ? 13 1
   ATOM 114 CA . . . GLY A 14 ? 18.77400 17.83300 14.61200 1.000 42.16000 C ? A ? 13 1
   ATOM 115 C . . . GLY A 14 ? 19.45100 16.47400 14.66000 1.000 44.08000 C ? A ? 13 1
   ATOM 116 O . . . GLY A 14 ? 19.81200 16.00100 15.74000 1.000 47.38000 O ? A ? 13 1
   ATOM 117 N . . . SER A 15 ? 19.63600 15.82400 13.51300 1.000 34.90000 N ? A ? 14 1
   ATOM 118 CA . . . SER A 15 ? 20.12700 14.45200 13.50100 1.000 37.04000 C ? A ? 14 1
   ATOM 119 C . . . SER A 15 ? 21.51600 14.31500 12.86600 1.000 30.53000 C ? A ? 14 1
   ATOM 120 O . . . SER A 15 ? 21.87400 13.23800 12.37900 1.000 32.83000 O ? A ? 14 1
   ATOM 121 CB . . . SER A 15 ? 19.12000 13.53900 12.80300 1.000 46.49000 C ? A ? 14 1
   ATOM 122 OG . . . SER A 15 ? 18.75600 14.03700 11.54100 1.000 55.44000 O ? A ? 14 1
   ATOM 123 N . . . TRP A 16 ? 22.32800 15.36900 12.89300 1.000 32.92000 N ? A ? 15 1
   ATOM 124 CA . . . TRP A 16 ? 23.67500 15.25400 12.33100 1.000 29.92000 C ? A ? 15 1
   ATOM 125 C . . . TRP A 16 ? 24.50600 14.22700 13.08900 1.000 30.67000 C ? A ? 15 1
   ATOM 126 O . . . TRP A 16 ? 25.23300 13.43900 12.47700 1.000 25.94000 O ? A ? 15 1
   ATOM 127 CB . . . TRP A 16 ? 24.36800 16.60900 12.32500 1.000 26.92000 C ? A ? 15 1
   ATOM 128 CG . . . TRP A 16 ? 23.84100 17.47600 11.22900 1.000 28.24000 C ? A ? 15 1
   ATOM 129 CD1 . . . TRP A 16 ? 23.01900 18.55400 11.35300 1.000 30.30000 C ? A ? 15 1
   ATOM 130 CD2 . . . TRP A 16 ? 24.09000 17.31600 9.82600 1.000 26.32000 C ? A ? 15 1
   ATOM 131 NE1 . . . TRP A 16 ? 22.73900 19.07200 10.11500 1.000 36.35000 N ? A ? 15 1
   ATOM 132 CE2 . . . TRP A 16 ? 23.38600 18.32600 9.16000 1.000 30.49000 C ? A ? 15 1
   ATOM 133 CE3 . . . TRP A 16 ? 24.82600 16.39900 9.07300 1.000 24.64000 C ? A ? 15 1
   ATOM 134 CZ2 . . . TRP A 16 ? 23.40000 18.45300 7.76100 1.000 28.33000 C ? A ? 15 1
   ATOM 135 CZ3 . . . TRP A 16 ? 24.84300 16.53000 7.68700 1.000 24.83000 C ? A ? 15 1
   ATOM 136 CH2 . . . TRP A 16 ? 24.14400 17.55100 7.05000 1.000 27.10000 C ? A ? 15 1
   ATOM 137 N . . . ALA A 17 ? 24.39600 14.18700 14.42200 1.000 31.02000 N ? A ? 16 1
   ATOM 138 CA . . . ALA A 17 ? 25.18400 13.21200 15.17500 1.000 32.42000 C ? A ? 16 1
   ATOM 139 C . . . ALA A 17 ? 24.81500 11.78400 14.79000 1.000 30.08000 C ? A ? 16 1
   ATOM 140 O . . . ALA A 17 ? 25.68800 10.91800 14.67600 1.000 28.15000 O ? A ? 16 1
   ATOM 141 CB . . . ALA A 17 ? 25.01200 13.42700 16.68600 1.000 35.84000 C ? A ? 16 1
   ATOM 142 N . . . ALA A 18 ? 23.52500 11.51700 14.57100 1.000 30.53000 N ? A ? 17 1
   ATOM 143 CA . . . ALA A 18 ? 23.09300 10.16600 14.21000 1.000 32.91000 C ? A ? 17 1
   ATOM 144 C . . . ALA A 18 ? 23.53500 9.79600 12.79700 1.000 27.41000 C ? A ? 17 1
   ATOM 145 O . . . ALA A 18 ? 23.96900 8.66700 12.54900 1.000 30.90000 O ? A ? 17 1
   ATOM 146 CB . . . ALA A 18 ? 21.56800 10.05300 14.32200 1.000 35.19000 C ? A ? 17 1
   ATOM 147 N . . . ILE A 19 ? 23.37900 10.71500 11.85000 1.000 24.76000 N ? A ? 18 1
   ATOM 148 CA . . . ILE A 19 ? 23.85400 10.47900 10.49000 1.000 27.71000 C ? A ? 18 1
   ATOM 149 C . . . ILE A 19 ? 25.34200 10.16800 10.51400 1.000 24.08000 C ? A ? 18 1
   ATOM 150 O . . . ILE A 19 ? 25.81800 9.20400 9.90100 1.000 26.46000 O ? A ? 18 1
   ATOM 151 CB . . . ILE A 19 ? 23.56100 11.71400 9.62200 1.000 30.01000 C ? A ? 18 1
   ATOM 152 CG1 . . . ILE A 19 ? 22.04900 11.97700 9.54500 1.000 43.30000 C ? A ? 18 1
   ATOM 153 CG2 . . . ILE A 19 ? 24.16400 11.58000 8.24000 1.000 36.74000 C ? A ? 18 1
   ATOM 154 CD1 . . . ILE A 19 ? 21.27000 10.92500 8.79400 1.000 47.44000 C ? A ? 18 1
   ATOM 155 N . . . TYR A 20 ? 26.09600 10.98400 11.24500 1.000 26.97000 N ? A ? 19 1
   ATOM 156 CA . . . TYR A 20 ? 27.53800 10.80200 11.29500 1.000 25.33000 C ? A ? 19 1
   ATOM 157 C . . . TYR A 20 ? 27.87900 9.47600 11.96100 1.000 28.26000 C ? A ? 19 1
   ATOM 158 O . . . TYR A 20 ? 28.71800 8.72600 11.45400 1.000 24.46000 O ? A ? 19 1
   ATOM 159 CB . . . TYR A 20 ? 28.18700 11.99500 12.00000 1.000 21.87000 C ? A ? 19 1
   ATOM 160 CG . . . TYR A 20 ? 29.67000 11.83400 12.15100 1.000 22.46000 C ? A ? 19 1
   ATOM 161 CD1 . . . TYR A 20 ? 30.49200 11.84700 11.04300 1.000 28.97000 C ? A ? 19 1
   ATOM 162 CD2 . . . TYR A 20 ? 30.23800 11.62800 13.39100 1.000 32.16000 C ? A ? 19 1
   ATOM 163 CE1 . . . TYR A 20 ? 31.86600 11.67300 11.15600 1.000 22.10000 C ? A ? 19 1
   ATOM 164 CE2 . . . TYR A 20 ? 31.61600 11.44600 13.52900 1.000 29.66000 C ? A ? 19 1
   ATOM 165 CZ . . . TYR A 20 ? 32.42400 11.47500 12.39300 1.000 22.27000 C ? A ? 19 1
   ATOM 166 OH . . . TYR A 20 ? 33.77800 11.29600 12.50900 1.000 24.05000 O ? A ? 19 1
   ATOM 167 N . . . GLN A 21 ? 27.19800 9.12300 13.05800 1.000 26.55000 N ? A ? 20 1
   ATOM 168 CA . . . GLN A 21 ? 27.46300 7.80900 13.66300 1.000 27.52000 C ? A ? 20 1
   ATOM 169 C . . . GLN A 21 ? 27.10500 6.67600 12.70900 1.000 22.97000 C ? A ? 20 1
   ATOM 170 O . . . GLN A 21 ? 27.77400 5.63300 12.69500 1.000 29.07000 O ? A ? 20 1
   ATOM 171 CB . . . GLN A 21 ? 26.70200 7.61800 14.98400 1.000 33.84000 C ? A ? 20 1
   ATOM 172 CG . . . GLN A 21 ? 27.35900 8.24900 16.20000 1.000 61.39000 C ? A ? 20 1
   ATOM 173 CD . . . GLN A 21 ? 28.81400 7.83600 16.39400 1.000 59.13000 C ? A ? 20 1
   ATOM 174 OE1 . . . GLN A 21 ? 29.17000 6.65100 16.28500 1.000 49.40000 O ? A ? 20 1
   ATOM 175 NE2 . . . GLN A 21 ? 29.66500 8.82100 16.68200 1.000 48.93000 N ? A ? 20 1
   ATOM 176 N . . . ASP A 22 ? 26.03400 6.84000 11.92600 1.000 25.11000 N ? A ? 21 1
   ATOM 177 CA . . . ASP A 22 ? 25.71800 5.82700 10.92600 1.000 30.96000 C ? A ? 21 1
   ATOM 178 C . . . ASP A 22 ? 26.87400 5.65000 9.94900 1.000 37.18000 C ? A ? 21 1
   ATOM 179 O . . . ASP A 22 ? 27.21300 4.52600 9.56300 1.000 28.53000 O ? A ? 21 1
   ATOM 180 CB . . . ASP A 22 ? 24.44900 6.19600 10.16000 1.000 36.93000 C ? A ? 21 1
   ATOM 181 CG . . . ASP A 22 ? 23.20600 6.14500 11.02300 1.000 48.45000 C ? A ? 21 1
   ATOM 182 OD1 . . . ASP A 22 ? 23.24300 5.50700 12.09700 1.000 37.94000 O ? A ? 21 1
   ATOM 183 OD2 . . . ASP A 22 ? 22.19300 6.75700 10.61900 1.000 49.16000 O ? A ? 21 1
   ATOM 184 N . . . ILE A 23 ? 27.48400 6.74900 9.51600 1.000 28.84000 N ? A ? 22 1
   ATOM 185 CA . . . ILE A 23 ? 28.63600 6.62200 8.63100 1.000 26.44000 C ? A ? 22 1
   ATOM 186 C . . . ILE A 23 ? 29.74900 5.84200 9.32200 1.000 21.26000 C ? A ? 22 1
   ATOM 187 O . . . ILE A 23 ? 30.33700 4.91700 8.73500 1.000 23.94000 O ? A ? 22 1
   ATOM 188 CB . . . ILE A 23 ? 29.09000 8.01300 8.14300 1.000 30.01000 C ? A ? 22 1
   ATOM 189 CG1 . . . ILE A 23 ? 28.06400 8.50800 7.12000 1.000 33.38000 C ? A ? 22 1
   ATOM 190 CG2 . . . ILE A 23 ? 30.50600 7.95100 7.51800 1.000 28.24000 C ? A ? 22 1
   ATOM 191 CD1 . . . ILE A 23 ? 27.99000 9.98700 6.95700 1.000 39.72000 C ? A ? 22 1
   ATOM 192 N . . A ARG A 24 ? 30.05400 6.19100 10.57800 0.610 25.25000 N ? A ? 23 1
   ATOM 193 CA . . A ARG A 24 ? 31.12300 5.48700 11.28900 0.610 27.80000 C ? A ? 23 1
   ATOM 194 C . . A ARG A 24 ? 30.84400 3.99100 11.36700 0.610 28.46000 C ? A ? 23 1
   ATOM 195 O . . A ARG A 24 ? 31.75700 3.17000 11.20700 0.610 27.11000 O ? A ? 23 1
   ATOM 196 CB . . A ARG A 24 ? 31.29900 6.05000 12.69600 0.610 26.88000 C ? A ? 23 1
   ATOM 197 CG . . A ARG A 24 ? 31.97600 7.41300 12.77500 0.610 31.83000 C ? A ? 23 1
   ATOM 198 CD . . A ARG A 24 ? 32.44300 7.74700 14.20200 0.610 33.85000 C ? A ? 23 1
   ATOM 199 NE . . A ARG A 24 ? 33.51600 8.73600 14.19300 0.610 42.16000 N ? A ? 23 1
   ATOM 200 CZ . . A ARG A 24 ? 33.89600 9.47500 15.23100 0.610 48.04000 C ? A ? 23 1
   ATOM 201 NH1 . . A ARG A 24 ? 33.28400 9.36300 16.41300 0.610 47.01000 N ? A ? 23 1
   ATOM 202 NH2 . . A ARG A 24 ? 34.88500 10.34800 15.06700 0.610 26.83000 N ? A ? 23 1
   ATOM 203 N . . B ARG A 24 ? 30.04900 6.18800 10.57700 0.390 25.41000 N ? A ? 23 1
   ATOM 204 CA . . B ARG A 24 ? 31.11700 5.49500 11.29500 0.390 27.86000 C ? A ? 23 1
   ATOM 205 C . . B ARG A 24 ? 30.84600 3.99800 11.38600 0.390 28.54000 C ? A ? 23 1
   ATOM 206 O . . B ARG A 24 ? 31.76800 3.18100 11.25800 0.390 27.28000 O ? A ? 23 1
   ATOM 207 CB . . B ARG A 24 ? 31.27900 6.08400 12.69300 0.390 27.05000 C ? A ? 23 1
   ATOM 208 CG . . B ARG A 24 ? 31.77200 7.52500 12.72100 0.390 31.80000 C ? A ? 23 1
   ATOM 209 CD . . B ARG A 24 ? 31.64200 8.14400 14.11000 0.390 34.03000 C ? A ? 23 1
   ATOM 210 NE . . B ARG A 24 ? 31.87200 7.17200 15.18200 0.390 44.08000 N ? A ? 23 1
   ATOM 211 CZ . . B ARG A 24 ? 33.05200 6.62800 15.46100 0.390 39.72000 C ? A ? 23 1
   ATOM 212 NH1 . . B ARG A 24 ? 34.11600 6.94000 14.74300 0.390 45.58000 N ? A ? 23 1
   ATOM 213 NH2 . . B ARG A 24 ? 33.16800 5.76000 16.45300 0.390 45.21000 N ? A ? 23 1
   ATOM 214 N . . . HIS A 25 ? 29.58600 3.62000 11.61100 1.000 32.41000 N ? A ? 24 1
   ATOM 215 CA . . . HIS A 25 ? 29.24100 2.20500 11.76300 1.000 33.10000 C ? A ? 24 1
   ATOM 216 C . . . HIS A 25 ? 29.35100 1.45200 10.44900 1.000 32.71000 C ? A ? 24 1
   ATOM 217 O . . . HIS A 25 ? 29.80600 0.30600 10.41700 1.000 34.49000 O ? A ? 24 1
   ATOM 218 CB . . . HIS A 25 ? 27.82500 2.08300 12.31700 1.000 44.61000 C ? A ? 24 1
   ATOM 219 CG . . . HIS A 25 ? 27.44000 0.68100 12.67400 1.000 78.00000 C ? A ? 24 1
   ATOM 220 ND1 . . . HIS A 25 ? 26.66400 -0.11100 11.85300 1.000 62.87000 N ? A ? 24 1
   ATOM 221 CD2 . . . HIS A 25 ? 27.73300 -0.07500 13.76000 1.000 72.05000 C ? A ? 24 1
   ATOM 222 CE1 . . . HIS A 25 ? 26.49200 -1.29200 12.42000 1.000 63.25000 C ? A ? 24 1
   ATOM 223 NE2 . . . HIS A 25 ? 27.13100 -1.29700 13.57700 1.000 88.30000 N ? A ? 24 1
   ATOM 224 N . . . GLU A 26 ? 28.94100 2.07100 9.35600 1.000 27.66000 N ? A ? 25 1
   ATOM 225 CA . . . GLU A 26 ? 29.03100 1.43500 8.05200 1.000 28.44000 C ? A ? 25 1
   ATOM 226 C . . . GLU A 26 ? 30.42000 1.46000 7.45400 1.000 30.35000 C ? A ? 25 1
   ATOM 227 O . . . GLU A 26 ? 30.66200 0.75200 6.47100 1.000 24.19000 O ? A ? 25 1
   ATOM 228 CB . . . GLU A 26 ? 28.07400 2.12500 7.09400 1.000 31.42000 C ? A ? 25 1
   ATOM 229 CG . . . GLU A 26 ? 26.61700 1.83500 7.40600 1.000 51.40000 C ? A ? 25 1
   ATOM 230 CD . . . GLU A 26 ? 25.67200 2.82900 6.76800 1.000 68.61000 C ? A ? 25 1
   ATOM 231 OE1 . . . GLU A 26 ? 25.77000 3.03600 5.53600 1.000 63.33000 O ? A ? 25 1
   ATOM 232 OE2 . . . GLU A 26 ? 24.83700 3.40100 7.50600 1.000 62.66000 O ? A ? 25 1
   ATOM 233 N . . . ALA A 27 ? 31.33000 2.25500 7.99800 1.000 24.57000 N ? A ? 26 1
   ATOM 234 CA . . . ALA A 27 ? 32.61500 2.47000 7.33600 1.000 25.78000 C ? A ? 26 1
   ATOM 235 C . . . ALA A 27 ? 33.41100 1.17600 7.22800 1.000 27.45000 C ? A ? 26 1
   ATOM 236 O . . . ALA A 27 ? 33.36000 0.32200 8.10700 1.000 25.57000 O ? A ? 26 1
   ATOM 237 CB . . . ALA A 27 ? 33.44200 3.51300 8.10900 1.000 26.14000 C ? A ? 26 1
   ATOM 238 N . . . SER A 28 ? 34.20000 1.07500 6.15800 1.000 21.84000 N ? A ? 27 1
   ATOM 239 CA . . . SER A 28 ? 35.11700 -0.04900 5.93300 1.000 23.16000 C ? A ? 27 1
   ATOM 240 C . . . SER A 28 ? 36.09800 -0.25000 7.07400 1.000 25.76000 C ? A ? 27 1
   ATOM 241 O . . . SER A 28 ? 36.57500 0.69900 7.69900 1.000 21.06000 O ? A ? 27 1
   ATOM 242 CB . . . SER A 28 ? 35.96600 0.16800 4.67500 1.000 24.97000 C ? A ? 27 1
   ATOM 243 OG . . . SER A 28 ? 35.17700 0.24800 3.53500 1.000 25.63000 O ? A ? 27 1
   ATOM 244 N . . . ASP A 29 ? 36.51800 -1.50100 7.22900 1.000 21.41000 N ? A ? 28 1
   ATOM 245 CA . . . ASP A 29 ? 37.54800 -1.88500 8.19900 1.000 21.85000 C ? A ? 28 1
   ATOM 246 C . . . ASP A 29 ? 38.47600 -2.82900 7.44800 1.000 30.04000 C ? A ? 28 1
   ATOM 247 O . . . ASP A 29 ? 38.05200 -3.88700 6.98200 1.000 33.62000 O ? A ? 28 1
   ATOM 248 CB . . . ASP A 29 ? 36.90800 -2.53600 9.42300 1.000 30.34000 C ? A ? 28 1
   ATOM 249 CG . . . ASP A 29 ? 37.86600 -2.72200 10.58100 1.000 44.71000 C ? A ? 28 1
   ATOM 250 OD1 . . . ASP A 29 ? 38.95000 -2.11300 10.58700 1.000 41.14000 O ? A ? 28 1
   ATOM 251 OD2 . . . ASP A 29 ? 37.50100 -3.49400 11.49400 1.000 46.83000 O ? A ? 28 1
   ATOM 252 N . . . PHE A 30 ? 39.70500 -2.41300 7.24300 1.000 20.67000 N ? A ? 29 1
   ATOM 253 CA . . . PHE A 30 ? 40.69700 -3.22400 6.56600 1.000 17.88000 C ? A ? 29 1
   ATOM 254 C . . . PHE A 30 ? 41.91700 -3.25200 7.45700 1.000 23.29000 C ? A ? 29 1
   ATOM 255 O . . . PHE A 30 ? 42.05800 -2.42500 8.36300 1.000 23.24000 O ? A ? 29 1
   ATOM 256 CB . . . PHE A 30 ? 41.07600 -2.69300 5.17600 1.000 24.73000 C ? A ? 29 1
   ATOM 257 CG . . . PHE A 30 ? 39.95100 -2.70000 4.18800 1.000 20.38000 C ? A ? 29 1
   ATOM 258 CD1 . . . PHE A 30 ? 39.46200 -3.90300 3.66600 1.000 23.15000 C ? A ? 29 1
   ATOM 259 CD2 . . . PHE A 30 ? 39.35600 -1.51100 3.77800 1.000 22.14000 C ? A ? 29 1
   ATOM 260 CE1 . . . PHE A 30 ? 38.41900 -3.90000 2.77300 1.000 16.52000 C ? A ? 29 1
   ATOM 261 CE2 . . . PHE A 30 ? 38.32400 -1.50100 2.84500 1.000 23.43000 C ? A ? 29 1
   ATOM 262 CZ . . . PHE A 30 ? 37.85000 -2.69600 2.33900 1.000 23.59000 C ? A ? 29 1
   ATOM 263 N . . . PRO A 31 ? 42.79900 -4.21200 7.25100 1.000 20.13000 N ? A ? 30 1
   ATOM 264 CA . . . PRO A 31 ? 43.94200 -4.35000 8.13800 1.000 20.62000 C ? A ? 30 1
   ATOM 265 C . . . PRO A 31 ? 44.97200 -3.25700 7.87400 1.000 25.60000 C ? A ? 30 1
   ATOM 266 O . . . PRO A 31 ? 45.12500 -2.76500 6.75300 1.000 19.09000 O ? A ? 30 1
   ATOM 267 CB . . . PRO A 31 ? 44.50300 -5.73300 7.80200 1.000 28.04000 C ? A ? 30 1
   ATOM 268 CG . . . PRO A 31 ? 43.85200 -6.14000 6.56100 1.000 22.88000 C ? A ? 30 1
   ATOM 269 CD . . . PRO A 31 ? 42.58900 -5.41000 6.41800 1.000 25.06000 C ? A ? 30 1
   ATOM 270 N . . . CYS A 32 ? 45.66500 -2.89900 8.94500 1.000 21.13000 N ? A ? 31 1
   ATOM 271 CA . . . CYS A 32 ? 46.80300 -1.99200 8.94300 1.000 28.19000 C ? A ? 31 1
   ATOM 272 C . . . CYS A 32 ? 48.02100 -2.65000 9.56800 1.000 26.20000 C ? A ? 31 1
   ATOM 273 O . . . CYS A 32 ? 48.64800 -2.06800 10.45600 1.000 23.04000 O ? A ? 31 1
   ATOM 274 CB . . . CYS A 32 ? 46.46000 -0.74500 9.73500 1.000 22.98000 C ? A ? 31 1
   ATOM 275 SG . . . CYS A 32 ? 44.98100 0.09300 9.20300 1.000 23.26000 S ? A ? 31 1
   ATOM 276 N . . . ARG A 33 ? 48.35800 -3.86600 9.12100 1.000 22.86000 N ? A ? 32 1
   ATOM 277 CA . . . ARG A 33 ? 49.44100 -4.61800 9.74000 1.000 26.11000 C ? A ? 32 1
   ATOM 278 C . . . ARG A 33 ? 50.77800 -3.91400 9.62400 1.000 21.30000 C ? A ? 32 1
   ATOM 279 O . . . ARG A 33 ? 51.56500 -3.93100 10.57100 1.000 21.86000 O ? A ? 32 1
   ATOM 280 CB . . . ARG A 33 ? 49.53600 -6.00700 9.11000 1.000 26.93000 C ? A ? 32 1
   ATOM 281 CG . . . ARG A 33 ? 48.28100 -6.80100 9.35000 1.000 37.61000 C ? A ? 32 1
   ATOM 282 CD . . . ARG A 33 ? 48.44100 -8.28300 8.97300 1.000 56.93000 C ? A ? 32 1
   ATOM 283 NE . . . ARG A 33 ? 47.26300 -9.04900 9.39100 1.000 84.33000 N ? A ? 32 1
   ATOM 284 CZ . . . ARG A 33 ? 46.22600 -9.35200 8.61200 1.000 85.14000 C ? A ? 32 1
   ATOM 285 NH1 . . . ARG A 33 ? 46.19600 -8.97800 7.33600 1.000 44.72000 N ? A ? 32 1
   ATOM 286 NH2 . . . ARG A 33 ? 45.20800 -10.04300 9.11600 1.000 88.47000 N ? A ? 32 1
   ATOM 287 N . . . VAL A 34 ? 51.09400 -3.35100 8.46500 1.000 20.80000 N ? A ? 33 1
   ATOM 288 CA . . . VAL A 34 ? 52.40500 -2.71000 8.32000 1.000 25.18000 C ? A ? 33 1
   ATOM 289 C . . . VAL A 34 ? 52.51900 -1.52400 9.27700 1.000 19.93000 C ? A ? 33 1
   ATOM 290 O . . . VAL A 34 ? 53.50900 -1.38400 10.00800 1.000 20.37000 O ? A ? 33 1
   ATOM 291 CB . . . VAL A 34 ? 52.65200 -2.30000 6.86200 1.000 25.98000 C ? A ? 33 1
   ATOM 292 CG1 . . . VAL A 34 ? 53.97200 -1.55900 6.72000 1.000 21.33000 C ? A ? 33 1
   ATOM 293 CG2 . . . VAL A 34 ? 52.68000 -3.55700 5.93800 1.000 24.28000 C ? A ? 33 1
   ATOM 294 N . . . ALA A 35 ? 51.48800 -0.67900 9.31700 1.000 21.36000 N ? A ? 34 1
   ATOM 295 CA . . . ALA A 35 ? 51.51100 0.47600 10.21400 1.000 20.21000 C ? A ? 34 1
   ATOM 296 C . . . ALA A 35 ? 51.75800 0.06400 11.65200 1.000 28.14000 C ? A ? 34 1
   ATOM 297 O . . . ALA A 35 ? 52.33600 0.83100 12.41200 1.000 19.07000 O ? A ? 34 1
   ATOM 298 CB . . . ALA A 35 ? 50.18300 1.23500 10.14400 1.000 15.26000 C ? A ? 34 1
   ATOM 299 N . . . LYS A 36 ? 51.29800 -1.12700 12.05100 1.000 21.76000 N ? A ? 35 1
   ATOM 300 CA . . . LYS A 36 ? 51.38400 -1.59000 13.43500 1.000 24.14000 C ? A ? 35 1
   ATOM 301 C . . . LYS A 36 ? 52.61900 -2.43500 13.72100 1.000 24.77000 C ? A ? 35 1
   ATOM 302 O . . . LYS A 36 ? 52.77800 -2.87500 14.85900 1.000 25.77000 O ? A ? 35 1
   ATOM 303 CB . . . LYS A 36 ? 50.12600 -2.38600 13.80700 1.000 25.02000 C ? A ? 35 1
   ATOM 304 CG . . . LYS A 36 ? 48.87300 -1.52900 13.89600 1.000 29.75000 C ? A ? 35 1
   ATOM 305 CD . . . LYS A 36 ? 48.99400 -0.49000 15.00200 1.000 34.79000 C ? A ? 35 1
   ATOM 306 CE . . . LYS A 36 ? 47.67300 0.19800 15.32600 1.000 50.23000 C ? A ? 35 1
   ATOM 307 NZ . . . LYS A 36 ? 47.82000 1.17400 16.46400 1.000 49.24000 N ? A ? 35 1
   ATOM 308 N . . . LEU A 37 ? 53.51400 -2.61800 12.75800 1.000 25.91000 N ? A ? 36 1
   ATOM 309 CA . . . LEU A 37 ? 54.76900 -3.29800 13.04900 1.000 21.21000 C ? A ? 36 1
   ATOM 310 C . . . LEU A 37 ? 55.57400 -2.51600 14.08600 1.000 34.16000 C ? A ? 36 1
   ATOM 311 O . . . LEU A 37 ? 55.64900 -1.28500 14.01400 1.000 24.12000 O ? A ? 36 1
   ATOM 312 CB . . . LEU A 37 ? 55.59600 -3.47600 11.78200 1.000 28.82000 C ? A ? 36 1
   ATOM 313 CG . . . LEU A 37 ? 55.04200 -4.44700 10.74300 1.000 27.38000 C ? A ? 36 1
   ATOM 314 CD1 . . . LEU A 37 ? 55.80500 -4.27200 9.46300 1.000 27.75000 C ? A ? 36 1
   ATOM 315 CD2 . . . LEU A 37 ? 55.14900 -5.87900 11.22900 1.000 34.87000 C ? A ? 36 1
   ATOM 316 N . . . PRO A 38 ? 56.21400 -3.19900 15.05000 1.000 32.30000 N ? A ? 37 1
   ATOM 317 CA . . . PRO A 38 ? 57.02300 -2.47200 16.04900 1.000 27.40000 C ? A ? 37 1
   ATOM 318 C . . . PRO A 38 ? 58.01900 -1.50300 15.44100 1.000 26.17000 C ? A ? 37 1
   ATOM 319 O . . . PRO A 38 ? 58.22000 -0.41100 15.97600 1.000 26.40000 O ? A ? 37 1
   ATOM 320 CB . . . PRO A 38 ? 57.73200 -3.60900 16.81400 1.000 34.85000 C ? A ? 37 1
   ATOM 321 CG . . . PRO A 38 ? 56.80000 -4.78400 16.70200 1.000 35.34000 C ? A ? 37 1
   ATOM 322 CD . . . PRO A 38 ? 56.16500 -4.65100 15.32500 1.000 35.27000 C ? A ? 37 1
   ATOM 323 N . . . LYS A 39 ? 58.63200 -1.85200 14.32300 1.000 26.53000 N ? A ? 38 1
   ATOM 324 CA . . . LYS A 39 ? 59.62900 -0.95700 13.76700 1.000 24.23000 C ? A ? 38 1
   ATOM 325 C . . . LYS A 39 ? 59.03400 0.36500 13.26200 1.000 30.68000 C ? A ? 38 1
   ATOM 326 O . . . LYS A 39 ? 59.78400 1.32200 13.07400 1.000 27.35000 O ? A ? 38 1
   ATOM 327 CB . . . LYS A 39 ? 60.38700 -1.64200 12.65000 1.000 28.97000 C ? A ? 38 1
   ATOM 328 CG . . . LYS A 39 ? 59.56600 -2.02000 11.47100 1.000 29.86000 C ? A ? 38 1
   ATOM 329 CD . . . LYS A 39 ? 60.47600 -2.41800 10.35200 1.000 36.88000 C ? A ? 38 1
   ATOM 330 CE . . . LYS A 39 ? 59.73500 -2.91000 9.14600 1.000 38.11000 C ? A ? 38 1
   ATOM 331 NZ . . . LYS A 39 ? 60.68800 -3.15500 8.03400 1.000 63.80000 N ? A ? 38 1
   ATOM 332 N . . . ASN A 40 ? 57.72000 0.44900 13.06800 1.000 23.56000 N ? A ? 39 1
   ATOM 333 CA . . . ASN A 40 ? 57.06500 1.64600 12.54200 1.000 24.82000 C ? A ? 39 1
   ATOM 334 C . . . ASN A 40 ? 56.43800 2.49700 13.63000 1.000 25.25000 C ? A ? 39 1
   ATOM 335 O . . . ASN A 40 ? 55.76500 3.50200 13.33000 1.000 19.48000 O ? A ? 39 1
   ATOM 336 CB . . . ASN A 40 ? 56.03500 1.23900 11.48600 1.000 19.64000 C ? A ? 39 1
   ATOM 337 CG . . . ASN A 40 ? 56.70800 0.72700 10.26100 1.000 23.27000 C ? A ? 39 1
   ATOM 338 OD1 . . . ASN A 40 ? 57.80400 1.17400 9.94700 1.000 21.80000 O ? A ? 39 1
   ATOM 339 ND2 . . . ASN A 40 ? 56.11200 -0.26400 9.58800 1.000 24.36000 N ? A ? 39 1
   ATOM 340 N . . . LYS A 41 ? 56.65500 2.13300 14.89700 1.000 20.09000 N ? A ? 40 1
   ATOM 341 CA . . . LYS A 41 ? 55.98700 2.82900 15.97300 1.000 24.10000 C ? A ? 40 1
   ATOM 342 C . . . LYS A 41 ? 56.29600 4.31800 15.91100 1.000 20.86000 C ? A ? 40 1
   ATOM 343 O . . . LYS A 41 ? 55.39700 5.14700 16.05100 1.000 20.64000 O ? A ? 40 1
   ATOM 344 CB . . . LYS A 41 ? 56.41100 2.23900 17.32000 1.000 32.52000 C ? A ? 40 1
   ATOM 345 CG . . . LYS A 41 ? 55.55500 2.70700 18.49100 1.000 46.29000 C ? A ? 40 1
   ATOM 346 CD . . . LYS A 41 ? 55.93400 1.99700 19.78600 1.000 71.35000 C ? A ? 40 1
   ATOM 347 CE . . . LYS A 41 ? 55.21900 2.60900 20.99100 1.000 88.29000 C ? A ? 40 1
   ATOM 348 NZ . . . LYS A 41 ? 55.71300 2.06800 22.29400 1.000 107.02000 N ? A ? 40 1
   ATOM 349 N . . . ASN A 42 ? 57.54900 4.68100 15.67000 1.000 21.33000 N ? A ? 41 1
   ATOM 350 CA . . . ASN A 42 ? 57.90000 6.09200 15.68200 1.000 24.07000 C ? A ? 41 1
   ATOM 351 C . . . ASN A 42 ? 57.64800 6.76900 14.32400 1.000 26.14000 C ? A ? 41 1
   ATOM 352 O . . . ASN A 42 ? 58.10400 7.88800 14.11200 1.000 21.77000 O ? A ? 41 1
   ATOM 353 CB . . . ASN A 42 ? 59.36100 6.28800 16.13500 1.000 21.06000 C ? A ? 41 1
   ATOM 354 CG . . . ASN A 42 ? 60.39400 5.78300 15.12700 1.000 28.61000 C ? A ? 41 1
   ATOM 355 OD1 . . . ASN A 42 ? 60.09000 5.41100 13.98700 1.000 26.93000 O ? A ? 41 1
   ATOM 356 ND2 . . . ASN A 42 ? 61.64200 5.79300 15.55000 1.000 32.99000 N ? A ? 41 1
   ATOM 357 N . . . ARG A 43 ? 56.95000 6.10900 13.40600 1.000 18.95000 N ? A ? 42 1
   ATOM 358 CA . . . ARG A 43 ? 56.51700 6.72200 12.15100 1.000 20.07000 C ? A ? 42 1
   ATOM 359 C . . . ARG A 43 ? 55.05100 7.10200 12.16400 1.000 19.31000 C ? A ? 42 1
   ATOM 360 O . . . ARG A 43 ? 54.56100 7.66400 11.18200 1.000 18.76000 O ? A ? 42 1
   ATOM 361 CB . . . ARG A 43 ? 56.82500 5.77100 10.99200 1.000 21.90000 C ? A ? 42 1
   ATOM 362 CG . . . ARG A 43 ? 58.31600 5.60400 10.76200 1.000 21.36000 C ? A ? 42 1
   ATOM 363 CD . . . ARG A 43 ? 58.69200 4.66900 9.62500 1.000 20.28000 C ? A ? 42 1
   ATOM 364 NE . . . ARG A 43 ? 60.14500 4.64100 9.46000 1.000 22.05000 N ? A ? 42 1
   ATOM 365 CZ . . . ARG A 43 ? 60.77900 4.51700 8.30600 1.000 22.22000 C ? A ? 42 1
   ATOM 366 NH1 . . . ARG A 43 ? 60.12400 4.41200 7.16700 1.000 22.42000 N ? A ? 42 1
   ATOM 367 NH2 . . . ARG A 43 ? 62.09400 4.51900 8.28300 1.000 21.92000 N ? A ? 42 1
   ATOM 368 N . . . ASN A 44 ? 54.34200 6.81800 13.25100 1.000 16.53000 N ? A ? 43 1
   ATOM 369 CA . . . ASN A 44 ? 52.92900 7.14200 13.39200 1.000 17.67000 C ? A ? 43 1
   ATOM 370 C . . . ASN A 44 ? 52.76400 8.20600 14.46400 1.000 17.56000 C ? A ? 43 1
   ATOM 371 O . . . ASN A 44 ? 53.26300 8.05800 15.58400 1.000 17.37000 O ? A ? 43 1
   ATOM 372 CB . . . ASN A 44 ? 52.11400 5.91400 13.75200 1.000 18.89000 C ? A ? 43 1
   ATOM 373 CG . . . ASN A 44 ? 52.12400 4.89300 12.65000 1.000 22.85000 C ? A ? 43 1
   ATOM 374 OD1 . . . ASN A 44 ? 51.89100 5.22100 11.48800 1.000 16.67000 O ? A ? 43 1
   ATOM 375 ND2 . . . ASN A 44 ? 52.44300 3.65900 12.99600 1.000 20.83000 N ? A ? 43 1
   ATOM 376 N . . . ARG A 45 ? 52.03300 9.25300 14.11900 1.000 14.98000 N ? A ? 44 1
   ATOM 377 CA . . . ARG A 45 ? 51.80700 10.34200 15.04600 1.000 16.14000 C ? A ? 44 1
   ATOM 378 C . . . ARG A 45 ? 50.74300 9.97500 16.05400 1.000 20.99000 C ? A ? 44 1
   ATOM 379 O . . . ARG A 45 ? 50.86100 10.34300 17.22700 1.000 18.11000 O ? A ? 44 1
   ATOM 380 CB . . . ARG A 45 ? 51.40700 11.61100 14.28600 1.000 18.29000 C ? A ? 44 1
   ATOM 381 CG . . . ARG A 45 ? 51.10400 12.82300 15.17800 1.000 16.03000 C ? A ? 44 1
   ATOM 382 CD . . . ARG A 45 ? 50.87100 14.08200 14.34700 1.000 18.67000 C ? A ? 44 1
   ATOM 383 NE . . . ARG A 45 ? 52.10100 14.56000 13.72600 1.000 14.04000 N ? A ? 44 1
   ATOM 384 CZ . . . ARG A 45 ? 53.01800 15.27100 14.38100 1.000 20.43000 C ? A ? 44 1
   ATOM 385 NH1 . . . ARG A 45 ? 52.85800 15.55700 15.65200 1.000 19.61000 N ? A ? 44 1
   ATOM 386 NH2 . . . ARG A 45 ? 54.10800 15.68400 13.79200 1.000 18.35000 N ? A ? 44 1
   ATOM 387 N . . . TYR A 46 ? 49.70700 9.23900 15.61200 1.000 17.94000 N ? A ? 45 1
   ATOM 388 CA . . . TYR A 46 ? 48.57900 8.86900 16.45000 1.000 16.25000 C ? A ? 45 1
   ATOM 389 C . . . TYR A 46 ? 48.39300 7.36100 16.42900 1.000 20.18000 C ? A ? 45 1
   ATOM 390 O . . . TYR A 46 ? 48.32200 6.76000 15.36500 1.000 16.95000 O ? A ? 45 1
   ATOM 391 CB . . . TYR A 46 ? 47.30900 9.52600 15.99500 1.000 17.37000 C ? A ? 45 1
   ATOM 392 CG . . . TYR A 46 ? 47.38200 11.02700 16.10800 1.000 19.45000 C ? A ? 45 1
   ATOM 393 CD1 . . . TYR A 46 ? 47.29200 11.64700 17.35200 1.000 18.52000 C ? A ? 45 1
   ATOM 394 CD2 . . . TYR A 46 ? 47.57400 11.81800 14.98700 1.000 20.34000 C ? A ? 45 1
   ATOM 395 CE1 . . . TYR A 46 ? 47.36700 13.02800 17.49000 1.000 23.00000 C ? A ? 45 1
   ATOM 396 CE2 . . . TYR A 46 ? 47.65900 13.23000 15.11300 1.000 18.42000 C ? A ? 45 1
   ATOM 397 CZ . . . TYR A 46 ? 47.53200 13.81900 16.35500 1.000 21.77000 C ? A ? 45 1
   ATOM 398 OH . . . TYR A 46 ? 47.62100 15.19100 16.48700 1.000 18.76000 O ? A ? 45 1
   ATOM 399 N . . . ARG A 47 ? 48.25000 6.78100 17.61600 1.000 19.00000 N ? A ? 46 1
   ATOM 400 CA . . . ARG A 47 ? 48.03400 5.34300 17.74700 1.000 25.27000 C ? A ? 46 1
   ATOM 401 C . . . ARG A 47 ? 46.80600 4.86700 16.98300 1.000 20.04000 C ? A ? 46 1
   ATOM 402 O . . . ARG A 47 ? 46.78400 3.74600 16.47400 1.000 20.39000 O ? A ? 46 1
   ATOM 403 CB . . . ARG A 47 ? 47.86000 5.01100 19.23000 1.000 26.93000 C ? A ? 46 1
   ATOM 404 CG . . . ARG A 47 ? 47.77400 3.54500 19.57300 1.000 42.89000 C ? A ? 46 1
   ATOM 405 CD . . . ARG A 47 ? 47.24800 3.36200 21.00900 1.000 36.30000 C ? A ? 46 1
   ATOM 406 NE . . . ARG A 47 ? 45.83000 3.72900 21.09500 1.000 63.55000 N ? A ? 46 1
   ATOM 407 CZ . . . ARG A 47 ? 45.09700 3.69300 22.20800 1.000 68.95000 C ? A ? 46 1
   ATOM 408 NH1 . . . ARG A 47 ? 45.63100 3.30000 23.36100 1.000 58.78000 N ? A ? 46 1
   ATOM 409 NH2 . . . ARG A 47 ? 43.82000 4.05400 22.16500 1.000 50.55000 N ? A ? 46 1
   ATOM 410 N . . A ASP A 48 ? 45.75400 5.68200 16.93700 0.370 18.63000 N ? A ? 47 1
   ATOM 411 CA . . A ASP A 48 ? 44.47600 5.25000 16.40100 0.370 22.32000 C ? A ? 47 1
   ATOM 412 C . . A ASP A 48 ? 44.27200 5.61200 14.93900 0.370 22.81000 C ? A ? 47 1
   ATOM 413 O . . A ASP A 48 ? 43.20700 5.31900 14.39500 0.370 21.48000 O ? A ? 47 1
   ATOM 414 CB . . A ASP A 48 ? 43.32500 5.84100 17.21900 0.370 20.91000 C ? A ? 47 1
   ATOM 415 CG . . A ASP A 48 ? 43.35300 7.34900 17.25900 0.370 26.44000 C ? A ? 47 1
   ATOM 416 OD1 . . A ASP A 48 ? 44.46100 7.92800 17.24500 0.370 27.57000 O ? A ? 47 1
   ATOM 417 OD2 . . A ASP A 48 ? 42.26700 7.96000 17.31600 0.370 27.83000 O ? A ? 47 1
   ATOM 418 N . . B ASP A 48 ? 45.74700 5.67000 16.94600 0.630 18.34000 N ? A ? 47 1
   ATOM 419 CA . . B ASP A 48 ? 44.49100 5.21200 16.39200 0.630 22.22000 C ? A ? 47 1
   ATOM 420 C . . B ASP A 48 ? 44.21900 5.76500 14.99800 0.630 22.81000 C ? A ? 47 1
   ATOM 421 O . . B ASP A 48 ? 43.05700 5.79700 14.57900 0.630 18.50000 O ? A ? 47 1
   ATOM 422 CB . . B ASP A 48 ? 43.34200 5.56500 17.33900 0.630 20.81000 C ? A ? 47 1
   ATOM 423 CG . . B ASP A 48 ? 43.47200 4.87000 18.72100 0.630 27.90000 C ? A ? 47 1
   ATOM 424 OD1 . . B ASP A 48 ? 44.11100 3.79200 18.81600 0.630 30.07000 O ? A ? 47 1
   ATOM 425 OD2 . . B ASP A 48 ? 42.94000 5.41400 19.71100 0.630 33.48000 O ? A ? 47 1
   ATOM 426 N . . . VAL A 49 ? 45.24900 6.23200 14.28700 1.000 19.58000 N ? A ? 48 1
   ATOM 427 CA . . . VAL A 49 ? 45.11500 6.63100 12.87700 1.000 16.46000 C ? A ? 48 1
   ATOM 428 C . . . VAL A 49 ? 46.24600 6.00000 12.08400 1.000 22.04000 C ? A ? 48 1
   ATOM 429 O . . . VAL A 49 ? 47.40900 6.41600 12.17600 1.000 17.82000 O ? A ? 48 1
   ATOM 430 CB . . . VAL A 49 ? 45.09500 8.15500 12.68800 1.000 18.59000 C ? A ? 48 1
   ATOM 431 CG1 . . . VAL A 49 ? 44.94600 8.51600 11.18900 1.000 15.94000 C ? A ? 48 1
   ATOM 432 CG2 . . . VAL A 49 ? 43.96900 8.74400 13.48300 1.000 19.14000 C ? A ? 48 1
   ATOM 433 N . . . SER A 50 ? 45.89000 5.02200 11.26500 1.000 15.78000 N ? A ? 49 1
   ATOM 434 CA . . . SER A 50 ? 46.84000 4.25600 10.49000 1.000 15.12000 C ? A ? 49 1
   ATOM 435 C . . . SER A 50 ? 46.33800 4.12300 9.06800 1.000 14.65000 C ? A ? 49 1
   ATOM 436 O . . . SER A 50 ? 45.12900 4.05800 8.83700 1.000 18.19000 O ? A ? 49 1
   ATOM 437 CB . . . SER A 50 ? 47.03300 2.84200 11.08500 1.000 18.49000 C ? A ? 49 1
   ATOM 438 OG . . . SER A 50 ? 47.54500 2.94300 12.38800 1.000 19.72000 O ? A ? 49 1
   ATOM 439 N . . . PRO A 51 ? 47.24400 4.00400 8.10900 1.000 14.91000 N ? A ? 50 1
   ATOM 440 CA . . . PRO A 51 ? 46.82700 3.68700 6.74900 1.000 12.97000 C ? A ? 50 1
   ATOM 441 C . . . PRO A 51 ? 46.50400 2.19800 6.61800 1.000 15.91000 C ? A ? 50 1
   ATOM 442 O . . . PRO A 51 ? 47.24600 1.35400 7.12400 1.000 20.82000 O ? A ? 50 1
   ATOM 443 CB . . . PRO A 51 ? 48.06500 4.03500 5.92300 1.000 15.05000 C ? A ? 50 1
   ATOM 444 CG . . . PRO A 51 ? 49.17800 3.71200 6.81800 1.000 15.45000 C ? A ? 50 1
   ATOM 445 CD . . . PRO A 51 ? 48.71100 4.14100 8.20400 1.000 18.28000 C ? A ? 50 1
   ATOM 446 N . . . PHE A 52 ? 45.44100 1.87900 5.87500 1.000 17.01000 N ? A ? 51 1
   ATOM 447 CA . . . PHE A 52 ? 45.20200 0.48500 5.46200 1.000 18.35000 C ? A ? 51 1
   ATOM 448 C . . . PHE A 52 ? 46.34200 -0.04400 4.61400 1.000 20.88000 C ? A ? 51 1
   ATOM 449 O . . . PHE A 52 ? 46.92500 0.67300 3.79100 1.000 19.05000 O ? A ? 51 1
   ATOM 450 CB . . . PHE A 52 ? 43.90300 0.36600 4.65500 1.000 17.85000 C ? A ? 51 1
   ATOM 451 CG . . . PHE A 52 ? 42.68100 0.83300 5.36700 1.000 13.01000 C ? A ? 51 1
   ATOM 452 CD1 . . . PHE A 52 ? 42.45200 0.50000 6.67800 1.000 18.50000 C ? A ? 51 1
   ATOM 453 CD2 . . . PHE A 52 ? 41.72400 1.57400 4.69900 1.000 15.06000 C ? A ? 51 1
   ATOM 454 CE1 . . . PHE A 52 ? 41.32100 0.91800 7.31700 1.000 16.86000 C ? A ? 51 1
   ATOM 455 CE2 . . . PHE A 52 ? 40.57100 1.98200 5.33600 1.000 17.14000 C ? A ? 51 1
   ATOM 456 CZ . . . PHE A 52 ? 40.36800 1.66000 6.63700 1.000 17.95000 C ? A ? 51 1
   ATOM 457 N . . . ASP A 53 ? 46.65700 -1.33100 4.79100 1.000 19.61000 N ? A ? 52 1
   ATOM 458 CA . . . ASP A 53 ? 47.70200 -1.92200 3.97400 1.000 18.13000 C ? A ? 52 1
   ATOM 459 C . . . ASP A 53 ? 47.39900 -1.79000 2.48900 1.000 16.57000 C ? A ? 52 1
   ATOM 460 O . . . ASP A 53 ? 48.30000 -1.53100 1.68500 1.000 18.42000 O ? A ? 52 1
   ATOM 461 CB . . . ASP A 53 ? 47.90700 -3.40300 4.34600 1.000 22.66000 C ? A ? 52 1
   ATOM 462 CG . . . ASP A 53 ? 48.39700 -3.57700 5.73600 1.000 29.14000 C ? A ? 52 1
   ATOM 463 OD1 . . . ASP A 53 ? 49.28200 -2.79600 6.18700 1.000 22.49000 O ? A ? 52 1
   ATOM 464 OD2 . . . ASP A 53 ? 47.88200 -4.50000 6.39400 1.000 22.94000 O ? A ? 52 1
   ATOM 465 N . . . HIS A 54 ? 46.14200 -1.94200 2.10100 1.000 14.23000 N ? A ? 53 1
   ATOM 466 CA . . . HIS A 54 ? 45.86900 -2.08600 0.67800 1.000 16.59000 C ? A ? 53 1
   ATOM 467 C . . . HIS A 54 ? 46.03000 -0.77300 -0.06500 1.000 22.27000 C ? A ? 53 1
   ATOM 468 O . . . HIS A 54 ? 46.33400 -0.77700 -1.26800 1.000 16.62000 O ? A ? 53 1
   ATOM 469 CB . . . HIS A 54 ? 44.46300 -2.66300 0.47300 1.000 20.06000 C ? A ? 53 1
   ATOM 470 CG . . . HIS A 54 ? 43.34300 -1.67000 0.60600 1.000 14.67000 C ? A ? 53 1
   ATOM 471 ND1 . . . HIS A 54 ? 42.90500 -0.90100 -0.44700 1.000 15.13000 N ? A ? 53 1
   ATOM 472 CD2 . . . HIS A 54 ? 42.55200 -1.34900 1.65300 1.000 13.98000 C ? A ? 53 1
   ATOM 473 CE1 . . . HIS A 54 ? 41.88200 -0.16300 -0.06700 1.000 16.63000 C ? A ? 53 1
   ATOM 474 NE2 . . . HIS A 54 ? 41.65200 -0.40400 1.21500 1.000 17.24000 N ? A ? 53 1
   ATOM 475 N . . . SER A 55 ? 45.90100 0.35000 0.63600 1.000 18.28000 N ? A ? 54 1
   ATOM 476 CA . . . SER A 55 ? 45.97500 1.65800 -0.01300 1.000 16.27000 C ? A ? 54 1
   ATOM 477 C . . . SER A 55 ? 47.13500 2.51500 0.47400 1.000 22.37000 C ? A ? 54 1
   ATOM 478 O . . . SER A 55 ? 47.20600 3.70500 0.10700 1.000 18.98000 O ? A ? 54 1
   ATOM 479 CB . . . SER A 55 ? 44.66700 2.37800 0.21300 1.000 12.89000 C ? A ? 54 1
   ATOM 480 OG . . . SER A 55 ? 44.41700 2.40200 1.58200 1.000 15.89000 O ? A ? 54 1
   ATOM 481 N . . . ARG A 56 ? 48.03100 1.97400 1.29000 1.000 17.35000 N ? A ? 55 1
   ATOM 482 CA . . . ARG A 56 ? 49.10600 2.79300 1.84200 1.000 17.00000 C ? A ? 55 1
   ATOM 483 C . . . ARG A 56 ? 50.07500 3.14600 0.72400 1.000 24.07000 C ? A ? 55 1
   ATOM 484 O . . . ARG A 56 ? 50.21100 2.42000 -0.25900 1.000 16.78000 O ? A ? 55 1
   ATOM 485 CB . . . ARG A 56 ? 49.84300 2.09500 2.98700 1.000 18.31000 C ? A ? 55 1
   ATOM 486 CG . . . ARG A 56 ? 50.79400 0.95900 2.56900 1.000 20.33000 C ? A ? 55 1
   ATOM 487 CD . . . ARG A 56 ? 51.40000 0.21400 3.76500 1.000 20.63000 C ? A ? 55 1
   ATOM 488 NE . . . ARG A 56 ? 52.34100 -0.82200 3.33700 1.000 21.35000 N ? A ? 55 1
   ATOM 489 CZ . . . ARG A 56 ? 53.65400 -0.67600 3.20200 1.000 28.85000 C ? A ? 55 1
   ATOM 490 NH1 . . . ARG A 56 ? 54.27500 0.49100 3.44600 1.000 20.22000 N ? A ? 55 1
   ATOM 491 NH2 . . . ARG A 56 ? 54.35900 -1.72000 2.80500 1.000 20.29000 N ? A ? 55 1
   ATOM 492 N . . . ILE A 57 ? 50.68900 4.31400 0.84900 1.000 20.29000 N ? A ? 56 1
   ATOM 493 CA . . . ILE A 57 ? 51.75500 4.72700 -0.04900 1.000 19.10000 C ? A ? 56 1
   ATOM 494 C . . . ILE A 57 ? 53.04400 4.07500 0.39800 1.000 18.47000 C ? A ? 56 1
   ATOM 495 O . . . ILE A 57 ? 53.46200 4.22300 1.55600 1.000 18.60000 O ? A ? 56 1
   ATOM 496 CB . . . ILE A 57 ? 51.90500 6.26300 -0.05700 1.000 19.04000 C ? A ? 56 1
   ATOM 497 CG1 . . . ILE A 57 ? 50.64200 6.94500 -0.60800 1.000 21.14000 C ? A ? 56 1
   ATOM 498 CG2 . . . ILE A 57 ? 53.16000 6.63900 -0.83600 1.000 19.83000 C ? A ? 56 1
   ATOM 499 CD1 . . . ILE A 57 ? 50.40400 6.78600 -2.10600 1.000 23.17000 C ? A ? 56 1
   ATOM 500 N . . . LYS A 58 ? 53.72400 3.41200 -0.53600 1.000 19.90000 N ? A ? 57 1
   ATOM 501 CA . . . LYS A 58 ? 55.00100 2.78200 -0.25800 1.000 22.16000 C ? A ? 57 1
   ATOM 502 C . . . LYS A 58 ? 56.12300 3.69000 -0.72500 1.000 16.69000 C ? A ? 57 1
   ATOM 503 O . . . LYS A 58 ? 56.10400 4.17400 -1.86200 1.000 20.66000 O ? A ? 57 1
   ATOM 504 CB . . . LYS A 58 ? 55.11200 1.40800 -0.94600 1.000 25.36000 C ? A ? 57 1
   ATOM 505 CG . . . LYS A 58 ? 54.08100 0.42200 -0.45700 1.000 26.77000 C ? A ? 57 1
   ATOM 506 CD . . . LYS A 58 ? 54.33700 -0.98500 -1.00300 1.000 28.65000 C ? A ? 57 1
   ATOM 507 CE . . . LYS A 58 ? 53.15400 -1.90800 -0.72200 1.000 55.59000 C ? A ? 57 1
   ATOM 508 NZ . . . LYS A 58 ? 53.32100 -3.24900 -1.34800 1.000 90.95000 N ? A ? 57 1
   ATOM 509 N . . . LEU A 59 ? 57.05700 3.96700 0.17100 1.000 16.31000 N ? A ? 58 1
   ATOM 510 CA . . . LEU A 59 ? 58.27600 4.66000 -0.22000 1.000 17.59000 C ? A ? 58 1
   ATOM 511 C . . . LEU A 59 ? 59.12400 3.71900 -1.07200 1.000 25.76000 C ? A ? 58 1
   ATOM 512 O . . . LEU A 59 ? 59.15500 2.51900 -0.81700 1.000 25.38000 O ? A ? 58 1
   ATOM 513 CB . . . LEU A 59 ? 59.06800 5.07000 1.00400 1.000 18.21000 C ? A ? 58 1
   ATOM 514 CG . . . LEU A 59 ? 58.30500 5.93400 2.01500 1.000 23.41000 C ? A ? 58 1
   ATOM 515 CD1 . . . LEU A 59 ? 59.13600 6.06600 3.23500 1.000 22.32000 C ? A ? 58 1
   ATOM 516 CD2 . . . LEU A 59 ? 57.96500 7.31400 1.40800 1.000 21.74000 C ? A ? 58 1
   ATOM 517 N . . . HIS A 60 ? 59.79600 4.26400 -2.08900 1.000 26.98000 N ? A ? 59 1
   ATOM 518 CA . . . HIS A 60 ? 60.63700 3.45600 -2.98400 1.000 30.45000 C ? A ? 59 1
   ATOM 519 C . . . HIS A 60 ? 62.04100 3.32800 -2.39300 1.000 32.26000 C ? A ? 59 1
   ATOM 520 O . . . HIS A 60 ? 63.02500 3.87200 -2.89100 1.000 48.21000 O ? A ? 59 1
   ATOM 521 CB . . . HIS A 60 ? 60.71400 4.07500 -4.36800 1.000 20.71000 C ? A ? 59 1
   ATOM 522 CG . . . HIS A 60 ? 59.39200 4.28100 -5.03100 1.000 24.98000 C ? A ? 59 1
   ATOM 523 ND1 . . . HIS A 60 ? 59.27700 4.85800 -6.27500 1.000 28.02000 N ? A ? 59 1
   ATOM 524 CD2 . . . HIS A 60 ? 58.13300 3.97500 -4.63800 1.000 28.70000 C ? A ? 59 1
   ATOM 525 CE1 . . . HIS A 60 ? 58.00400 4.90200 -6.62100 1.000 33.80000 C ? A ? 59 1
   ATOM 526 NE2 . . . HIS A 60 ? 57.28800 4.38100 -5.64100 1.000 26.86000 N ? A ? 59 1
   ATOM 527 N . . . GLN A 61 ? 62.11600 2.63400 -1.27800 1.000 37.20000 N ? A ? 60 1
   ATOM 528 CA . . . GLN A 61 ? 63.39400 2.42100 -0.61900 1.000 36.13000 C ? A ? 60 1
   ATOM 529 C . . . GLN A 61 ? 63.30000 1.05300 0.01100 1.000 38.97000 C ? A ? 60 1
   ATOM 530 O . . . GLN A 61 ? 62.20900 0.60200 0.36200 1.000 38.96000 O ? A ? 60 1
   ATOM 531 CB . . . GLN A 61 ? 63.74000 3.50900 0.42200 1.000 47.76000 C ? A ? 60 1
   ATOM 532 CG . . . GLN A 61 ? 62.69600 3.73300 1.50400 1.000 33.33000 C ? A ? 60 1
   ATOM 533 CD . . . GLN A 61 ? 63.26700 4.40200 2.75500 1.000 54.43000 C ? A ? 60 1
   ATOM 534 OE1 . . . GLN A 61 ? 63.80200 3.72100 3.64100 1.000 42.06000 O ? A ? 60 1
   ATOM 535 NE2 . . . GLN A 61 ? 63.13600 5.74300 2.84700 1.000 31.70000 N ? A ? 60 1
   ATOM 536 N . . . GLU A 62 ? 64.43200 0.36500 0.10100 1.000 49.52000 N ? A ? 61 1
   ATOM 537 CA . . . GLU A 62 ? 64.37500 -0.99600 0.60300 1.000 52.59000 C ? A ? 61 1
   ATOM 538 C . . . GLU A 62 ? 64.60100 -1.06900 2.10200 1.000 46.18000 C ? A ? 61 1
   ATOM 539 O . . . GLU A 62 ? 64.20900 -2.06300 2.71800 1.000 41.80000 O ? A ? 61 1
   ATOM 540 CB . . . GLU A 62 ? 65.37100 -1.90200 -0.13200 1.000 67.01000 C ? A ? 61 1
   ATOM 541 CG . . . GLU A 62 ? 66.72400 -1.30900 -0.42700 1.000 87.17000 C ? A ? 61 1
   ATOM 542 CD . . . GLU A 62 ? 67.64300 -2.30600 -1.12100 1.000 119.65000 C ? A ? 61 1
   ATOM 543 OE1 . . . GLU A 62 ? 68.00500 -3.32400 -0.49100 1.000 118.76000 O ? A ? 61 1
   ATOM 544 OE2 . . . GLU A 62 ? 67.98700 -2.08000 -2.30100 1.000 116.47000 O ? A ? 61 1
   ATOM 545 N . . . ASP A 63 ? 65.15900 -0.02500 2.72200 1.000 43.06000 N ? A ? 62 1
   ATOM 546 CA . . . ASP A 63 ? 65.29100 -0.05100 4.17700 1.000 45.67000 C ? A ? 62 1
   ATOM 547 C . . . ASP A 63 ? 63.93300 -0.25300 4.84300 1.000 40.71000 C ? A ? 62 1
   ATOM 548 O . . . ASP A 63 ? 63.70000 -1.25200 5.52500 1.000 45.31000 O ? A ? 62 1
   ATOM 549 CB . . . ASP A 63 ? 65.94200 1.23200 4.69200 1.000 50.14000 C ? A ? 62 1
   ATOM 550 CG . . . ASP A 63 ? 66.14800 1.20500 6.20400 1.000 72.00000 C ? A ? 62 1
   ATOM 551 OD1 . . . ASP A 63 ? 66.89400 0.32300 6.67900 1.000 56.95000 O ? A ? 62 1
   ATOM 552 OD2 . . . ASP A 63 ? 65.56100 2.05000 6.92100 1.000 71.33000 O ? A ? 62 1
   ATOM 553 N . . . ASN A 64 ? 63.02600 0.70400 4.66800 1.000 33.77000 N ? A ? 63 1
   ATOM 554 CA . . . ASN A 64 ? 61.71500 0.63300 5.30600 1.000 26.71000 C ? A ? 63 1
   ATOM 555 C . . . ASN A 64 ? 60.79700 1.51000 4.47500 1.000 25.69000 C ? A ? 63 1
   ATOM 556 O . . . ASN A 64 ? 60.99700 2.72300 4.42600 1.000 24.19000 O ? A ? 63 1
   ATOM 557 CB . . . ASN A 64 ? 61.78700 1.10500 6.74800 1.000 25.20000 C ? A ? 63 1
   ATOM 558 CG . . . ASN A 64 ? 60.42800 1.05400 7.44800 1.000 21.86000 C ? A ? 63 1
   ATOM 559 OD1 . . . ASN A 64 ? 59.39900 0.89300 6.79800 1.000 23.94000 O ? A ? 63 1
   ATOM 560 ND2 . . . ASN A 64 ? 60.42300 1.18500 8.76400 1.000 24.01000 N ? A ? 63 1
   ATOM 561 N . . . ASP A 65 ? 59.81200 0.91000 3.81200 1.000 22.73000 N ? A ? 64 1
   ATOM 562 CA . . . ASP A 65 ? 58.98500 1.65800 2.87600 1.000 23.20000 C ? A ? 64 1
   ATOM 563 C . . . ASP A 65 ? 57.75400 2.29700 3.51700 1.000 17.02000 C ? A ? 64 1
   ATOM 564 O . . . ASP A 65 ? 56.86300 2.76000 2.79500 1.000 18.59000 O ? A ? 64 1
   ATOM 565 CB . . . ASP A 65 ? 58.56600 0.74600 1.72000 1.000 24.61000 C ? A ? 64 1
   ATOM 566 CG . . . ASP A 65 ? 57.59500 -0.34600 2.13400 1.000 26.60000 C ? A ? 64 1
   ATOM 567 OD1 . . . ASP A 65 ? 56.97800 -0.29000 3.22800 1.000 25.79000 O ? A ? 64 1
   ATOM 568 OD2 . . . ASP A 65 ? 57.44000 -1.27100 1.32300 1.000 30.45000 O ? A ? 64 1
   ATOM 569 N . . . TYR A 66 ? 57.67300 2.33300 4.83300 1.000 17.11000 N ? A ? 65 1
   ATOM 570 CA . . . TYR A 66 ? 56.44400 2.72700 5.48700 1.000 20.62000 C ? A ? 65 1
   ATOM 571 C . . . TYR A 66 ? 56.37700 4.23500 5.71400 1.000 19.93000 C ? A ? 65 1
   ATOM 572 O . . . TYR A 66 ? 57.28500 4.82900 6.31000 1.000 14.67000 O ? A ? 65 1
   ATOM 573 CB . . . TYR A 66 ? 56.28500 2.03900 6.82900 1.000 16.48000 C ? A ? 65 1
   ATOM 574 CG . . . TYR A 66 ? 55.05700 2.53000 7.52000 1.000 17.81000 C ? A ? 65 1
   ATOM 575 CD1 . . . TYR A 66 ? 53.79500 2.15900 7.07200 1.000 18.36000 C ? A ? 65 1
   ATOM 576 CD2 . . . TYR A 66 ? 55.13400 3.43600 8.56400 1.000 20.06000 C ? A ? 65 1
   ATOM 577 CE1 . . . TYR A 66 ? 52.62900 2.64200 7.66000 1.000 17.58000 C ? A ? 65 1
   ATOM 578 CE2 . . . TYR A 66 ? 53.97000 3.93500 9.16900 1.000 17.58000 C ? A ? 65 1
   ATOM 579 CZ . . . TYR A 66 ? 52.70900 3.53700 8.70800 1.000 20.38000 C ? A ? 65 1
   ATOM 580 OH . . . TYR A 66 ? 51.53200 3.98400 9.30500 1.000 16.14000 O ? A ? 65 1
   ATOM 581 N . . . ILE A 67 ? 55.25600 4.81700 5.32200 1.000 18.03000 N ? A ? 66 1
   ATOM 582 CA . . . ILE A 67 ? 54.86500 6.15200 5.75500 1.000 20.31000 C ? A ? 66 1
   ATOM 583 C . . . ILE A 67 ? 53.37400 6.11100 6.06600 1.000 20.09000 C ? A ? 66 1
   ATOM 584 O . . . ILE A 67 ? 52.60700 5.36100 5.45000 1.000 16.79000 O ? A ? 66 1
   ATOM 585 CB . . . ILE A 67 ? 55.21000 7.19900 4.68200 1.000 19.88000 C ? A ? 66 1
   ATOM 586 CG1 . . . ILE A 67 ? 54.80300 8.62300 5.12800 1.000 16.04000 C ? A ? 66 1
   ATOM 587 CG2 . . . ILE A 67 ? 54.57900 6.81800 3.31400 1.000 19.50000 C ? A ? 66 1
   ATOM 588 CD1 . . . ILE A 67 ? 55.38800 9.67800 4.23100 1.000 18.19000 C ? A ? 66 1
   ATOM 589 N . . . ASN A 68 ? 52.95700 6.91600 7.02900 1.000 16.18000 N ? A ? 67 1
   ATOM 590 CA . . . ASN A 68 ? 51.53600 7.01500 7.35300 1.000 16.98000 C ? A ? 67 1
   ATOM 591 C . . . ASN A 68 ? 50.86500 7.92500 6.33900 1.000 21.24000 C ? A ? 67 1
   ATOM 592 O . . . ASN A 68 ? 50.70400 9.13900 6.53600 1.000 17.00000 O ? A ? 67 1
   ATOM 593 CB . . . ASN A 68 ? 51.34000 7.46700 8.78200 1.000 15.38000 C ? A ? 67 1
   ATOM 594 CG . . . ASN A 68 ? 49.91200 7.32700 9.23600 1.000 17.46000 C ? A ? 67 1
   ATOM 595 OD1 . . . ASN A 68 ? 48.98600 7.65800 8.49900 1.000 16.81000 O ? A ? 67 1
   ATOM 596 ND2 . . . ASN A 68 ? 49.72800 6.88100 10.47300 1.000 15.55000 N ? A ? 67 1
   ATOM 597 N . . . ALA A 69 ? 50.47800 7.30400 5.22600 1.000 15.38000 N ? A ? 68 1
   ATOM 598 CA . . . ALA A 69 ? 49.89600 7.96200 4.07100 1.000 16.58000 C ? A ? 68 1
   ATOM 599 C . . . ALA A 69 ? 49.08800 6.95200 3.27400 1.000 15.41000 C ? A ? 68 1
   ATOM 600 O . . . ALA A 69 ? 49.50500 5.79800 3.13400 1.000 17.34000 O ? A ? 68 1
   ATOM 601 CB . . . ALA A 69 ? 50.97300 8.55900 3.17800 1.000 14.67000 C ? A ? 68 1
   ATOM 602 N . . . SER A 70 ? 47.95600 7.41300 2.74300 1.000 14.83000 N ? A ? 69 1
   ATOM 603 CA . . . SER A 70 ? 46.99200 6.59600 2.01100 1.000 15.67000 C ? A ? 69 1
   ATOM 604 C . . . SER A 70 ? 46.67300 7.22600 0.67200 1.000 18.55000 C ? A ? 69 1
   ATOM 605 O . . . SER A 70 ? 46.45900 8.45200 0.58700 1.000 16.71000 O ? A ? 69 1
   ATOM 606 CB . . . SER A 70 ? 45.68900 6.47500 2.78100 1.000 11.81000 C ? A ? 69 1
   ATOM 607 OG . . . SER A 70 ? 45.93600 6.04600 4.10000 1.000 16.98000 O ? A ? 69 1
   ATOM 608 N . . . LEU A 71 ? 46.56300 6.38900 -0.37000 1.000 15.85000 N ? A ? 70 1
   ATOM 609 CA . . . LEU A 71 ? 46.11000 6.84400 -1.67700 1.000 15.22000 C ? A ? 70 1
   ATOM 610 C . . . LEU A 71 ? 44.59100 6.69200 -1.76200 1.000 21.40000 C ? A ? 70 1
   ATOM 611 O . . . LEU A 71 ? 44.07200 5.57300 -1.74800 1.000 18.12000 O ? A ? 70 1
   ATOM 612 CB . . . LEU A 71 ? 46.78200 6.03500 -2.79600 1.000 17.27000 C ? A ? 70 1
   ATOM 613 CG . . . LEU A 71 ? 46.34200 6.35700 -4.23800 1.000 21.46000 C ? A ? 70 1
   ATOM 614 CD1 . . . LEU A 71 ? 46.72900 7.78800 -4.59100 1.000 21.58000 C ? A ? 70 1
   ATOM 615 CD2 . . . LEU A 71 ? 46.97400 5.39400 -5.24200 1.000 30.47000 C ? A ? 70 1
   ATOM 616 N . . A ILE A 72 ? 43.87700 7.80600 -1.88100 0.530 16.93000 N ? A ? 71 1
   ATOM 617 CA . . A ILE A 72 ? 42.42500 7.79500 -2.02700 0.530 18.33000 C ? A ? 71 1
   ATOM 618 C . . A ILE A 72 ? 42.12000 7.94300 -3.51600 0.530 24.36000 C ? A ? 71 1
   ATOM 619 O . . A ILE A 72 ? 42.14400 9.04500 -4.06600 0.530 17.22000 O ? A ? 71 1
   ATOM 620 CB . . A ILE A 72 ? 41.75300 8.89500 -1.20600 0.530 18.46000 C ? A ? 71 1
   ATOM 621 CG1 . . A ILE A 72 ? 42.25500 8.84400 0.24600 0.530 20.18000 C ? A ? 71 1
   ATOM 622 CG2 . . A ILE A 72 ? 40.22400 8.75400 -1.29100 0.530 18.84000 C ? A ? 71 1
   ATOM 623 CD1 . . A ILE A 72 ? 41.38200 9.56200 1.22100 0.530 28.58000 C ? A ? 71 1
   ATOM 624 N . . B ILE A 72 ? 43.88300 7.81200 -1.79900 0.470 17.00000 N ? A ? 71 1
   ATOM 625 CA . . B ILE A 72 ? 42.44800 7.82100 -2.03600 0.470 18.34000 C ? A ? 71 1
   ATOM 626 C . . B ILE A 72 ? 42.27400 7.90900 -3.55000 0.470 24.39000 C ? A ? 71 1
   ATOM 627 O . . B ILE A 72 ? 42.62900 8.91800 -4.16600 0.470 17.68000 O ? A ? 71 1
   ATOM 628 CB . . B ILE A 72 ? 41.75800 8.98600 -1.31500 0.470 18.39000 C ? A ? 71 1
   ATOM 629 CG1 . . B ILE A 72 ? 41.66500 8.76000 0.20700 0.470 23.56000 C ? A ? 71 1
   ATOM 630 CG2 . . B ILE A 72 ? 40.34800 9.18200 -1.82200 0.470 22.59000 C ? A ? 71 1
   ATOM 631 CD1 . . B ILE A 72 ? 42.93500 8.36200 0.89100 0.470 17.87000 C ? A ? 71 1
   ATOM 632 N . . . LYS A 73 ? 41.77600 6.83700 -4.16600 1.000 20.61000 N ? A ? 72 1
   ATOM 633 CA . . . LYS A 73 ? 41.66700 6.78600 -5.61500 1.000 21.75000 C ? A ? 72 1
   ATOM 634 C . . . LYS A 73 ? 40.18800 6.82400 -5.95500 1.000 24.86000 C ? A ? 72 1
   ATOM 635 O . . . LYS A 73 ? 39.47700 5.84200 -5.77300 1.000 18.11000 O ? A ? 72 1
   ATOM 636 CB . . . LYS A 73 ? 42.37100 5.54500 -6.15000 1.000 26.16000 C ? A ? 72 1
   ATOM 637 CG . . . LYS A 73 ? 42.56600 5.54400 -7.64900 1.000 42.44000 C ? A ? 72 1
   ATOM 638 CD . . . LYS A 73 ? 43.46500 4.37800 -8.05700 1.000 55.31000 C ? A ? 72 1
   ATOM 639 CE . . . LYS A 73 ? 43.63500 4.28400 -9.56000 1.000 68.45000 C ? A ? 72 1
   ATOM 640 NZ . . . LYS A 73 ? 44.13700 2.93200 -9.96100 1.000 91.85000 N ? A ? 72 1
   ATOM 641 N . . . MET A 74 ? 39.70800 7.97600 -6.39700 1.000 20.27000 N ? A ? 73 1
   ATOM 642 CA . . . MET A 74 ? 38.28300 8.13700 -6.68300 1.000 25.23000 C ? A ? 73 1
   ATOM 643 C . . . MET A 74 ? 38.04600 7.84600 -8.16700 1.000 30.68000 C ? A ? 73 1
   ATOM 644 O . . . MET A 74 ? 38.24600 8.70000 -9.02500 1.000 25.28000 O ? A ? 73 1
   ATOM 645 CB . . . MET A 74 ? 37.80000 9.51600 -6.26100 1.000 26.47000 C ? A ? 73 1
   ATOM 646 CG . . . MET A 74 ? 37.95400 9.76900 -4.75200 1.000 22.13000 C ? A ? 73 1
   ATOM 647 SD . . . MET A 74 ? 37.20400 8.54900 -3.64800 1.000 22.08000 S ? A ? 73 1
   ATOM 648 CE . . . MET A 74 ? 35.48500 9.02300 -3.76600 1.000 21.25000 C ? A ? 73 1
   ATOM 649 N . . . GLU A 75 ? 37.59600 6.62200 -8.45400 1.000 30.26000 N ? A ? 74 1
   ATOM 650 CA . . . GLU A 75 ? 37.48500 6.14000 -9.83200 1.000 25.18000 C ? A ? 74 1
   ATOM 651 C . . . GLU A 75 ? 36.43100 6.91200 -10.61900 1.000 21.85000 C ? A ? 74 1
   ATOM 652 O . . . GLU A 75 ? 36.71500 7.44000 -11.69300 1.000 30.79000 O ? A ? 74 1
   ATOM 653 CB . . . GLU A 75 ? 37.16400 4.63900 -9.81400 1.000 37.66000 C ? A ? 74 1
   ATOM 654 CG . . . GLU A 75 ? 37.22700 3.94800 -11.18300 1.000 50.35000 C ? A ? 74 1
   ATOM 655 CD . . . GLU A 75 ? 36.70300 2.51100 -11.15400 1.000 60.20000 C ? A ? 74 1
   ATOM 656 OE1 . . . GLU A 75 ? 36.33000 2.03100 -10.06600 1.000 44.31000 O ? A ? 74 1
   ATOM 657 OE2 . . . GLU A 75 ? 36.66400 1.86400 -12.22100 1.000 85.73000 O ? A ? 74 1
   ATOM 658 N . . . GLU A 76 ? 35.21200 7.00400 -10.10600 1.000 27.39000 N ? A ? 75 1
   ATOM 659 CA . . . GLU A 76 ? 34.18800 7.69000 -10.89300 1.000 30.91000 C ? A ? 75 1
   ATOM 660 C . . . GLU A 76 ? 34.56300 9.15000 -11.09300 1.000 37.58000 C ? A ? 75 1
   ATOM 661 O . . . GLU A 76 ? 34.50600 9.66500 -12.21400 1.000 34.81000 O ? A ? 75 1
   ATOM 662 CB . . . GLU A 76 ? 32.83100 7.55300 -10.21600 1.000 32.62000 C ? A ? 75 1
   ATOM 663 CG . . . GLU A 76 ? 31.66800 8.12100 -10.99300 1.000 44.98000 C ? A ? 75 1
   ATOM 664 CD . . . GLU A 76 ? 30.38200 8.02200 -10.22300 1.000 51.75000 C ? A ? 75 1
   ATOM 665 OE1 . . . GLU A 76 ? 30.43900 7.70900 -9.01300 1.000 57.11000 O ? A ? 75 1
   ATOM 666 OE2 . . . GLU A 76 ? 29.31600 8.26200 -10.82300 1.000 75.85000 O ? A ? 75 1
   ATOM 667 N . . . ALA A 77 ? 35.01400 9.82500 -10.02700 1.000 29.52000 N ? A ? 76 1
   ATOM 668 CA . . . ALA A 77 ? 35.41300 11.22900 -10.17500 1.000 32.10000 C ? A ? 76 1
   ATOM 669 C . . . ALA A 77 ? 36.69100 11.39900 -10.98200 1.000 26.83000 C ? A ? 76 1
   ATOM 670 O . . . ALA A 77 ? 36.94300 12.49200 -11.48900 1.000 33.12000 O ? A ? 76 1
   ATOM 671 CB . . . ALA A 77 ? 35.60500 11.88700 -8.80400 1.000 26.12000 C ? A ? 76 1
   ATOM 672 N . . A GLN A 78 ? 37.51100 10.34400 -11.06200 0.460 22.84000 N ? A ? 77 1
   ATOM 673 CA . . A GLN A 78 ? 38.79000 10.32200 -11.77700 0.460 30.61000 C ? A ? 77 1
   ATOM 674 C . . A GLN A 78 ? 39.81700 11.27600 -11.15800 0.460 32.62000 C ? A ? 77 1
   ATOM 675 O . . A GLN A 78 ? 40.64500 11.85700 -11.85600 0.460 21.29000 O ? A ? 77 1
   ATOM 676 CB . . A GLN A 78 ? 38.59300 10.60500 -13.26900 0.460 39.15000 C ? A ? 77 1
   ATOM 677 CG . . A GLN A 78 ? 38.07700 9.37600 -14.02500 0.460 44.46000 C ? A ? 77 1
   ATOM 678 CD . . A GLN A 78 ? 39.16000 8.32800 -14.20800 0.460 35.58000 C ? A ? 77 1
   ATOM 679 OE1 . . A GLN A 78 ? 40.05200 8.49700 -15.03700 0.460 34.03000 O ? A ? 77 1
   ATOM 680 NE2 . . A GLN A 78 ? 39.10200 7.24900 -13.41500 0.460 31.29000 N ? A ? 77 1
   ATOM 681 N . . B GLN A 78 ? 37.50400 10.36300 -11.13500 0.540 22.68000 N ? A ? 77 1
   ATOM 682 CA . . B GLN A 78 ? 38.77300 10.49600 -11.84200 0.540 30.78000 C ? A ? 77 1
   ATOM 683 C . . B GLN A 78 ? 39.66700 11.52500 -11.14700 0.540 32.37000 C ? A ? 77 1
   ATOM 684 O . . B GLN A 78 ? 40.21800 12.42900 -11.77000 0.540 26.77000 O ? A ? 77 1
   ATOM 685 CB . . B GLN A 78 ? 38.55400 10.87800 -13.31200 0.540 38.93000 C ? A ? 77 1
   ATOM 686 CG . . B GLN A 78 ? 37.57000 9.99400 -14.07800 0.540 46.93000 C ? A ? 77 1
   ATOM 687 CD . . B GLN A 78 ? 37.64800 10.23500 -15.57900 0.540 46.66000 C ? A ? 77 1
   ATOM 688 OE1 . . B GLN A 78 ? 37.46000 11.35500 -16.05200 0.540 38.72000 O ? A ? 77 1
   ATOM 689 NE2 . . B GLN A 78 ? 37.96300 9.18800 -16.32800 0.540 52.32000 N ? A ? 77 1
   ATOM 690 N . . . ARG A 79 ? 39.79400 11.39400 -9.83100 1.000 23.58000 N ? A ? 78 1
   ATOM 691 CA . . . ARG A 79 ? 40.79100 12.15800 -9.08500 1.000 24.21000 C ? A ? 78 1
   ATOM 692 C . . . ARG A 79 ? 41.34800 11.31000 -7.95500 1.000 17.73000 C ? A ? 78 1
   ATOM 693 O . . . ARG A 79 ? 40.62200 10.51400 -7.33900 1.000 21.33000 O ? A ? 78 1
   ATOM 694 CB . . . ARG A 79 ? 40.20600 13.45400 -8.49000 1.000 24.62000 C ? A ? 78 1
   ATOM 695 CG . . . ARG A 79 ? 41.25400 14.38700 -7.90900 1.000 23.68000 C ? A ? 78 1
   ATOM 696 CD . . . ARG A 79 ? 40.72000 15.79400 -7.80400 1.000 29.11000 C ? A ? 78 1
   ATOM 697 NE . . . ARG A 79 ? 40.70400 16.41800 -9.10600 1.000 26.36000 N ? A ? 78 1
   ATOM 698 CZ . . . ARG A 79 ? 40.14400 17.58600 -9.40200 1.000 32.86000 C ? A ? 78 1
   ATOM 699 NH1 . . . ARG A 79 ? 39.50100 18.29500 -8.50000 1.000 31.66000 N ? A ? 78 1
   ATOM 700 NH2 . . . ARG A 79 ? 40.20000 18.01700 -10.64300 1.000 30.29000 N ? A ? 78 1
   ATOM 701 N . . A SER A 80 ? 42.63500 11.48800 -7.69000 0.860 18.65000 N ? A ? 79 1
   ATOM 702 CA . . A SER A 80 ? 43.31700 10.82700 -6.59200 0.860 18.67000 C ? A ? 79 1
   ATOM 703 C . . A SER A 80 ? 43.88400 11.86500 -5.63600 0.860 21.27000 C ? A ? 79 1
   ATOM 704 O . . A SER A 80 ? 44.27700 12.96800 -6.04300 0.860 18.27000 O ? A ? 79 1
   ATOM 705 CB . . A SER A 80 ? 44.45500 9.93700 -7.11200 0.860 23.50000 C ? A ? 79 1
   ATOM 706 OG . . A SER A 80 ? 43.93500 8.80600 -7.78900 0.860 22.58000 O ? A ? 79 1
   ATOM 707 N . . B SER A 80 ? 42.63400 11.51700 -7.66100 0.140 19.20000 N ? A ? 79 1
   ATOM 708 CA . . B SER A 80 ? 43.33500 10.79800 -6.60700 0.140 19.08000 C ? A ? 79 1
   ATOM 709 C . . B SER A 80 ? 44.01800 11.78100 -5.66500 0.140 21.36000 C ? A ? 79 1
   ATOM 710 O . . B SER A 80 ? 44.61500 12.76800 -6.10700 0.140 18.96000 O ? A ? 79 1
   ATOM 711 CB . . B SER A 80 ? 44.38300 9.84300 -7.19100 0.140 23.73000 C ? A ? 79 1
   ATOM 712 OG . . B SER A 80 ? 45.42400 10.56800 -7.82000 0.140 23.83000 O ? A ? 79 1
   ATOM 713 N . . . TYR A 81 ? 43.94300 11.49000 -4.36700 1.000 17.61000 N ? A ? 80 1
   ATOM 714 CA . . . TYR A 81 ? 44.55500 12.30500 -3.32200 1.000 17.05000 C ? A ? 80 1
   ATOM 715 C . . . TYR A 81 ? 45.39400 11.39800 -2.45700 1.000 21.10000 C ? A ? 80 1
   ATOM 716 O . . . TYR A 81 ? 45.02400 10.23900 -2.21600 1.000 19.82000 O ? A ? 80 1
   ATOM 717 CB . . . TYR A 81 ? 43.49800 12.96400 -2.42500 1.000 16.85000 C ? A ? 80 1
   ATOM 718 CG . . . TYR A 81 ? 42.29300 13.56600 -3.11000 1.000 17.56000 C ? A ? 80 1
   ATOM 719 CD1 . . . TYR A 81 ? 41.22800 12.78000 -3.48800 1.000 19.71000 C ? A ? 80 1
   ATOM 720 CD2 . . . TYR A 81 ? 42.20700 14.92500 -3.33400 1.000 17.36000 C ? A ? 80 1
   ATOM 721 CE1 . . . TYR A 81 ? 40.10800 13.31600 -4.10400 1.000 18.42000 C ? A ? 80 1
   ATOM 722 CE2 . . . TYR A 81 ? 41.08900 15.48600 -3.94200 1.000 17.69000 C ? A ? 80 1
   ATOM 723 CZ . . . TYR A 81 ? 40.03300 14.66500 -4.33300 1.000 14.44000 C ? A ? 80 1
   ATOM 724 OH . . . TYR A 81 ? 38.93600 15.22200 -4.95200 1.000 16.55000 O ? A ? 80 1
   ATOM 725 N . . . ILE A 82 ? 46.51800 11.90600 -1.99400 1.000 15.36000 N ? A ? 81 1
   ATOM 726 CA . . . ILE A 82 ? 47.26300 11.25900 -0.93400 1.000 14.76000 C ? A ? 81 1
   ATOM 727 C . . . ILE A 82 ? 46.94500 11.97700 0.36000 1.000 22.37000 C ? A ? 81 1
   ATOM 728 O . . . ILE A 82 ? 47.24000 13.16900 0.50100 1.000 15.92000 O ? A ? 81 1
   ATOM 729 CB . . . ILE A 82 ? 48.76500 11.26300 -1.22100 1.000 15.46000 C ? A ? 81 1
   ATOM 730 CG1 . . . ILE A 82 ? 49.04200 10.31500 -2.37100 1.000 18.96000 C ? A ? 81 1
   ATOM 731 CG2 . . . ILE A 82 ? 49.55700 10.81100 0.00600 1.000 14.72000 C ? A ? 81 1
   ATOM 732 CD1 . . . ILE A 82 ? 50.46300 10.46900 -2.91200 1.000 23.02000 C ? A ? 81 1
   ATOM 733 N . . . LEU A 83 ? 46.36500 11.26500 1.32000 1.000 14.48000 N ? A ? 82 1
   ATOM 734 CA . . . LEU A 83 ? 46.15300 11.84200 2.64600 1.000 12.00000 C ? A ? 82 1
   ATOM 735 C . . . LEU A 83 ? 47.18700 11.28900 3.60400 1.000 19.15000 C ? A ? 82 1
   ATOM 736 O . . . LEU A 83 ? 47.41600 10.08300 3.64000 1.000 16.60000 O ? A ? 82 1
   ATOM 737 CB . . . LEU A 83 ? 44.74400 11.56200 3.14600 1.000 13.84000 C ? A ? 82 1
   ATOM 738 CG . . . LEU A 83 ? 43.76400 12.63400 2.70800 1.000 20.05000 C ? A ? 82 1
   ATOM 739 CD1 . . . LEU A 83 ? 43.64100 12.67500 1.16400 1.000 20.89000 C ? A ? 82 1
   ATOM 740 CD2 . . . LEU A 83 ? 42.39000 12.36700 3.33900 1.000 21.19000 C ? A ? 82 1
   ATOM 741 N . . . THR A 84 ? 47.78900 12.16700 4.40700 1.000 15.43000 N ? A ? 83 1
   ATOM 742 CA . . . THR A 84 ? 48.87800 11.76800 5.27600 1.000 14.85000 C ? A ? 83 1
   ATOM 743 C . . . THR A 84 ? 48.78700 12.59300 6.55800 1.000 14.20000 C ? A ? 83 1
   ATOM 744 O . . . THR A 84 ? 48.10300 13.61300 6.60700 1.000 14.32000 O ? A ? 83 1
   ATOM 745 CB . . . THR A 84 ? 50.21500 11.92500 4.55200 1.000 14.96000 C ? A ? 83 1
   ATOM 746 OG1 . . . THR A 84 ? 51.26100 11.35300 5.32000 1.000 17.46000 O ? A ? 83 1
   ATOM 747 CG2 . . . THR A 84 ? 50.54400 13.42100 4.28500 1.000 16.26000 C ? A ? 83 1
   ATOM 748 N . . . GLN A 85 ? 49.42100 12.09500 7.60600 1.000 12.96000 N ? A ? 84 1
   ATOM 749 CA . . . GLN A 85 ? 49.52000 12.80700 8.86600 1.000 12.91000 C ? A ? 84 1
   ATOM 750 C . . . GLN A 85 ? 50.51200 13.96100 8.72000 1.000 14.42000 C ? A ? 84 1
   ATOM 751 O . . . GLN A 85 ? 51.34600 13.99100 7.80700 1.000 14.92000 O ? A ? 84 1
   ATOM 752 CB . . . GLN A 85 ? 50.02700 11.89400 9.98000 1.000 13.20000 C ? A ? 84 1
   ATOM 753 CG . . . GLN A 85 ? 51.44200 11.39000 9.70300 1.000 11.69000 C ? A ? 84 1
   ATOM 754 CD . . . GLN A 85 ? 51.93200 10.35700 10.68700 1.000 14.09000 C ? A ? 84 1
   ATOM 755 OE1 . . . GLN A 85 ? 51.16100 9.75200 11.42900 1.000 15.61000 O ? A ? 84 1
   ATOM 756 NE2 . . . GLN A 85 ? 53.23500 10.19700 10.73700 1.000 15.32000 N ? A ? 84 1
   ATOM 757 N . . . GLY A 86 ? 50.45000 14.88800 9.65500 1.000 16.42000 N ? A ? 85 1
   ATOM 758 CA . . . GLY A 86 ? 51.47400 15.90000 9.73700 1.000 12.65000 C ? A ? 85 1
   ATOM 759 C . . . GLY A 86 ? 52.81800 15.24600 10.03600 1.000 15.54000 C ? A ? 85 1
   ATOM 760 O . . . GLY A 86 ? 52.97200 14.49400 11.00700 1.000 16.10000 O ? A ? 85 1
   ATOM 761 N . . . PRO A 87 ? 53.82400 15.53900 9.21600 1.000 16.33000 N ? A ? 86 1
   ATOM 762 CA . . . PRO A 87 ? 55.12100 14.86800 9.36100 1.000 14.95000 C ? A ? 86 1
   ATOM 763 C . . . PRO A 87 ? 55.67400 15.02800 10.75600 1.000 17.57000 C ? A ? 86 1
   ATOM 764 O . . . PRO A 87 ? 55.48300 16.06400 11.41200 1.000 14.61000 O ? A ? 86 1
   ATOM 765 CB . . . PRO A 87 ? 55.98800 15.57200 8.31600 1.000 20.90000 C ? A ? 86 1
   ATOM 766 CG . . . PRO A 87 ? 55.09500 16.02400 7.33700 1.000 21.03000 C ? A ? 86 1
   ATOM 767 CD . . . PRO A 87 ? 53.78700 16.33200 7.98100 1.000 17.28000 C ? A ? 86 1
   ATOM 768 N . . . LEU A 88 ? 56.34300 13.97700 11.21200 1.000 15.01000 N ? A ? 87 1
   ATOM 769 CA . . . LEU A 88 ? 57.05900 13.93500 12.47100 1.000 18.39000 C ? A ? 87 1
   ATOM 770 C . . . LEU A 88 ? 58.50200 14.38700 12.28300 1.000 17.96000 C ? A ? 87 1
   ATOM 771 O . . . LEU A 88 ? 59.02500 14.40400 11.17000 1.000 16.06000 O ? A ? 87 1
   ATOM 772 CB . . . LEU A 88 ? 57.04200 12.52200 13.02800 1.000 19.80000 C ? A ? 87 1
   ATOM 773 CG . . . LEU A 88 ? 55.67500 11.96900 13.45400 1.000 17.00000 C ? A ? 87 1
   ATOM 774 CD1 . . . LEU A 88 ? 55.66100 10.42400 13.41500 1.000 20.82000 C ? A ? 87 1
   ATOM 775 CD2 . . . LEU A 88 ? 55.29900 12.49700 14.80700 1.000 21.57000 C ? A ? 87 1
   ATOM 776 N . . . PRO A 89 ? 59.19100 14.74100 13.36500 1.000 23.86000 N ? A ? 88 1
   ATOM 777 CA . . . PRO A 89 ? 60.57800 15.22000 13.20100 1.000 26.27000 C ? A ? 88 1
   ATOM 778 C . . . PRO A 89 ? 61.47100 14.21700 12.49100 1.000 26.14000 C ? A ? 88 1
   ATOM 779 O . . . PRO A 89 ? 62.41600 14.62100 11.80900 1.000 23.79000 O ? A ? 88 1
   ATOM 780 CB . . . PRO A 89 ? 61.03200 15.49500 14.63800 1.000 27.78000 C ? A ? 88 1
   ATOM 781 CG . . . PRO A 89 ? 59.78900 15.73700 15.41000 1.000 25.08000 C ? A ? 88 1
   ATOM 782 CD . . . PRO A 89 ? 58.68800 14.90900 14.73700 1.000 21.81000 C ? A ? 88 1
   ATOM 783 N . . . ASN A 90 ? 61.16400 12.92000 12.58300 1.000 20.16000 N ? A ? 89 1
   ATOM 784 CA . . . ASN A 90 ? 61.93100 11.86500 11.91600 1.000 19.79000 C ? A ? 89 1
   ATOM 785 C . . . ASN A 90 ? 61.33000 11.40500 10.58700 1.000 21.84000 C ? A ? 89 1
   ATOM 786 O . . . ASN A 90 ? 61.94100 10.57700 9.92100 1.000 21.44000 O ? A ? 89 1
   ATOM 787 CB . . . ASN A 90 ? 62.07400 10.64700 12.85200 1.000 22.97000 C ? A ? 89 1
   ATOM 788 CG . . . ASN A 90 ? 60.72200 10.05400 13.23200 1.000 22.11000 C ? A ? 89 1
   ATOM 789 OD1 . . . ASN A 90 ? 59.79400 10.79000 13.53800 1.000 22.84000 O ? A ? 89 1
   ATOM 790 ND2 . . . ASN A 90 ? 60.59700 8.72400 13.17400 1.000 27.17000 N ? A ? 89 1
   ATOM 791 N . . . THR A 91 ? 60.17600 11.92900 10.15300 1.000 17.93000 N ? A ? 90 1
   ATOM 792 CA . . . THR A 91 ? 59.60300 11.49900 8.88700 1.000 16.41000 C ? A ? 90 1
   ATOM 793 C . . . THR A 91 ? 59.49800 12.61000 7.85500 1.000 19.66000 C ? A ? 90 1
   ATOM 794 O . . . THR A 91 ? 58.80900 12.43000 6.85100 1.000 13.65000 O ? A ? 90 1
   ATOM 795 CB . . . THR A 91 ? 58.22000 10.86600 9.11100 1.000 17.34000 C ? A ? 90 1
   ATOM 796 OG1 . . . THR A 91 ? 57.29400 11.86000 9.54300 1.000 17.13000 O ? A ? 90 1
   ATOM 797 CG2 . . . THR A 91 ? 58.29000 9.80300 10.15700 1.000 16.24000 C ? A ? 90 1
   ATOM 798 N . . . CYS A 92 ? 60.14000 13.76000 8.06700 1.000 19.16000 N ? A ? 91 1
   ATOM 799 CA . . . CYS A 92 ? 60.06600 14.81000 7.05400 1.000 14.71000 C ? A ? 91 1
   ATOM 800 C . . . CYS A 92 ? 60.79900 14.39700 5.78500 1.000 16.08000 C ? A ? 91 1
   ATOM 801 O . . . CYS A 92 ? 60.38700 14.74100 4.67200 1.000 16.93000 O ? A ? 91 1
   ATOM 802 CB . . . CYS A 92 ? 60.64300 16.12200 7.60000 1.000 16.34000 C ? A ? 91 1
   ATOM 803 SG . . . CYS A 92 ? 59.75700 16.81200 8.94500 1.000 17.99000 S ? A ? 91 1
   ATOM 804 N . . . GLY A 93 ? 61.91100 13.68800 5.92300 1.000 19.57000 N ? A ? 92 1
   ATOM 805 CA . . . GLY A 93 ? 62.57100 13.14800 4.73900 1.000 18.77000 C ? A ? 92 1
   ATOM 806 C . . . GLY A 93 ? 61.67100 12.18000 3.98900 1.000 18.75000 C ? A ? 92 1
   ATOM 807 O . . . GLY A 93 ? 61.58100 12.20700 2.75400 1.000 19.33000 O ? A ? 92 1
   ATOM 808 N . . . HIS A 94 ? 61.02000 11.27400 4.73200 1.000 19.61000 N ? A ? 93 1
   ATOM 809 CA . . . HIS A 94 ? 60.04900 10.35000 4.13200 1.000 20.83000 C ? A ? 93 1
   ATOM 810 C . . . HIS A 94 ? 58.95500 11.11100 3.40600 1.000 17.48000 C ? A ? 93 1
   ATOM 811 O . . . HIS A 94 ? 58.53900 10.74200 2.29200 1.000 16.25000 O ? A ? 93 1
   ATOM 812 CB . . . HIS A 94 ? 59.42800 9.47100 5.21800 1.000 14.42000 C ? A ? 93 1
   ATOM 813 CG . . . HIS A 94 ? 60.42300 8.74200 6.06200 1.000 19.55000 C ? A ? 93 1
   ATOM 814 ND1 . . . HIS A 94 ? 60.13600 8.31600 7.34300 1.000 18.05000 N ? A ? 93 1
   ATOM 815 CD2 . . . HIS A 94 ? 61.69400 8.35500 5.81000 1.000 21.29000 C ? A ? 93 1
   ATOM 816 CE1 . . . HIS A 94 ? 61.20500 7.72700 7.85400 1.000 23.59000 C ? A ? 93 1
   ATOM 817 NE2 . . . HIS A 94 ? 62.16200 7.73700 6.94300 1.000 23.49000 N ? A ? 93 1
   ATOM 818 N . . . PHE A 95 ? 58.47700 12.19500 4.01700 1.000 16.74000 N ? A ? 94 1
   ATOM 819 CA . . . PHE A 95 ? 57.38000 12.95800 3.42000 1.000 13.81000 C ? A ? 94 1
   ATOM 820 C . . . PHE A 95 ? 57.77100 13.48400 2.04600 1.000 16.27000 C ? A ? 94 1
   ATOM 821 O . . . PHE A 95 ? 57.03700 13.32900 1.07100 1.000 15.70000 O ? A ? 94 1
   ATOM 822 CB . . . PHE A 95 ? 56.97800 14.10000 4.37000 1.000 11.80000 C ? A ? 94 1
   ATOM 823 CG . . . PHE A 95 ? 55.92400 14.99300 3.83200 1.000 14.77000 C ? A ? 94 1
   ATOM 824 CD1 . . . PHE A 95 ? 56.28200 16.08100 3.08300 1.000 15.30000 C ? A ? 94 1
   ATOM 825 CD2 . . . PHE A 95 ? 54.56600 14.76200 4.09000 1.000 14.90000 C ? A ? 94 1
   ATOM 826 CE1 . . . PHE A 95 ? 55.33400 16.94000 2.55500 1.000 21.41000 C ? A ? 94 1
   ATOM 827 CE2 . . . PHE A 95 ? 53.59400 15.64800 3.60900 1.000 15.76000 C ? A ? 94 1
   ATOM 828 CZ . . . PHE A 95 ? 53.98700 16.73700 2.82000 1.000 16.67000 C ? A ? 94 1
   ATOM 829 N . . . TRP A 96 ? 58.94200 14.11700 1.94800 1.000 15.44000 N ? A ? 95 1
   ATOM 830 CA . . . TRP A 96 ? 59.33600 14.69300 0.68100 1.000 13.98000 C ? A ? 95 1
   ATOM 831 C . . . TRP A 96 ? 59.75700 13.61000 -0.31200 1.000 13.87000 C ? A ? 95 1
   ATOM 832 O . . . TRP A 96 ? 59.56500 13.77500 -1.51700 1.000 17.96000 O ? A ? 95 1
   ATOM 833 CB . . . TRP A 96 ? 60.44800 15.72800 0.91000 1.000 20.70000 C ? A ? 95 1
   ATOM 834 CG . . . TRP A 96 ? 59.88900 16.92300 1.57000 1.000 14.44000 C ? A ? 95 1
   ATOM 835 CD1 . . . TRP A 96 ? 60.11900 17.34500 2.84300 1.000 15.10000 C ? A ? 95 1
   ATOM 836 CD2 . . . TRP A 96 ? 58.91500 17.81700 1.02300 1.000 14.72000 C ? A ? 95 1
   ATOM 837 NE1 . . . TRP A 96 ? 59.38000 18.46400 3.10900 1.000 17.78000 N ? A ? 95 1
   ATOM 838 CE2 . . . TRP A 96 ? 58.64300 18.78400 2.00700 1.000 16.46000 C ? A ? 95 1
   ATOM 839 CE3 . . . TRP A 96 ? 58.26600 17.91000 -0.20900 1.000 17.25000 C ? A ? 95 1
   ATOM 840 CZ2 . . . TRP A 96 ? 57.75100 19.82000 1.80600 1.000 14.24000 C ? A ? 95 1
   ATOM 841 CZ3 . . . TRP A 96 ? 57.38200 18.94500 -0.41000 1.000 17.19000 C ? A ? 95 1
   ATOM 842 CH2 . . . TRP A 96 ? 57.13000 19.88600 0.60300 1.000 14.33000 C ? A ? 95 1
   ATOM 843 N . . . GLU A 97 ? 60.28100 12.48800 0.18100 1.000 19.13000 N ? A ? 96 1
   ATOM 844 CA . . . GLU A 97 ? 60.50600 11.34200 -0.69900 1.000 17.67000 C ? A ? 96 1
   ATOM 845 C . . . GLU A 97 ? 59.20900 10.91900 -1.36100 1.000 17.91000 C ? A ? 96 1
   ATOM 846 O . . . GLU A 97 ? 59.15600 10.66500 -2.56900 1.000 18.76000 O ? A ? 96 1
   ATOM 847 CB . . . GLU A 97 ? 61.10400 10.17500 0.09100 1.000 16.61000 C ? A ? 96 1
   ATOM 848 CG . . . GLU A 97 ? 61.24300 8.93400 -0.79000 1.000 16.21000 C ? A ? 96 1
   ATOM 849 CD . . . GLU A 97 ? 61.78500 7.68500 -0.08500 1.000 27.06000 C ? A ? 96 1
   ATOM 850 OE1 . . . GLU A 97 ? 62.00900 7.72500 1.13000 1.000 22.71000 O ? A ? 96 1
   ATOM 851 OE2 . . . GLU A 97 ? 61.97700 6.65100 -0.77500 1.000 25.51000 O ? A ? 96 1
   ATOM 852 N . . . MET A 98 ? 58.14200 10.84900 -0.57800 1.000 17.50000 N ? A ? 97 1
   ATOM 853 CA . . . MET A 98 ? 56.84700 10.49500 -1.13000 1.000 14.65000 C ? A ? 97 1
   ATOM 854 C . . . MET A 98 ? 56.39500 11.49600 -2.17400 1.000 17.77000 C ? A ? 97 1
   ATOM 855 O . . . MET A 98 ? 55.88200 11.12900 -3.24300 1.000 18.96000 O ? A ? 97 1
   ATOM 856 CB . . . MET A 98 ? 55.81800 10.39300 -0.00200 1.000 15.46000 C ? A ? 97 1
   ATOM 857 CG . . . MET A 98 ? 54.38600 10.23100 -0.50900 1.000 18.81000 C ? A ? 97 1
   ATOM 858 SD . . . MET A 98 ? 53.21100 9.95200 0.84200 1.000 17.83000 S ? A ? 97 1
   ATOM 859 CE . . . MET A 98 ? 53.24700 11.60300 1.61900 1.000 17.56000 C ? A ? 97 1
   ATOM 860 N . . . VAL A 99 ? 56.50500 12.77500 -1.86200 1.000 15.42000 N ? A ? 98 1
   ATOM 861 CA . . . VAL A 99 ? 56.12000 13.79000 -2.82800 1.000 14.63000 C ? A ? 98 1
   ATOM 862 C . . . VAL A 99 ? 56.90900 13.60600 -4.11900 1.000 13.83000 C ? A ? 98 1
   ATOM 863 O . . . VAL A 99 ? 56.37100 13.71900 -5.22700 1.000 18.66000 O ? A ? 98 1
   ATOM 864 CB . . . VAL A 99 ? 56.35800 15.18900 -2.21200 1.000 15.87000 C ? A ? 98 1
   ATOM 865 CG1 . . . VAL A 99 ? 56.24400 16.28600 -3.24200 1.000 19.08000 C ? A ? 98 1
   ATOM 866 CG2 . . . VAL A 99 ? 55.40000 15.45000 -1.07800 1.000 15.38000 C ? A ? 98 1
   ATOM 867 N . . . TRP A 100 ? 58.20200 13.36500 -3.99400 1.000 18.78000 N ? A ? 99 1
   ATOM 868 CA . . . TRP A 100 ? 59.03100 13.17500 -5.17400 1.000 17.82000 C ? A ? 99 1
   ATOM 869 C . . . TRP A 100 ? 58.57400 11.95400 -5.95900 1.000 20.16000 C ? A ? 99 1
   ATOM 870 O . . . TRP A 100 ? 58.24900 12.03000 -7.14600 1.000 21.02000 O ? A ? 99 1
   ATOM 871 CB . . . TRP A 100 ? 60.48200 12.99900 -4.75400 1.000 19.10000 C ? A ? 99 1
   ATOM 872 CG . . . TRP A 100 ? 61.32600 12.88900 -5.96400 1.000 23.04000 C ? A ? 99 1
   ATOM 873 CD1 . . . TRP A 100 ? 61.69600 11.74800 -6.62000 1.000 31.80000 C ? A ? 99 1
   ATOM 874 CD2 . . . TRP A 100 ? 61.85200 13.98300 -6.72200 1.000 28.92000 C ? A ? 99 1
   ATOM 875 NE1 . . . TRP A 100 ? 62.43600 12.06700 -7.74000 1.000 28.23000 N ? A ? 99 1
   ATOM 876 CE2 . . . TRP A 100 ? 62.54800 13.43400 -7.82500 1.000 31.86000 C ? A ? 99 1
   ATOM 877 CE3 . . . TRP A 100 ? 61.81500 15.36800 -6.56900 1.000 26.64000 C ? A ? 99 1
   ATOM 878 CZ2 . . . TRP A 100 ? 63.20300 14.23000 -8.76100 1.000 31.79000 C ? A ? 99 1
   ATOM 879 CZ3 . . . TRP A 100 ? 62.47400 16.16600 -7.50700 1.000 32.52000 C ? A ? 99 1
   ATOM 880 CH2 . . . TRP A 100 ? 63.15300 15.59200 -8.59300 1.000 27.28000 C ? A ? 99 1
   ATOM 881 N . . . GLU A 101 ? 58.53100 10.80800 -5.28900 1.000 19.68000 N ? A ? 100 1
   ATOM 882 CA . . . GLU A 101 ? 58.23700 9.54800 -5.96900 1.000 20.85000 C ? A ? 100 1
   ATOM 883 C . . . GLU A 101 ? 56.83700 9.52200 -6.53100 1.000 26.12000 C ? A ? 100 1
   ATOM 884 O . . . GLU A 101 ? 56.61500 8.94100 -7.59000 1.000 19.52000 O ? A ? 100 1
   ATOM 885 CB . . . GLU A 101 ? 58.47800 8.37600 -5.00500 1.000 20.72000 C ? A ? 100 1
   ATOM 886 CG . . . GLU A 101 ? 59.94300 8.28000 -4.59000 1.000 20.53000 C ? A ? 100 1
   ATOM 887 CD . . . GLU A 101 ? 60.18900 7.36100 -3.42000 1.000 22.99000 C ? A ? 100 1
   ATOM 888 OE1 . . . GLU A 101 ? 59.20700 6.92100 -2.79200 1.000 23.23000 O ? A ? 100 1
   ATOM 889 OE2 . . . GLU A 101 ? 61.36900 7.06500 -3.11800 1.000 25.51000 O ? A ? 100 1
   ATOM 890 N . . . GLN A 102 ? 55.87400 10.15600 -5.87400 1.000 18.23000 N ? A ? 101 1
   ATOM 891 CA . . . GLN A 102 ? 54.50700 10.16000 -6.38400 1.000 18.88000 C ? A ? 101 1
   ATOM 892 C . . . GLN A 102 ? 54.24600 11.26600 -7.39600 1.000 22.64000 C ? A ? 101 1
   ATOM 893 O . . . GLN A 102 ? 53.12900 11.36100 -7.92200 1.000 19.19000 O ? A ? 101 1
   ATOM 894 CB . . . GLN A 102 ? 53.51600 10.26300 -5.22700 1.000 18.49000 C ? A ? 101 1
   ATOM 895 CG . . . GLN A 102 ? 53.71700 9.11800 -4.22800 1.000 19.66000 C ? A ? 101 1
   ATOM 896 CD . . . GLN A 102 ? 53.57100 7.74300 -4.90800 1.000 23.81000 C ? A ? 101 1
   ATOM 897 OE1 . . . GLN A 102 ? 52.63400 7.52600 -5.67800 1.000 23.80000 O ? A ? 101 1
   ATOM 898 NE2 . . . GLN A 102 ? 54.51600 6.84600 -4.65600 1.000 24.89000 N ? A ? 101 1
   ATOM 899 N . . . LYS A 103 ? 55.24000 12.10500 -7.66700 1.000 20.44000 N ? A ? 102 1
   ATOM 900 CA . . . LYS A 103 ? 55.16200 13.15000 -8.69600 1.000 20.81000 C ? A ? 102 1
   ATOM 901 C . . . LYS A 103 ? 54.12100 14.21000 -8.38400 1.000 20.78000 C ? A ? 102 1
   ATOM 902 O . . . LYS A 103 ? 53.50300 14.79400 -9.27600 1.000 18.18000 O ? A ? 102 1
   ATOM 903 CB . . . LYS A 103 ? 54.90700 12.53100 -10.06700 1.000 25.83000 C ? A ? 102 1
   ATOM 904 CG . . . LYS A 103 ? 56.10500 11.72700 -10.52600 1.000 24.99000 C ? A ? 102 1
   ATOM 905 CD . . . LYS A 103 ? 55.86200 11.18400 -11.94800 1.000 44.22000 C ? A ? 102 1
   ATOM 906 CE . . . LYS A 103 ? 57.14800 10.75700 -12.61500 1.000 63.26000 C ? A ? 102 1
   ATOM 907 NZ . . . LYS A 103 ? 57.85900 9.76800 -11.79600 1.000 65.28000 N ? A ? 102 1
   ATOM 908 N . . . SER A 104 ? 53.91100 14.46500 -7.10800 1.000 16.87000 N ? A ? 103 1
   ATOM 909 CA . . . SER A 104 ? 52.94600 15.47300 -6.72500 1.000 15.48000 C ? A ? 103 1
   ATOM 910 C . . . SER A 104 ? 53.44900 16.86700 -7.08400 1.000 14.24000 C ? A ? 103 1
   ATOM 911 O . . . SER A 104 ? 54.63800 17.13900 -7.05600 1.000 16.28000 O ? A ? 103 1
   ATOM 912 CB . . . SER A 104 ? 52.68200 15.40900 -5.23500 1.000 19.47000 C ? A ? 103 1
   ATOM 913 OG . . . SER A 104 ? 52.47000 14.08800 -4.80900 1.000 19.76000 O ? A ? 103 1
   ATOM 914 N . . . ARG A 105 ? 52.50800 17.73700 -7.40100 1.000 16.82000 N ? A ? 104 1
   ATOM 915 CA . . . ARG A 105 ? 52.77000 19.14300 -7.66000 1.000 19.91000 C ? A ? 104 1
   ATOM 916 C . . . ARG A 105 ? 52.37700 20.02100 -6.48900 1.000 23.86000 C ? A ? 104 1
   ATOM 917 O . . . ARG A 105 ? 53.00300 21.06100 -6.27200 1.000 21.30000 O ? A ? 104 1
   ATOM 918 CB . . . ARG A 105 ? 52.00200 19.58500 -8.90100 1.000 23.00000 C ? A ? 104 1
   ATOM 919 CG . . . ARG A 105 ? 51.97900 21.13500 -9.04500 1.000 29.79000 C ? A ? 104 1
   ATOM 920 CD . . . ARG A 105 ? 51.78400 21.57700 -10.44300 1.000 41.92000 C ? A ? 104 1
   ATOM 921 NE . . . ARG A 105 ? 51.66500 23.02700 -10.61600 1.000 41.98000 N ? A ? 104 1
   ATOM 922 CZ . . . ARG A 105 ? 52.68700 23.87900 -10.59200 1.000 37.55000 C ? A ? 104 1
   ATOM 923 NH1 . . . ARG A 105 ? 53.89600 23.45400 -10.33800 1.000 37.65000 N ? A ? 104 1
   ATOM 924 NH2 . . . ARG A 105 ? 52.48400 25.17700 -10.79700 1.000 39.78000 N ? A ? 104 1
   ATOM 925 N . . . GLY A 106 ? 51.36900 19.61000 -5.72500 1.000 19.09000 N ? A ? 105 1
   ATOM 926 CA . . . GLY A 106 ? 50.87400 20.40700 -4.62100 1.000 14.64000 C ? A ? 105 1
   ATOM 927 C . . . GLY A 106 ? 50.84200 19.63500 -3.31900 1.000 23.83000 C ? A ? 105 1
   ATOM 928 O . . . GLY A 106 ? 50.63000 18.41400 -3.28700 1.000 16.27000 O ? A ? 105 1
   ATOM 929 N . . . VAL A 107 ? 51.03500 20.38000 -2.23200 1.000 15.20000 N ? A ? 106 1
   ATOM 930 CA . . . VAL A 107 ? 50.83600 19.92000 -0.84800 1.000 14.26000 C ? A ? 106 1
   ATOM 931 C . . . VAL A 107 ? 49.82700 20.86800 -0.20600 1.000 17.64000 C ? A ? 106 1
   ATOM 932 O . . . VAL A 107 ? 50.01300 22.09600 -0.23500 1.000 16.29000 O ? A ? 106 1
   ATOM 933 CB . . . VAL A 107 ? 52.14200 19.91600 -0.04700 1.000 14.68000 C ? A ? 106 1
   ATOM 934 CG1 . . . VAL A 107 ? 51.87300 19.72900 1.47100 1.000 14.64000 C ? A ? 106 1
   ATOM 935 CG2 . . . VAL A 107 ? 53.13300 18.84500 -0.57300 1.000 16.33000 C ? A ? 106 1
   ATOM 936 N . . . VAL A 108 ? 48.74700 20.31300 0.32700 1.000 13.13000 N ? A ? 107 1
   ATOM 937 CA . . . VAL A 108 ? 47.69700 21.07100 0.98900 1.000 13.96000 C ? A ? 107 1
   ATOM 938 C . . . VAL A 108 ? 47.80600 20.78400 2.47200 1.000 21.01000 C ? A ? 107 1
   ATOM 939 O . . . VAL A 108 ? 47.65600 19.63600 2.90500 1.000 14.65000 O ? A ? 107 1
   ATOM 940 CB . . . VAL A 108 ? 46.31000 20.70900 0.45400 1.000 13.11000 C ? A ? 107 1
   ATOM 941 CG1 . . . VAL A 108 ? 45.21300 21.42000 1.24800 1.000 15.39000 C ? A ? 107 1
   ATOM 942 CG2 . . . VAL A 108 ? 46.21400 21.03000 -1.05800 1.000 20.46000 C ? A ? 107 1
   ATOM 943 N . . . MET A 109 ? 48.11800 21.81600 3.23600 1.000 15.76000 N ? A ? 108 1
   ATOM 944 CA . . . MET A 109 ? 48.27600 21.73200 4.68400 1.000 15.27000 C ? A ? 108 1
   ATOM 945 C . . . MET A 109 ? 47.13700 22.50000 5.32800 1.000 18.02000 C ? A ? 108 1
   ATOM 946 O . . . MET A 109 ? 46.98900 23.70500 5.10000 1.000 15.45000 O ? A ? 108 1
   ATOM 947 CB . . . MET A 109 ? 49.63000 22.30400 5.10200 1.000 17.81000 C ? A ? 108 1
   ATOM 948 CG . . . MET A 109 ? 49.79700 22.48100 6.62200 1.000 18.24000 C ? A ? 108 1
   ATOM 949 SD . . . MET A 109 ? 51.51200 22.87500 6.94200 1.000 16.90000 S ? A ? 108 1
   ATOM 950 CE . . . MET A 109 ? 51.45700 22.84800 8.72800 1.000 16.29000 C ? A ? 108 1
   ATOM 951 N . . . LEU A 110 ? 46.34000 21.81300 6.12700 1.000 13.11000 N ? A ? 109 1
   ATOM 952 CA . . . LEU A 110 ? 45.11500 22.38900 6.68200 1.000 14.29000 C ? A ? 109 1
   ATOM 953 C . . . LEU A 110 ? 45.19900 22.69700 8.16500 1.000 13.82000 C ? A ? 109 1
   ATOM 954 O . . . LEU A 110 ? 44.19800 23.13800 8.75600 1.000 17.64000 O ? A ? 109 1
   ATOM 955 CB . . . LEU A 110 ? 43.95200 21.44600 6.41900 1.000 15.63000 C ? A ? 109 1
   ATOM 956 CG . . . LEU A 110 ? 43.76900 21.15900 4.91100 1.000 19.83000 C ? A ? 109 1
   ATOM 957 CD1 . . . LEU A 110 ? 42.73900 20.04200 4.69700 1.000 18.83000 C ? A ? 109 1
   ATOM 958 CD2 . . . LEU A 110 ? 43.35500 22.44100 4.18100 1.000 18.27000 C ? A ? 109 1
   ATOM 959 N . . . ASN A 111 ? 46.35800 22.50400 8.76700 1.000 13.77000 N ? A ? 110 1
   ATOM 960 CA . . . ASN A 111 ? 46.58900 22.72000 10.18500 1.000 13.08000 C ? A ? 110 1
   ATOM 961 C . . . ASN A 111 ? 47.71100 23.73800 10.34400 1.000 19.04000 C ? A ? 110 1
   ATOM 962 O . . . ASN A 111 ? 48.46100 24.02200 9.40600 1.000 18.32000 O ? A ? 110 1
   ATOM 963 CB . . . ASN A 111 ? 46.99200 21.42400 10.87700 1.000 16.63000 C ? A ? 110 1
   ATOM 964 CG . . . ASN A 111 ? 48.31000 20.94000 10.39700 1.000 18.94000 C ? A ? 110 1
   ATOM 965 OD1 . . . ASN A 111 ? 48.43700 20.55200 9.24400 1.000 16.68000 O ? A ? 110 1
   ATOM 966 ND2 . . . ASN A 111 ? 49.33100 21.00300 11.25400 1.000 18.53000 N ? A ? 110 1
   ATOM 967 N . . . ARG A 112 ? 47.82600 24.25800 11.55200 1.000 22.77000 N ? A ? 111 1
   ATOM 968 CA . . . ARG A 112 ? 49.00900 24.98800 11.97400 1.000 22.31000 C ? A ? 111 1
   ATOM 969 C . . . ARG A 112 ? 49.97300 24.06000 12.69200 1.000 23.57000 C ? A ? 111 1
   ATOM 970 O . . . ARG A 112 ? 49.59500 23.01300 13.21900 1.000 18.19000 O ? A ? 111 1
   ATOM 971 CB . . . ARG A 112 ? 48.61300 26.15500 12.86900 1.000 29.08000 C ? A ? 111 1
   ATOM 972 CG . . . ARG A 112 ? 47.87600 27.26400 12.08000 1.000 27.69000 C ? A ? 111 1
   ATOM 973 CD . . . ARG A 112 ? 47.45700 28.43500 12.94300 1.000 36.86000 C ? A ? 111 1
   ATOM 974 NE . . . ARG A 112 ? 46.42400 28.06400 13.90800 1.000 49.93000 N ? A ? 111 1
   ATOM 975 CZ . . . ARG A 112 ? 46.58800 28.00200 15.23100 1.000 55.40000 C ? A ? 111 1
   ATOM 976 NH1 . . . ARG A 112 ? 47.75100 28.29400 15.79900 1.000 68.24000 N ? A ? 111 1
   ATOM 977 NH2 . . . ARG A 112 ? 45.57100 27.65300 15.99900 1.000 55.54000 N ? A ? 111 1
   ATOM 978 N . . . VAL A 113 ? 51.24600 24.45300 12.70400 1.000 16.18000 N ? A ? 112 1
   ATOM 979 CA . . . VAL A 113 ? 52.25200 23.67100 13.41000 1.000 16.72000 C ? A ? 112 1
   ATOM 980 C . . . VAL A 113 ? 51.90500 23.55300 14.88300 1.000 20.57000 C ? A ? 112 1
   ATOM 981 O . . . VAL A 113 ? 52.11400 22.50100 15.50200 1.000 18.54000 O ? A ? 112 1
   ATOM 982 CB . . . VAL A 113 ? 53.64400 24.27900 13.18400 1.000 23.27000 C ? A ? 112 1
   ATOM 983 CG1 . . . VAL A 113 ? 54.61700 23.71600 14.13800 1.000 23.96000 C ? A ? 112 1
   ATOM 984 CG2 . . . VAL A 113 ? 54.07100 23.95600 11.74600 1.000 25.42000 C ? A ? 112 1
   ATOM 985 N . . . MET A 114 ? 51.37500 24.61500 15.47200 1.000 19.26000 N ? A ? 113 1
   ATOM 986 CA . . . MET A 114 ? 50.93300 24.56900 16.85900 1.000 26.28000 C ? A ? 113 1
   ATOM 987 C . . . MET A 114 ? 49.46000 24.89800 16.90000 1.000 16.15000 C ? A ? 113 1
   ATOM 988 O . . . MET A 114 ? 49.03200 25.90800 16.33600 1.000 25.39000 O ? A ? 113 1
   ATOM 989 CB . . . MET A 114 ? 51.67300 25.54000 17.77100 1.000 28.05000 C ? A ? 113 1
   ATOM 990 CG . . . MET A 114 ? 51.07100 25.50500 19.19400 1.000 39.96000 C ? A ? 113 1
   ATOM 991 SD . . . MET A 114 ? 52.13100 26.29000 20.41600 1.000 35.24000 S ? A ? 113 1
   ATOM 992 CE . . . MET A 114 ? 53.39200 25.04200 20.60100 1.000 39.04000 C ? A ? 113 1
   ATOM 993 N . . . GLU A 115 ? 48.69800 24.02100 17.54500 1.000 19.28000 N ? A ? 114 1
   ATOM 994 CA . . . GLU A 115 ? 47.28200 24.21000 17.73400 1.000 21.85000 C ? A ? 114 1
   ATOM 995 C . . . GLU A 115 ? 46.94500 23.82500 19.16700 1.000 19.57000 C ? A ? 114 1
   ATOM 996 O . . . GLU A 115 ? 47.48600 22.85100 19.68900 1.000 21.54000 O ? A ? 114 1
   ATOM 997 CB . . . GLU A 115 ? 46.45900 23.36600 16.76000 1.000 25.15000 C ? A ? 114 1
   ATOM 998 CG . . . GLU A 115 ? 46.70300 23.74800 15.28800 1.000 24.25000 C ? A ? 114 1
   ATOM 999 CD . . . GLU A 115 ? 45.91700 22.88500 14.31100 1.000 21.48000 C ? A ? 114 1
   ATOM 1000 OE1 . . . GLU A 115 ? 45.67200 21.67800 14.60400 1.000 22.28000 O ? A ? 114 1
   ATOM 1001 OE2 . . . GLU A 115 ? 45.58900 23.40800 13.23400 1.000 22.18000 O ? A ? 114 1
   ATOM 1002 N . . . LYS A 116 ? 46.06700 24.60500 19.79300 1.000 30.26000 N ? A ? 115 1
   ATOM 1003 CA . . . LYS A 116 ? 45.62200 24.30000 21.14500 1.000 29.80000 C ? A ? 115 1
   ATOM 1004 C . . . LYS A 116 ? 46.82500 24.06400 22.04900 1.000 25.68000 C ? A ? 115 1
   ATOM 1005 O . . . LYS A 116 ? 46.85200 23.14100 22.87200 1.000 30.68000 O ? A ? 115 1
   ATOM 1006 CB . . . LYS A 116 ? 44.70200 23.08500 21.13000 1.000 28.48000 C ? A ? 115 1
   ATOM 1007 CG . . . LYS A 116 ? 43.38700 23.32900 20.39300 1.000 31.12000 C ? A ? 115 1
   ATOM 1008 CD . . . LYS A 116 ? 42.59600 22.05500 20.32900 1.000 42.56000 C ? A ? 115 1
   ATOM 1009 CE . . . LYS A 116 ? 41.22200 22.27700 19.69800 1.000 64.01000 C ? A ? 115 1
   ATOM 1010 NZ . . . LYS A 116 ? 40.52600 20.97800 19.39700 1.000 68.93000 N ? A ? 115 1
   ATOM 1011 N . . . GLY A 117 ? 47.87600 24.85100 21.81800 1.000 30.79000 N ? A ? 116 1
   ATOM 1012 CA . . . GLY A 117 ? 49.05600 24.79700 22.64800 1.000 29.27000 C ? A ? 116 1
   ATOM 1013 C . . . GLY A 117 ? 49.91200 23.57800 22.51100 1.000 33.63000 C ? A ? 116 1
   ATOM 1014 O . . . GLY A 117 ? 50.80700 23.39100 23.33300 1.000 28.04000 O ? A ? 116 1
   ATOM 1015 N . . . SER A 118 ? 49.68000 22.72600 21.51200 1.000 23.08000 N ? A ? 117 1
   ATOM 1016 CA . . . SER A 118 ? 50.51100 21.55100 21.32100 1.000 20.70000 C ? A ? 117 1
   ATOM 1017 C . . . SER A 118 ? 51.02500 21.50000 19.89000 1.000 23.49000 C ? A ? 117 1
   ATOM 1018 O . . . SER A 118 ? 50.43000 22.07400 18.98200 1.000 22.87000 O ? A ? 117 1
   ATOM 1019 CB . . . SER A 118 ? 49.72100 20.26700 21.61200 1.000 32.31000 C ? A ? 117 1
   ATOM 1020 OG . . . SER A 118 ? 49.05800 20.38700 22.86700 1.000 45.48000 O ? A ? 117 1
   ATOM 1021 N . . . LEU A 119 ? 52.09400 20.75300 19.68600 1.000 18.06000 N ? A ? 118 1
   ATOM 1022 CA . . . LEU A 119 ? 52.70800 20.67500 18.36900 1.000 19.87000 C ? A ? 118 1
   ATOM 1023 C . . . LEU A 119 ? 52.00800 19.57600 17.56600 1.000 32.04000 C ? A ? 118 1
   ATOM 1024 O . . . LEU A 119 ? 52.00100 18.41400 17.97100 1.000 33.04000 O ? A ? 118 1
   ATOM 1025 CB . . . LEU A 119 ? 54.20600 20.42600 18.48900 1.000 23.13000 C ? A ? 118 1
   ATOM 1026 CG . . . LEU A 119 ? 54.94200 21.65200 19.04200 1.000 35.19000 C ? A ? 118 1
   ATOM 1027 CD1 . . . LEU A 119 ? 56.34500 21.31300 19.36700 1.000 34.23000 C ? A ? 118 1
   ATOM 1028 CD2 . . . LEU A 119 ? 54.92700 22.80400 18.01700 1.000 41.94000 C ? A ? 118 1
   ATOM 1029 N . . . LYS A 120 ? 51.43700 19.95300 16.42300 1.000 23.47000 N ? A ? 119 1
   ATOM 1030 CA . . . LYS A 120 ? 50.63900 19.05900 15.58800 1.000 17.09000 C ? A ? 119 1
   ATOM 1031 C . . . LYS A 120 ? 51.37200 18.55400 14.37000 1.000 21.61000 C ? A ? 119 1
   ATOM 1032 O . . . LYS A 120 ? 50.87300 17.64200 13.70500 1.000 17.58000 O ? A ? 119 1
   ATOM 1033 CB . . . LYS A 120 ? 49.38200 19.78800 15.11500 1.000 17.32000 C ? A ? 119 1
   ATOM 1034 CG . . . LYS A 120 ? 48.52000 20.26300 16.25300 1.000 27.47000 C ? A ? 119 1
   ATOM 1035 CD . . . LYS A 120 ? 48.03400 19.12400 17.08100 1.000 28.06000 C ? A ? 119 1
   ATOM 1036 CE . . . LYS A 120 ? 46.86700 19.53000 17.96000 1.000 42.56000 C ? A ? 119 1
   ATOM 1037 NZ . . . LYS A 120 ? 46.72200 18.62300 19.12100 1.000 50.32000 N ? A ? 119 1
   ATOM 1038 N . . . CYS A 121 ? 52.53500 19.12400 14.06100 1.000 16.87000 N ? A ? 120 1
   ATOM 1039 CA . . . CYS A 121 ? 53.19400 18.89400 12.79500 1.000 17.50000 C ? A ? 120 1
   ATOM 1040 C . . . CYS A 121 ? 54.60400 19.40500 12.94700 1.000 23.18000 C ? A ? 120 1
   ATOM 1041 O . . . CYS A 121 ? 54.82900 20.42300 13.62000 1.000 16.60000 O ? A ? 120 1
   ATOM 1042 CB . . . CYS A 121 ? 52.45600 19.64200 11.67200 1.000 21.50000 C ? A ? 120 1
   ATOM 1043 SG . . . CYS A 121 ? 53.00900 19.31700 10.08400 1.000 22.46000 S ? A ? 120 1
   ATOM 1044 N . . . ALA A 122 ? 55.54400 18.70000 12.35500 1.000 18.06000 N ? A ? 121 1
   ATOM 1045 CA . . . ALA A 122 ? 56.90000 19.22300 12.28800 1.000 19.38000 C ? A ? 121 1
   ATOM 1046 C . . . ALA A 122 ? 56.97600 20.41000 11.31200 1.000 19.37000 C ? A ? 121 1
   ATOM 1047 O . . . ALA A 122 ? 56.14900 20.57300 10.40700 1.000 14.96000 O ? A ? 121 1
   ATOM 1048 CB . . . ALA A 122 ? 57.86400 18.13900 11.84800 1.000 21.67000 C ? A ? 121 1
   ATOM 1049 N . . . GLN A 123 ? 58.00500 21.24000 11.49400 1.000 16.83000 N ? A ? 122 1
   ATOM 1050 CA . . . GLN A 123 ? 58.27300 22.33900 10.56100 1.000 19.00000 C ? A ? 122 1
   ATOM 1051 C . . . GLN A 123 ? 59.02300 21.73700 9.38800 1.000 20.96000 C ? A ? 122 1
   ATOM 1052 O . . . GLN A 123 ? 60.25600 21.71000 9.35000 1.000 17.73000 O ? A ? 122 1
   ATOM 1053 CB . . . GLN A 123 ? 59.05900 23.45700 11.24900 1.000 26.30000 C ? A ? 122 1
   ATOM 1054 CG . . . GLN A 123 ? 59.26400 24.71700 10.41400 1.000 22.74000 C ? A ? 122 1
   ATOM 1055 CD . . . GLN A 123 ? 57.99000 25.31500 9.90000 1.000 22.51000 C ? A ? 122 1
   ATOM 1056 OE1 . . . GLN A 123 ? 57.06400 25.60200 10.65200 1.000 22.89000 O ? A ? 122 1
   ATOM 1057 NE2 . . . GLN A 123 ? 57.91500 25.48000 8.58100 1.000 22.27000 N ? A ? 122 1
   ATOM 1058 N . . . TYR A 124 ? 58.27300 21.23200 8.41000 1.000 18.39000 N ? A ? 123 1
   ATOM 1059 CA . . . TYR A 124 ? 58.84400 20.36200 7.40600 1.000 17.21000 C ? A ? 123 1
   ATOM 1060 C . . . TYR A 124 ? 59.21400 21.10300 6.13100 1.000 15.32000 C ? A ? 123 1
   ATOM 1061 O . . . TYR A 124 ? 59.75500 20.48600 5.20600 1.000 18.45000 O ? A ? 123 1
   ATOM 1062 CB . . . TYR A 124 ? 57.90600 19.18100 7.10100 1.000 18.14000 C ? A ? 123 1
   ATOM 1063 CG . . . TYR A 124 ? 56.61700 19.53000 6.47400 1.000 15.04000 C ? A ? 123 1
   ATOM 1064 CD1 . . . TYR A 124 ? 56.51000 19.63600 5.11200 1.000 13.49000 C ? A ? 123 1
   ATOM 1065 CD2 . . . TYR A 124 ? 55.48100 19.75500 7.24800 1.000 15.11000 C ? A ? 123 1
   ATOM 1066 CE1 . . . TYR A 124 ? 55.32400 19.96800 4.51400 1.000 13.94000 C ? A ? 123 1
   ATOM 1067 CE2 . . . TYR A 124 ? 54.29200 20.12600 6.66300 1.000 15.66000 C ? A ? 123 1
   ATOM 1068 CZ . . . TYR A 124 ? 54.21500 20.21600 5.29000 1.000 14.22000 C ? A ? 123 1
   ATOM 1069 OH . . . TYR A 124 ? 53.02500 20.52300 4.67300 1.000 15.96000 O ? A ? 123 1
   ATOM 1070 N . . . TRP A 125 ? 58.97600 22.41400 6.07600 1.000 17.49000 N ? A ? 124 1
   ATOM 1071 CA . . . TRP A 125 ? 59.34900 23.21200 4.92800 1.000 15.66000 C ? A ? 124 1
   ATOM 1072 C . . . TRP A 125 ? 60.08900 24.45800 5.40300 1.000 22.03000 C ? A ? 124 1
   ATOM 1073 O . . . TRP A 125 ? 59.90000 24.90300 6.54700 1.000 18.51000 O ? A ? 124 1
   ATOM 1074 CB . . . TRP A 125 ? 58.12500 23.61300 4.08800 1.000 16.67000 C ? A ? 124 1
   ATOM 1075 CG . . . TRP A 125 ? 57.32300 24.68100 4.72400 1.000 26.65000 C ? A ? 124 1
   ATOM 1076 CD1 . . . TRP A 125 ? 57.37800 26.03400 4.46800 1.000 21.30000 C ? A ? 124 1
   ATOM 1077 CD2 . . . TRP A 125 ? 56.34200 24.50800 5.75500 1.000 20.88000 C ? A ? 124 1
   ATOM 1078 NE1 . . . TRP A 125 ? 56.48900 26.70300 5.27100 1.000 21.86000 N ? A ? 124 1
   ATOM 1079 CE2 . . . TRP A 125 ? 55.83900 25.79100 6.07300 1.000 21.79000 C ? A ? 124 1
   ATOM 1080 CE3 . . . TRP A 125 ? 55.84700 23.39300 6.44700 1.000 22.86000 C ? A ? 124 1
   ATOM 1081 CZ2 . . . TRP A 125 ? 54.87200 25.98400 7.05600 1.000 22.54000 C ? A ? 124 1
   ATOM 1082 CZ3 . . . TRP A 125 ? 54.86700 23.58900 7.40900 1.000 22.29000 C ? A ? 124 1
   ATOM 1083 CH2 . . . TRP A 125 ? 54.39800 24.87500 7.71400 1.000 25.54000 C ? A ? 124 1
   ATOM 1084 N . . . PRO A 126 ? 60.94300 25.03000 4.55400 1.000 23.18000 N ? A ? 125 1
   ATOM 1085 CA . . . PRO A 126 ? 61.71800 26.21400 4.97000 1.000 18.61000 C ? A ? 125 1
   ATOM 1086 C . . . PRO A 126 ? 60.87000 27.47300 5.00100 1.000 14.60000 C ? A ? 125 1
   ATOM 1087 O . . . PRO A 126 ? 60.05400 27.71700 4.11700 1.000 22.36000 O ? A ? 125 1
   ATOM 1088 CB . . . PRO A 126 ? 62.81800 26.32200 3.89600 1.000 21.07000 C ? A ? 125 1
   ATOM 1089 CG . . . PRO A 126 ? 62.28100 25.62900 2.69700 1.000 30.12000 C ? A ? 125 1
   ATOM 1090 CD . . . PRO A 126 ? 61.37500 24.52700 3.22800 1.000 23.23000 C ? A ? 125 1
   ATOM 1091 N . . . GLN A 127 ? 61.07800 28.27700 6.03700 1.000 22.95000 N ? A ? 126 1
   ATOM 1092 CA . . . GLN A 127 ? 60.34900 29.52900 6.19800 1.000 25.09000 C ? A ? 126 1
   ATOM 1093 C . . . GLN A 127 ? 61.09100 30.74800 5.65100 1.000 25.76000 C ? A ? 126 1
   ATOM 1094 O . . . GLN A 127 ? 60.47800 31.80900 5.51200 1.000 24.39000 O ? A ? 126 1
   ATOM 1095 CB . . . GLN A 127 ? 60.03400 29.74300 7.67800 1.000 32.80000 C ? A ? 126 1
   ATOM 1096 CG . . . GLN A 127 ? 59.32800 28.53100 8.30700 1.000 46.57000 C ? A ? 126 1
   ATOM 1097 CD . . . GLN A 127 ? 59.08300 28.71400 9.77500 1.000 38.42000 C ? A ? 126 1
   ATOM 1098 OE1 . . . GLN A 127 ? 59.96300 28.47000 10.60100 1.000 38.49000 O ? A ? 126 1
   ATOM 1099 NE2 . . . GLN A 127 ? 57.88400 29.16400 10.11400 1.000 50.39000 N ? A ? 126 1
   ATOM 1100 N . . . LYS A 128 ? 62.37300 30.61200 5.34300 1.000 20.80000 N ? A ? 127 1
   ATOM 1101 CA . . . LYS A 128 ? 63.20400 31.67500 4.80000 1.000 23.78000 C ? A ? 127 1
   ATOM 1102 C . . . LYS A 128 ? 63.92800 31.18100 3.56600 1.000 18.87000 C ? A ? 127 1
   ATOM 1103 O . . . LYS A 128 ? 64.55600 30.11100 3.58400 1.000 16.92000 O ? A ? 127 1
   ATOM 1104 CB . . . LYS A 128 ? 64.20300 32.15200 5.85000 1.000 25.15000 C ? A ? 127 1
   ATOM 1105 CG . . . LYS A 128 ? 63.48300 32.80500 7.02800 1.000 27.84000 C ? A ? 127 1
   ATOM 1106 CD . . . LYS A 128 ? 64.41100 33.53600 7.95400 1.000 49.73000 C ? A ? 127 1
   ATOM 1107 CE . . . LYS A 128 ? 63.61900 34.30300 9.01500 1.000 76.47000 C ? A ? 127 1
   ATOM 1108 NZ . . . LYS A 128 ? 64.47900 34.94400 10.05600 1.000 84.77000 N ? A ? 127 1
   ATOM 1109 N . . . GLU A 129 ? 63.87300 31.99800 2.51700 1.000 20.70000 N ? A ? 128 1
   ATOM 1110 CA . . . GLU A 129 ? 64.50800 31.66000 1.25900 1.000 20.94000 C ? A ? 128 1
   ATOM 1111 C . . . GLU A 129 ? 65.94500 31.22000 1.46900 1.000 18.44000 C ? A ? 128 1
   ATOM 1112 O . . . GLU A 129 ? 66.39300 30.21400 0.89300 1.000 17.41000 O ? A ? 128 1
   ATOM 1113 CB . . . GLU A 129 ? 64.47300 32.86400 0.31500 1.000 19.51000 C ? A ? 128 1
   ATOM 1114 CG . . . GLU A 129 ? 63.15500 33.21500 -0.28900 1.000 15.60000 C ? A ? 128 1
   ATOM 1115 CD . . . GLU A 129 ? 62.25400 34.06900 0.59300 1.000 19.31000 C ? A ? 128 1
   ATOM 1116 OE1 . . . GLU A 129 ? 62.45200 34.09200 1.81000 1.000 24.69000 O ? A ? 128 1
   ATOM 1117 OE2 . . . GLU A 129 ? 61.33900 34.69100 0.03200 1.000 24.31000 O ? A ? 128 1
   ATOM 1118 N . . . GLU A 130 ? 66.67800 31.95000 2.31100 1.000 19.69000 N ? A ? 129 1
   ATOM 1119 CA . . . GLU A 130 ? 68.11600 31.75600 2.44500 1.000 22.67000 C ? A ? 129 1
   ATOM 1120 C . . . GLU A 130 ? 68.46900 30.60100 3.37500 1.000 27.03000 C ? A ? 129 1
   ATOM 1121 O . . . GLU A 130 ? 69.65800 30.28900 3.53000 1.000 21.35000 O ? A ? 129 1
   ATOM 1122 CB . . . GLU A 130 ? 68.79100 33.06300 2.92800 1.000 24.45000 C ? A ? 129 1
   ATOM 1123 CG . . . GLU A 130 ? 68.48700 33.49000 4.32400 1.000 20.99000 C ? A ? 129 1
   ATOM 1124 CD . . . GLU A 130 ? 67.18600 34.24500 4.47200 1.000 27.21000 C ? A ? 129 1
   ATOM 1125 OE1 . . . GLU A 130 ? 66.35300 34.23600 3.53400 1.000 24.20000 O ? A ? 129 1
   ATOM 1126 OE2 . . . GLU A 130 ? 66.97900 34.83200 5.55300 1.000 26.63000 O ? A ? 129 1
   ATOM 1127 N . . . LYS A 131 ? 67.47200 29.93400 3.96200 1.000 23.80000 N ? A ? 130 1
   ATOM 1128 CA . . . LYS A 131 ? 67.70500 28.79700 4.86400 1.000 21.10000 C ? A ? 130 1
   ATOM 1129 C . . . LYS A 131 ? 66.97200 27.58600 4.29900 1.000 23.64000 C ? A ? 130 1
   ATOM 1130 O . . . LYS A 131 ? 65.86600 27.23900 4.72500 1.000 21.09000 O ? A ? 130 1
   ATOM 1131 CB . . . LYS A 131 ? 67.26700 29.11500 6.25700 1.000 26.20000 C ? A ? 130 1
   ATOM 1132 CG . . . LYS A 131 ? 68.38800 29.80200 7.03400 1.000 36.69000 C ? A ? 130 1
   ATOM 1133 CD . . . LYS A 131 ? 68.11300 29.81800 8.51800 1.000 51.48000 C ? A ? 130 1
   ATOM 1134 CE . . . LYS A 131 ? 69.36300 30.17700 9.29900 1.000 81.39000 C ? A ? 130 1
   ATOM 1135 NZ . . . LYS A 131 ? 70.39500 29.11200 9.19000 1.000 85.46000 N ? A ? 130 1
   ATOM 1136 N . . . GLU A 132 ? 67.58400 26.97500 3.30400 1.000 22.94000 N ? A ? 131 1
   ATOM 1137 CA . . . GLU A 132 ? 67.02800 25.78600 2.69200 1.000 25.23000 C ? A ? 131 1
   ATOM 1138 C . . . GLU A 132 ? 67.21600 24.59900 3.63900 1.000 28.26000 C ? A ? 131 1
   ATOM 1139 O . . . GLU A 132 ? 67.98400 24.64900 4.60700 1.000 18.86000 O ? A ? 131 1
   ATOM 1140 CB . . . GLU A 132 ? 67.65800 25.56200 1.32100 1.000 21.99000 C ? A ? 131 1
   ATOM 1141 CG . . . GLU A 132 ? 69.04800 24.99700 1.29700 1.000 27.10000 C ? A ? 131 1
   ATOM 1142 CD . . . GLU A 132 ? 70.15300 26.00200 1.62200 1.000 30.26000 C ? A ? 131 1
   ATOM 1143 OE1 . . . GLU A 132 ? 69.90700 27.22200 1.82200 1.000 23.03000 O ? A ? 131 1
   ATOM 1144 OE2 . . . GLU A 132 ? 71.28200 25.52000 1.66000 1.000 35.50000 O ? A ? 131 1
   ATOM 1145 N . . . MET A 133 ? 66.50800 23.52100 3.34800 1.000 23.41000 N ? A ? 132 1
   ATOM 1146 CA . . . MET A 133 ? 66.53800 22.32100 4.16900 1.000 23.48000 C ? A ? 132 1
   ATOM 1147 C . . . MET A 133 ? 67.10500 21.17000 3.35600 1.000 21.39000 C ? A ? 132 1
   ATOM 1148 O . . . MET A 133 ? 66.81800 21.03700 2.16300 1.000 23.09000 O ? A ? 132 1
   ATOM 1149 CB . . . MET A 133 ? 65.12300 21.96600 4.66300 1.000 28.95000 C ? A ? 132 1
   ATOM 1150 CG . . . MET A 133 ? 64.54400 22.95400 5.67000 1.000 26.27000 C ? A ? 132 1
   ATOM 1151 SD . . . MET A 133 ? 62.82100 22.61300 6.13300 1.000 23.55000 S ? A ? 132 1
   ATOM 1152 CE . . . MET A 133 ? 62.98100 21.27300 7.27500 1.000 27.27000 C ? A ? 132 1
   ATOM 1153 N . . . ILE A 134 ? 67.90300 20.33700 4.00000 1.000 22.01000 N ? A ? 133 1
   ATOM 1154 CA . . . ILE A 134 ? 68.40500 19.11900 3.38300 1.000 26.31000 C ? A ? 133 1
   ATOM 1155 C . . . ILE A 134 ? 67.95600 17.96700 4.26200 1.000 18.97000 C ? A ? 133 1
   ATOM 1156 O . . . ILE A 134 ? 68.07800 18.02800 5.49200 1.000 22.52000 O ? A ? 133 1
   ATOM 1157 CB . . . ILE A 134 ? 69.93400 19.13000 3.21300 1.000 34.48000 C ? A ? 133 1
   ATOM 1158 CG1 . . . ILE A 134 ? 70.32700 20.21900 2.20300 1.000 34.84000 C ? A ? 133 1
   ATOM 1159 CG2 . . . ILE A 134 ? 70.40600 17.77100 2.70700 1.000 32.07000 C ? A ? 133 1
   ATOM 1160 CD1 . . . ILE A 134 ? 71.80400 20.38000 1.98200 1.000 55.32000 C ? A ? 133 1
   ATOM 1161 N . . . PHE A 135 ? 67.35000 16.97900 3.63100 1.000 24.86000 N ? A ? 134 1
   ATOM 1162 CA . . . PHE A 135 ? 66.89200 15.76500 4.29400 1.000 27.65000 C ? A ? 134 1
   ATOM 1163 C . . . PHE A 135 ? 67.91800 14.72000 3.91000 1.000 22.05000 C ? A ? 134 1
   ATOM 1164 O . . . PHE A 135 ? 67.89000 14.19100 2.79800 1.000 22.16000 O ? A ? 134 1
   ATOM 1165 CB . . . PHE A 135 ? 65.47900 15.41300 3.83700 1.000 23.21000 C ? A ? 134 1
   ATOM 1166 CG . . . PHE A 135 ? 64.51900 16.54000 4.06200 1.000 16.91000 C ? A ? 134 1
   ATOM 1167 CD1 . . . PHE A 135 ? 64.02000 16.77900 5.31300 1.000 19.54000 C ? A ? 134 1
   ATOM 1168 CD2 . . . PHE A 135 ? 64.20800 17.41200 3.04200 1.000 19.92000 C ? A ? 134 1
   ATOM 1169 CE1 . . . PHE A 135 ? 63.19900 17.84800 5.55300 1.000 22.95000 C ? A ? 134 1
   ATOM 1170 CE2 . . . PHE A 135 ? 63.38500 18.47000 3.29100 1.000 17.14000 C ? A ? 134 1
   ATOM 1171 CZ . . . PHE A 135 ? 62.87300 18.67700 4.52300 1.000 17.55000 C ? A ? 134 1
   ATOM 1172 N . . . GLU A 136 ? 68.87400 14.49800 4.80400 1.000 26.31000 N ? A ? 135 1
   ATOM 1173 CA . . . GLU A 136 ? 69.99900 13.62000 4.48800 1.000 32.60000 C ? A ? 135 1
   ATOM 1174 C . . . GLU A 136 ? 69.54900 12.17700 4.28800 1.000 26.84000 C ? A ? 135 1
   ATOM 1175 O . . . GLU A 136 ? 70.09400 11.46700 3.43800 1.000 32.40000 O ? A ? 135 1
   ATOM 1176 CB . . . GLU A 136 ? 71.03700 13.68600 5.60200 1.000 35.19000 C ? A ? 135 1
   ATOM 1177 CG . . . GLU A 136 ? 71.89300 14.95200 5.61100 1.000 66.31000 C ? A ? 135 1
   ATOM 1178 CD . . . GLU A 136 ? 73.01900 14.89900 6.64700 1.000 81.57000 C ? A ? 135 1
   ATOM 1179 OE1 . . . GLU A 136 ? 73.35200 13.79300 7.13000 1.000 88.43000 O ? A ? 135 1
   ATOM 1180 OE2 . . . GLU A 136 ? 73.56900 15.96800 6.98000 1.000 94.48000 O ? A ? 135 1
   ATOM 1181 N . . . ASP A 137 ? 68.56000 11.71300 5.05700 1.000 26.57000 N ? A ? 136 1
   ATOM 1182 CA . . . ASP A 137 ? 68.17400 10.29900 4.91600 1.000 25.22000 C ? A ? 136 1
   ATOM 1183 C . . . ASP A 137 ? 67.62800 9.99500 3.52300 1.000 30.98000 C ? A ? 136 1
   ATOM 1184 O . . . ASP A 137 ? 67.94800 8.95100 2.94800 1.000 31.10000 O ? A ? 136 1
   ATOM 1185 CB . . . ASP A 137 ? 67.20600 9.87000 6.01700 1.000 27.53000 C ? A ? 136 1
   ATOM 1186 CG . . . ASP A 137 ? 65.91900 10.69700 6.08000 1.000 34.23000 C ? A ? 136 1
   ATOM 1187 OD1 . . . ASP A 137 ? 65.85000 11.81300 5.53400 1.000 26.64000 O ? A ? 136 1
   ATOM 1188 OD2 . . . ASP A 137 ? 64.96400 10.19900 6.71000 1.000 32.38000 O ? A ? 136 1
   ATOM 1189 N . . . THR A 138 ? 66.84500 10.89500 2.93200 1.000 26.38000 N ? A ? 137 1
   ATOM 1190 CA . . . THR A 138 ? 66.30300 10.65600 1.59700 1.000 21.30000 C ? A ? 137 1
   ATOM 1191 C . . . THR A 138 ? 67.00500 11.46700 0.51100 1.000 24.10000 C ? A ? 137 1
   ATOM 1192 O . . . THR A 138 ? 66.59900 11.42300 -0.66300 1.000 20.85000 O ? A ? 137 1
   ATOM 1193 CB . . . THR A 138 ? 64.79100 10.95000 1.56800 1.000 27.06000 C ? A ? 137 1
   ATOM 1194 OG1 . . . THR A 138 ? 64.54400 12.26100 2.09400 1.000 22.65000 O ? A ? 137 1
   ATOM 1195 CG2 . . . THR A 138 ? 64.06000 9.92600 2.40500 1.000 25.83000 C ? A ? 137 1
   ATOM 1196 N . . . ASN A 139 ? 68.01900 12.22700 0.87700 1.000 28.59000 N ? A ? 138 1
   ATOM 1197 CA . . . ASN A 139 ? 68.86400 12.90700 -0.09600 1.000 27.17000 C ? A ? 138 1
   ATOM 1198 C . . . ASN A 139 ? 68.07400 13.88400 -0.96300 1.000 25.71000 C ? A ? 138 1
   ATOM 1199 O . . . ASN A 139 ? 68.14700 13.86800 -2.19200 1.000 27.77000 O ? A ? 138 1
   ATOM 1200 CB . . . ASN A 139 ? 69.60200 11.88400 -0.96000 1.000 35.30000 C ? A ? 138 1
   ATOM 1201 CG . . . ASN A 139 ? 70.94200 12.39600 -1.40600 1.000 43.86000 C ? A ? 138 1
   ATOM 1202 OD1 . . . ASN A 139 ? 71.60500 13.11100 -0.66300 1.000 39.38000 O ? A ? 138 1
   ATOM 1203 ND2 . . . ASN A 139 ? 71.32000 12.09100 -2.63500 1.000 39.12000 N ? A ? 138 1
   ATOM 1204 N . . . LEU A 140 ? 67.33100 14.77200 -0.29600 1.000 27.05000 N ? A ? 139 1
   ATOM 1205 CA . . . LEU A 140 ? 66.51200 15.76600 -0.96100 1.000 24.45000 C ? A ? 139 1
   ATOM 1206 C . . . LEU A 140 ? 66.83200 17.14000 -0.40000 1.000 22.91000 C ? A ? 139 1
   ATOM 1207 O . . . LEU A 140 ? 67.15900 17.29400 0.78600 1.000 24.16000 O ? A ? 139 1
   ATOM 1208 CB . . . LEU A 140 ? 65.01600 15.46500 -0.76800 1.000 25.00000 C ? A ? 139 1
   ATOM 1209 CG . . . LEU A 140 ? 64.49900 14.17100 -1.43900 1.000 26.60000 C ? A ? 139 1
   ATOM 1210 CD1 . . . LEU A 140 ? 63.10600 13.74100 -0.89700 1.000 27.38000 C ? A ? 139 1
   ATOM 1211 CD2 . . . LEU A 140 ? 64.40900 14.39600 -2.89800 1.000 32.23000 C ? A ? 139 1
   ATOM 1212 N . . . LYS A 141 ? 66.70000 18.14300 -1.25400 1.000 21.17000 N ? A ? 140 1
   ATOM 1213 CA . . . LYS A 141 ? 66.91100 19.51800 -0.83800 1.000 26.51000 C ? A ? 140 1
   ATOM 1214 C . . . LYS A 141 ? 65.64200 20.28600 -1.12200 1.000 19.97000 C ? A ? 140 1
   ATOM 1215 O . . . LYS A 141 ? 65.01400 20.09900 -2.16300 1.000 23.44000 O ? A ? 140 1
   ATOM 1216 CB . . . LYS A 141 ? 68.09800 20.17400 -1.57000 1.000 22.13000 C ? A ? 140 1
   ATOM 1217 CG . . . LYS A 141 ? 68.39000 21.56600 -1.06200 1.000 24.10000 C ? A ? 140 1
   ATOM 1218 CD . . . LYS A 141 ? 69.69700 22.10800 -1.66300 1.000 34.12000 C ? A ? 140 1
   ATOM 1219 CE . . . LYS A 141 ? 69.49300 23.17200 -2.69100 1.000 51.19000 C ? A ? 140 1
   ATOM 1220 NZ . . . LYS A 141 ? 70.80600 23.85100 -3.01600 1.000 46.62000 N ? A ? 140 1
   ATOM 1221 N . . . LEU A 142 ? 65.27500 21.16500 -0.19800 1.000 18.78000 N ? A ? 141 1
   ATOM 1222 CA . . . LEU A 142 ? 64.02100 21.88500 -0.31200 1.000 17.51000 C ? A ? 141 1
   ATOM 1223 C . . . LEU A 142 ? 64.29800 23.35900 -0.03200 1.000 21.16000 C ? A ? 141 1
   ATOM 1224 O . . . LEU A 142 ? 64.84400 23.69500 1.02800 1.000 17.64000 O ? A ? 141 1
   ATOM 1225 CB . . . LEU A 142 ? 62.99500 21.30800 0.65900 1.000 17.86000 C ? A ? 141 1
   ATOM 1226 CG . . . LEU A 142 ? 61.57900 21.89300 0.62700 1.000 17.31000 C ? A ? 141 1
   ATOM 1227 CD1 . . . LEU A 142 ? 60.91600 21.58700 -0.67800 1.000 22.58000 C ? A ? 141 1
   ATOM 1228 CD2 . . . LEU A 142 ? 60.78600 21.33100 1.83000 1.000 20.17000 C ? A ? 141 1
   ATOM 1229 N . . . THR A 143 ? 63.95000 24.21400 -0.99200 1.000 18.12000 N ? A ? 142 1
   ATOM 1230 CA . . . THR A 143 ? 64.15400 25.65900 -0.89400 1.000 20.05000 C ? A ? 142 1
   ATOM 1231 C . . . THR A 143 ? 62.84400 26.40500 -1.03200 1.000 17.49000 C ? A ? 142 1
   ATOM 1232 O . . . THR A 143 ? 62.06500 26.13100 -1.95600 1.000 22.01000 O ? A ? 142 1
   ATOM 1233 CB . . . THR A 143 ? 65.12000 26.13900 -1.99300 1.000 21.34000 C ? A ? 142 1
   ATOM 1234 OG1 . . . THR A 143 ? 66.29300 25.32600 -1.94100 1.000 19.65000 O ? A ? 142 1
   ATOM 1235 CG2 . . . THR A 143 ? 65.47900 27.59700 -1.80100 1.000 25.75000 C ? A ? 142 1
   ATOM 1236 N . . . LEU A 144 ? 62.63300 27.38700 -0.15000 1.000 20.18000 N ? A ? 143 1
   ATOM 1237 CA . . . LEU A 144 ? 61.54200 28.33900 -0.30700 1.000 15.41000 C ? A ? 143 1
   ATOM 1238 C . . . LEU A 144 ? 61.87300 29.33300 -1.42300 1.000 24.51000 C ? A ? 143 1
   ATOM 1239 O . . . LEU A 144 ? 62.89200 30.03500 -1.35200 1.000 23.63000 O ? A ? 143 1
   ATOM 1240 CB . . . LEU A 144 ? 61.30200 29.09400 0.99200 1.000 19.38000 C ? A ? 143 1
   ATOM 1241 CG . . . LEU A 144 ? 60.15800 30.10700 0.90600 1.000 16.40000 C ? A ? 143 1
   ATOM 1242 CD1 . . . LEU A 144 ? 58.81900 29.40700 0.63000 1.000 23.58000 C ? A ? 143 1
   ATOM 1243 CD2 . . . LEU A 144 ? 60.06800 30.90500 2.17900 1.000 23.91000 C ? A ? 143 1
   ATOM 1244 N . . . ILE A 145 ? 61.01300 29.41200 -2.43500 1.000 21.85000 N ? A ? 144 1
   ATOM 1245 CA . . . ILE A 145 ? 61.24600 30.28900 -3.57600 1.000 20.88000 C ? A ? 144 1
   ATOM 1246 C . . . ILE A 145 ? 60.48300 31.59000 -3.43700 1.000 28.83000 C ? A ? 144 1
   ATOM 1247 O . . . ILE A 145 ? 61.02000 32.64700 -3.76300 1.000 20.78000 O ? A ? 144 1
   ATOM 1248 CB . . . ILE A 145 ? 60.91800 29.60600 -4.92300 1.000 23.66000 C ? A ? 144 1
   ATOM 1249 CG1 . . . ILE A 145 ? 61.82900 28.38900 -5.15600 1.000 22.32000 C ? A ? 144 1
   ATOM 1250 CG2 . . . ILE A 145 ? 61.06500 30.63100 -6.10500 1.000 26.68000 C ? A ? 144 1
   ATOM 1251 CD1 . . . ILE A 145 ? 63.32800 28.67700 -5.10600 1.000 29.33000 C ? A ? 144 1
   ATOM 1252 N . . . SER A 146 ? 59.24400 31.52400 -2.95400 1.000 21.03000 N ? A ? 145 1
   ATOM 1253 CA . . . SER A 146 ? 58.39700 32.69000 -2.78300 1.000 24.70000 C ? A ? 145 1
   ATOM 1254 C . . . SER A 146 ? 57.22100 32.27100 -1.93000 1.000 26.84000 C ? A ? 145 1
   ATOM 1255 O . . . SER A 146 ? 56.89000 31.08600 -1.84300 1.000 20.15000 O ? A ? 145 1
   ATOM 1256 CB . . . SER A 146 ? 57.88100 33.26500 -4.12800 1.000 22.48000 C ? A ? 145 1
   ATOM 1257 OG . . . SER A 146 ? 56.95800 32.41800 -4.75700 1.000 43.19000 O ? A ? 145 1
   ATOM 1258 N . . . GLU A 147 ? 56.59200 33.25200 -1.30100 1.000 24.30000 N ? A ? 146 1
   ATOM 1259 CA . . . GLU A 147 ? 55.36500 33.03100 -0.55100 1.000 26.14000 C ? A ? 146 1
   ATOM 1260 C . . . GLU A 147 ? 54.40900 34.18400 -0.80300 1.000 38.21000 C ? A ? 146 1
   ATOM 1261 O . . . GLU A 147 ? 54.81900 35.32400 -1.00600 1.000 31.38000 O ? A ? 146 1
   ATOM 1262 CB . . . GLU A 147 ? 55.63200 32.87200 0.94900 1.000 31.02000 C ? A ? 146 1
   ATOM 1263 CG . . . GLU A 147 ? 56.26100 34.05000 1.57400 1.000 49.86000 C ? A ? 146 1
   ATOM 1264 CD . . . GLU A 147 ? 56.64500 33.80600 3.01900 1.000 71.75000 C ? A ? 146 1
   ATOM 1265 OE1 . . . GLU A 147 ? 56.19200 32.78700 3.59400 1.000 45.44000 O ? A ? 146 1
   ATOM 1266 OE2 . . . GLU A 147 ? 57.40400 34.64200 3.57000 1.000 75.48000 O ? A ? 146 1
   ATOM 1267 N . . . ASP A 148 ? 53.12700 33.86000 -0.79600 1.000 24.84000 N ? A ? 147 1
   ATOM 1268 CA . . . ASP A 148 ? 52.03000 34.81000 -0.98700 1.000 24.12000 C ? A ? 147 1
   ATOM 1269 C . . . ASP A 148 ? 51.11600 34.63300 0.22100 1.000 36.38000 C ? A ? 147 1
   ATOM 1270 O . . . ASP A 148 ? 50.35200 33.66000 0.30800 1.000 22.25000 O ? A ? 147 1
   ATOM 1271 CB . . . ASP A 148 ? 51.33400 34.54100 -2.31000 1.000 27.84000 C ? A ? 147 1
   ATOM 1272 CG . . . ASP A 148 ? 50.21200 35.50400 -2.60000 1.000 44.41000 C ? A ? 147 1
   ATOM 1273 OD1 . . . ASP A 148 ? 50.10200 36.53700 -1.91200 1.000 42.88000 O ? A ? 147 1
   ATOM 1274 OD2 . . . ASP A 148 ? 49.43600 35.21300 -3.53000 1.000 44.70000 O ? A ? 147 1
   ATOM 1275 N . . . ILE A 149 ? 51.24500 35.55000 1.17800 1.000 24.82000 N ? A ? 148 1
   ATOM 1276 CA . . . ILE A 149 ? 50.51900 35.47900 2.44300 1.000 25.09000 C ? A ? 148 1
   ATOM 1277 C . . . ILE A 149 ? 49.20000 36.23000 2.30900 1.000 36.40000 C ? A ? 148 1
   ATOM 1278 O . . . ILE A 149 ? 49.17500 37.43100 2.01400 1.000 27.36000 O ? A ? 148 1
   ATOM 1279 CB . . . ILE A 149 ? 51.35800 36.05000 3.59700 1.000 29.99000 C ? A ? 148 1
   ATOM 1280 CG1 . . . ILE A 149 ? 52.71500 35.35300 3.65500 1.000 41.51000 C ? A ? 148 1
   ATOM 1281 CG2 . . . ILE A 149 ? 50.61900 35.89300 4.93700 1.000 31.13000 C ? A ? 148 1
   ATOM 1282 CD1 . . . ILE A 149 ? 53.67500 35.96400 4.65400 1.000 41.24000 C ? A ? 148 1
   ATOM 1283 N . . . LYS A 150 ? 48.10600 35.53700 2.57300 1.000 23.68000 N ? A ? 149 1
   ATOM 1284 CA . . . LYS A 150 ? 46.77700 36.12100 2.62100 1.000 23.41000 C ? A ? 149 1
   ATOM 1285 C . . . LYS A 150 ? 46.29100 36.04000 4.05400 1.000 23.63000 C ? A ? 149 1
   ATOM 1286 O . . . LYS A 150 ? 47.00200 35.57800 4.93900 1.000 27.93000 O ? A ? 149 1
   ATOM 1287 CB . . . LYS A 150 ? 45.82100 35.42100 1.65300 1.000 30.69000 C ? A ? 149 1
   ATOM 1288 CG . . . LYS A 150 ? 46.36300 35.19800 0.22300 1.000 30.06000 C ? A ? 149 1
   ATOM 1289 CD . . . LYS A 150 ? 46.89700 36.44600 -0.44400 1.000 49.49000 C ? A ? 149 1
   ATOM 1290 CE . . . LYS A 150 ? 45.78700 37.33200 -1.01200 1.000 65.68000 C ? A ? 149 1
   ATOM 1291 NZ . . . LYS A 150 ? 46.31100 38.68300 -1.41700 1.000 64.76000 N ? A ? 149 1
   ATOM 1292 N . . . SER A 151 ? 45.07200 36.51700 4.29900 1.000 24.44000 N ? A ? 150 1
   ATOM 1293 CA . . . SER A 151 ? 44.67300 36.73100 5.68200 1.000 25.77000 C ? A ? 150 1
   ATOM 1294 C . . . SER A 151 ? 44.51100 35.41400 6.40400 1.000 32.27000 C ? A ? 150 1
   ATOM 1295 O . . . SER A 151 ? 44.78300 35.32600 7.60400 1.000 33.45000 O ? A ? 150 1
   ATOM 1296 CB . . . SER A 151 ? 43.36400 37.51400 5.76800 1.000 32.65000 C ? A ? 150 1
   ATOM 1297 OG . . . SER A 151 ? 42.33300 36.80300 5.14200 1.000 35.24000 O ? A ? 150 1
   ATOM 1298 N . . . TYR A 152 ? 44.09000 34.38400 5.69600 1.000 25.28000 N ? A ? 151 1
   ATOM 1299 CA . . . TYR A 152 ? 43.85200 33.11200 6.36100 1.000 29.72000 C ? A ? 151 1
   ATOM 1300 C . . . TYR A 152 ? 44.47700 31.92100 5.64200 1.000 30.23000 C ? A ? 151 1
   ATOM 1301 O . . . TYR A 152 ? 44.24700 30.78600 6.05300 1.000 22.77000 O ? A ? 151 1
   ATOM 1302 CB . . . TYR A 152 ? 42.36000 32.89700 6.50800 1.000 25.74000 C ? A ? 151 1
   ATOM 1303 CG . . . TYR A 152 ? 41.67800 32.59400 5.20100 1.000 22.54000 C ? A ? 151 1
   ATOM 1304 CD1 . . . TYR A 152 ? 41.34000 33.60100 4.32000 1.000 31.83000 C ? A ? 151 1
   ATOM 1305 CD2 . . . TYR A 152 ? 41.30600 31.29700 4.89900 1.000 33.98000 C ? A ? 151 1
   ATOM 1306 CE1 . . . TYR A 152 ? 40.70600 33.32700 3.14800 1.000 33.62000 C ? A ? 151 1
   ATOM 1307 CE2 . . . TYR A 152 ? 40.66700 31.00300 3.72100 1.000 30.24000 C ? A ? 151 1
   ATOM 1308 CZ . . . TYR A 152 ? 40.37400 32.03400 2.84400 1.000 35.07000 C ? A ? 151 1
   ATOM 1309 OH . . . TYR A 152 ? 39.72800 31.79500 1.66900 1.000 28.13000 O ? A ? 151 1
   ATOM 1310 N . . . TYR A 153 ? 45.27100 32.14700 4.60200 1.000 23.60000 N ? A ? 152 1
   ATOM 1311 CA . . . TYR A 153 ? 46.05600 31.08200 3.99400 1.000 22.33000 C ? A ? 152 1
   ATOM 1312 C . . . TYR A 153 ? 47.24900 31.71700 3.32800 1.000 23.98000 C ? A ? 152 1
   ATOM 1313 O . . . TYR A 153 ? 47.27300 32.91900 3.05100 1.000 23.49000 O ? A ? 152 1
   ATOM 1314 CB . . . TYR A 153 ? 45.23900 30.25000 2.99300 1.000 19.18000 C ? A ? 152 1
   ATOM 1315 CG . . . TYR A 153 ? 44.90000 30.98900 1.71600 1.000 19.34000 C ? A ? 152 1
   ATOM 1316 CD1 . . . TYR A 153 ? 43.74800 31.74100 1.61700 1.000 26.68000 C ? A ? 152 1
   ATOM 1317 CD2 . . . TYR A 153 ? 45.72300 30.89900 0.60400 1.000 21.05000 C ? A ? 152 1
   ATOM 1318 CE1 . . . TYR A 153 ? 43.42500 32.40300 0.44100 1.000 29.69000 C ? A ? 152 1
   ATOM 1319 CE2 . . . TYR A 153 ? 45.40700 31.55400 -0.56600 1.000 30.81000 C ? A ? 152 1
   ATOM 1320 CZ . . . TYR A 153 ? 44.26300 32.29700 -0.64200 1.000 24.80000 C ? A ? 152 1
   ATOM 1321 OH . . . TYR A 153 ? 43.96400 32.95300 -1.81400 1.000 34.22000 O ? A ? 152 1
   ATOM 1322 N . . . THR A 154 ? 48.26900 30.89900 3.16400 1.000 17.93000 N ? A ? 153 1
   ATOM 1323 CA . . . THR A 154 ? 49.50500 31.24800 2.50100 1.000 17.87000 C ? A ? 153 1
   ATOM 1324 C . . . THR A 154 ? 49.79100 30.23500 1.41600 1.000 28.91000 C ? A ? 153 1
   ATOM 1325 O . . . THR A 154 ? 49.61900 29.03000 1.61800 1.000 18.97000 O ? A ? 153 1
   ATOM 1326 CB . . . THR A 154 ? 50.64400 31.24900 3.52200 1.000 21.01000 C ? A ? 153 1
   ATOM 1327 OG1 . . . THR A 154 ? 50.37900 32.26900 4.48200 1.000 24.55000 O ? A ? 153 1
   ATOM 1328 CG2 . . . THR A 154 ? 51.97700 31.48100 2.89800 1.000 19.15000 C ? A ? 153 1
   ATOM 1329 N . . . VAL A 155 ? 50.26700 30.72000 0.28500 1.000 17.18000 N ? A ? 154 1
   ATOM 1330 CA . . . VAL A 155 ? 50.73800 29.87000 -0.79500 1.000 16.24000 C ? A ? 154 1
   ATOM 1331 C . . . VAL A 155 ? 52.23100 30.05000 -0.94800 1.000 23.55000 C ? A ? 154 1
   ATOM 1332 O . . . VAL A 155 ? 52.72000 31.17700 -1.09000 1.000 20.62000 O ? A ? 154 1
   ATOM 1333 CB . . . VAL A 155 ? 50.02600 30.17600 -2.11900 1.000 19.42000 C ? A ? 154 1
   ATOM 1334 CG1 . . . VAL A 155 ? 50.52300 29.21200 -3.19800 1.000 18.31000 C ? A ? 154 1
   ATOM 1335 CG2 . . . VAL A 155 ? 48.52500 30.06700 -1.92800 1.000 26.97000 C ? A ? 154 1
   ATOM 1336 N . . . ARG A 156 ? 52.95700 28.94600 -0.93000 1.000 17.99000 N ? A ? 155 1
   ATOM 1337 CA . . . ARG A 156 ? 54.40500 28.97100 -1.07800 1.000 16.84000 C ? A ? 155 1
   ATOM 1338 C . . . ARG A 156 ? 54.81700 28.21200 -2.32300 1.000 24.13000 C ? A ? 155 1
   ATOM 1339 O . . . ARG A 156 ? 54.28100 27.14900 -2.64500 1.000 20.51000 O ? A ? 155 1
   ATOM 1340 CB . . . ARG A 156 ? 55.09800 28.37900 0.12200 1.000 20.00000 C ? A ? 155 1
   ATOM 1341 CG . . . ARG A 156 ? 54.73600 29.10800 1.39200 1.000 23.45000 C ? A ? 155 1
   ATOM 1342 CD . . . ARG A 156 ? 55.47200 28.62300 2.64200 1.000 22.69000 C ? A ? 155 1
   ATOM 1343 NE . . . ARG A 156 ? 54.94400 29.28400 3.85200 1.000 27.67000 N ? A ? 155 1
   ATOM 1344 CZ . . . ARG A 156 ? 53.90600 28.84500 4.55900 1.000 21.87000 C ? A ? 155 1
   ATOM 1345 NH1 . . . ARG A 156 ? 53.30400 27.70300 4.22200 1.000 41.05000 N ? A ? 155 1
   ATOM 1346 NH2 . . . ARG A 156 ? 53.47500 29.50400 5.63500 1.000 35.26000 N ? A ? 155 1
   ATOM 1347 N . . . GLN A 157 ? 55.78600 28.76000 -3.00800 1.000 18.03000 N ? A ? 156 1
   ATOM 1348 CA . . . GLN A 157 ? 56.45700 28.08400 -4.09900 1.000 15.48000 C ? A ? 156 1
   ATOM 1349 C . . . GLN A 157 ? 57.74400 27.51000 -3.55100 1.000 21.93000 C ? A ? 156 1
   ATOM 1350 O . . . GLN A 157 ? 58.61000 28.25000 -3.05500 1.000 20.73000 O ? A ? 156 1
   ATOM 1351 CB . . . GLN A 157 ? 56.72200 29.06200 -5.23700 1.000 18.27000 C ? A ? 156 1
   ATOM 1352 CG . . . GLN A 157 ? 57.31000 28.44000 -6.45600 1.000 28.73000 C ? A ? 156 1
   ATOM 1353 CD . . . GLN A 157 ? 57.80100 29.49100 -7.43600 1.000 56.12000 C ? A ? 156 1
   ATOM 1354 OE1 . . . GLN A 157 ? 57.49200 30.68400 -7.30700 1.000 38.43000 O ? A ? 156 1
   ATOM 1355 NE2 . . . GLN A 157 ? 58.60300 29.06000 -8.39200 1.000 37.34000 N ? A ? 156 1
   ATOM 1356 N . . . LEU A 158 ? 57.88200 26.20000 -3.66100 1.000 15.06000 N ? A ? 157 1
   ATOM 1357 CA . . . LEU A 158 ? 59.04700 25.50400 -3.16200 1.000 15.87000 C ? A ? 157 1
   ATOM 1358 C . . . LEU A 158 ? 59.75900 24.84900 -4.33500 1.000 20.85000 C ? A ? 157 1
   ATOM 1359 O . . . LEU A 158 ? 59.13800 24.49100 -5.33300 1.000 19.86000 O ? A ? 157 1
   ATOM 1360 CB . . . LEU A 158 ? 58.66700 24.43700 -2.13500 1.000 24.71000 C ? A ? 157 1
   ATOM 1361 CG . . . LEU A 158 ? 57.77800 24.85500 -0.96000 1.000 26.50000 C ? A ? 157 1
   ATOM 1362 CD1 . . . LEU A 158 ? 57.25900 23.65800 -0.20900 1.000 22.86000 C ? A ? 157 1
   ATOM 1363 CD2 . . . LEU A 158 ? 58.62000 25.68800 -0.04900 1.000 22.83000 C ? A ? 157 1
   ATOM 1364 N . . . GLU A 159 ? 61.06300 24.66600 -4.19200 1.000 19.70000 N ? A ? 158 1
   ATOM 1365 CA . . . GLU A 159 ? 61.83800 23.88400 -5.13200 1.000 20.67000 C ? A ? 158 1
   ATOM 1366 C . . . GLU A 159 ? 62.35500 22.66000 -4.41500 1.000 19.93000 C ? A ? 158 1
   ATOM 1367 O . . . GLU A 159 ? 63.08800 22.77100 -3.43700 1.000 19.87000 O ? A ? 158 1
   ATOM 1368 CB . . . GLU A 159 ? 63.00500 24.67700 -5.72800 1.000 27.04000 C ? A ? 158 1
   ATOM 1369 CG . . . GLU A 159 ? 63.83400 23.81100 -6.63500 1.000 24.51000 C ? A ? 158 1
   ATOM 1370 CD . . . GLU A 159 ? 64.80600 24.59800 -7.53300 1.000 32.66000 C ? A ? 158 1
   ATOM 1371 OE1 . . . GLU A 159 ? 64.35300 25.45900 -8.32300 1.000 39.16000 O ? A ? 158 1
   ATOM 1372 OE2 . . . GLU A 159 ? 66.00200 24.31500 -7.44900 1.000 28.50000 O ? A ? 158 1
   ATOM 1373 N . . . LEU A 160 ? 61.96100 21.49800 -4.89900 1.000 20.13000 N ? A ? 159 1
   ATOM 1374 CA . . . LEU A 160 ? 62.37700 20.21900 -4.34600 1.000 21.05000 C ? A ? 159 1
   ATOM 1375 C . . . LEU A 160 ? 63.42200 19.62500 -5.28600 1.000 17.51000 C ? A ? 159 1
   ATOM 1376 O . . . LEU A 160 ? 63.15900 19.47700 -6.47900 1.000 20.19000 O ? A ? 159 1
   ATOM 1377 CB . . . LEU A 160 ? 61.15900 19.29200 -4.21900 1.000 19.43000 C ? A ? 159 1
   ATOM 1378 CG . . . LEU A 160 ? 61.41400 17.88600 -3.62700 1.000 19.28000 C ? A ? 159 1
   ATOM 1379 CD1 . . . LEU A 160 ? 61.99200 17.91900 -2.21000 1.000 18.16000 C ? A ? 159 1
   ATOM 1380 CD2 . . . LEU A 160 ? 60.09300 17.08100 -3.58600 1.000 23.42000 C ? A ? 159 1
   ATOM 1381 N . . . GLU A 161 ? 64.59500 19.29000 -4.75500 1.000 20.72000 N ? A ? 160 1
   ATOM 1382 CA . . . GLU A 161 ? 65.66000 18.74900 -5.57200 1.000 24.98000 C ? A ? 160 1
   ATOM 1383 C . . . GLU A 161 ? 66.03600 17.35400 -5.11400 1.000 23.90000 C ? A ? 160 1
   ATOM 1384 O . . . GLU A 161 ? 66.34500 17.13000 -3.94200 1.000 27.36000 O ? A ? 160 1
   ATOM 1385 CB . . . GLU A 161 ? 66.90900 19.63700 -5.54600 1.000 28.19000 C ? A ? 160 1
   ATOM 1386 CG . . . GLU A 161 ? 68.07900 18.99300 -6.33200 1.000 26.39000 C ? A ? 160 1
   ATOM 1387 CD . . . GLU A 161 ? 69.27500 19.93500 -6.53400 1.000 36.88000 C ? A ? 160 1
   ATOM 1388 OE1 . . . GLU A 161 ? 69.18500 21.12100 -6.14300 1.000 34.46000 O ? A ? 160 1
   ATOM 1389 OE2 . . . GLU A 161 ? 70.30500 19.47400 -7.07900 1.000 41.35000 O ? A ? 160 1
   ATOM 1390 N . . . ASN A 162 ? 66.07900 16.43500 -6.06800 1.000 29.88000 N ? A ? 161 1
   ATOM 1391 CA . . . ASN A 162 ? 66.63000 15.10800 -5.82400 1.000 33.11000 C ? A ? 161 1
   ATOM 1392 C . . . ASN A 162 ? 68.14200 15.20700 -5.92800 1.000 22.39000 C ? A ? 161 1
   ATOM 1393 O . . . ASN A 162 ? 68.67200 15.30000 -7.03700 1.000 31.46000 O ? A ? 161 1
   ATOM 1394 CB . . . ASN A 162 ? 66.08200 14.10400 -6.84000 1.000 29.44000 C ? A ? 161 1
   ATOM 1395 CG . . . ASN A 162 ? 66.63000 12.71700 -6.63400 1.000 32.59000 C ? A ? 161 1
   ATOM 1396 OD1 . . . ASN A 162 ? 67.70700 12.53900 -6.06000 1.000 38.48000 O ? A ? 161 1
   ATOM 1397 ND2 . . . ASN A 162 ? 65.89300 11.71500 -7.10400 1.000 38.53000 N ? A ? 161 1
   ATOM 1398 N . . . LEU A 163 ? 68.83700 15.15900 -4.78900 1.000 33.16000 N ? A ? 162 1
   ATOM 1399 CA . . . LEU A 163 ? 70.27200 15.41400 -4.79800 1.000 32.57000 C ? A ? 162 1
   ATOM 1400 C . . . LEU A 163 ? 71.04800 14.29800 -5.47700 1.000 53.05000 C ? A ? 162 1
   ATOM 1401 O . . . LEU A 163 ? 72.23200 14.47600 -5.78900 1.000 38.63000 O ? A ? 162 1
   ATOM 1402 CB . . . LEU A 163 ? 70.80300 15.58700 -3.38200 1.000 25.31000 C ? A ? 162 1
   ATOM 1403 CG . . . LEU A 163 ? 70.36900 16.86400 -2.65800 1.000 30.01000 C ? A ? 162 1
   ATOM 1404 CD1 . . . LEU A 163 ? 70.83000 16.81800 -1.22900 1.000 33.57000 C ? A ? 162 1
   ATOM 1405 CD2 . . . LEU A 163 ? 70.91400 18.10300 -3.35400 1.000 31.66000 C ? A ? 162 1
   ATOM 1406 N . . . THR A 164 ? 70.42100 13.14400 -5.68200 1.000 39.59000 N ? A ? 163 1
   ATOM 1407 CA . . . THR A 164 ? 71.12000 12.04100 -6.32100 1.000 45.66000 C ? A ? 163 1
   ATOM 1408 C . . . THR A 164 ? 71.29800 12.33100 -7.80200 1.000 48.31000 C ? A ? 163 1
   ATOM 1409 O . . . THR A 164 ? 72.38000 12.12100 -8.36000 1.000 54.98000 O ? A ? 163 1
   ATOM 1410 CB . . . THR A 164 ? 70.34600 10.73500 -6.09500 1.000 36.90000 C ? A ? 163 1
   ATOM 1411 OG1 . . . THR A 164 ? 70.28300 10.44700 -4.68600 1.000 40.26000 O ? A ? 163 1
   ATOM 1412 CG2 . . . THR A 164 ? 71.01400 9.55700 -6.83300 1.000 49.36000 C ? A ? 163 1
   ATOM 1413 N . . . THR A 165 ? 70.25700 12.87800 -8.42800 1.000 46.77000 N ? A ? 164 1
   ATOM 1414 CA . . . THR A 165 ? 70.21900 13.15700 -9.85200 1.000 41.01000 C ? A ? 164 1
   ATOM 1415 C . . . THR A 165 ? 70.29500 14.63300 -10.17200 1.000 46.06000 C ? A ? 164 1
   ATOM 1416 O . . . THR A 165 ? 70.45800 14.98200 -11.34200 1.000 41.26000 O ? A ? 164 1
   ATOM 1417 CB . . . THR A 165 ? 68.91800 12.61500 -10.45700 1.000 59.27000 C ? A ? 164 1
   ATOM 1418 OG1 . . . THR A 165 ? 67.79800 13.38600 -9.97200 1.000 40.30000 O ? A ? 164 1
   ATOM 1419 CG2 . . . THR A 165 ? 68.74300 11.15000 -10.08700 1.000 40.12000 C ? A ? 164 1
   ATOM 1420 N . . . GLN A 166 ? 70.13300 15.50000 -9.18000 1.000 36.72000 N ? A ? 165 1
   ATOM 1421 CA . . . GLN A 166 ? 70.06400 16.94500 -9.37400 1.000 38.29000 C ? A ? 165 1
   ATOM 1422 C . . . GLN A 166 ? 68.86500 17.36400 -10.21000 1.000 32.77000 C ? A ? 165 1
   ATOM 1423 O . . . GLN A 166 ? 68.80400 18.49900 -10.67200 1.000 35.55000 O ? A ? 165 1
   ATOM 1424 CB . . . GLN A 166 ? 71.35900 17.48800 -9.99500 1.000 44.70000 C ? A ? 165 1
   ATOM 1425 CG . . . GLN A 166 ? 72.59700 17.18400 -9.15500 1.000 55.99000 C ? A ? 165 1
   ATOM 1426 CD . . . GLN A 166 ? 73.76300 18.10500 -9.45300 1.000 60.93000 C ? A ? 165 1
   ATOM 1427 OE1 . . . GLN A 166 ? 73.75700 18.84000 -10.43800 1.000 60.19000 O ? A ? 165 1
   ATOM 1428 NE2 . . . GLN A 166 ? 74.76800 18.07600 -8.59000 1.000 77.35000 N ? A ? 165 1
   ATOM 1429 N . . . GLU A 167 ? 67.87600 16.49600 -10.39600 1.000 31.72000 N ? A ? 166 1
   ATOM 1430 CA . . . GLU A 167 ? 66.60200 16.95700 -10.91700 1.000 27.79000 C ? A ? 166 1
   ATOM 1431 C . . . GLU A 167 ? 65.88900 17.82000 -9.87400 1.000 22.37000 C ? A ? 166 1
   ATOM 1432 O . . . GLU A 167 ? 65.97800 17.57900 -8.66600 1.000 25.46000 O ? A ? 166 1
   ATOM 1433 CB . . . GLU A 167 ? 65.68000 15.79200 -11.26600 1.000 36.41000 C ? A ? 166 1
   ATOM 1434 CG . . . GLU A 167 ? 66.21800 14.77100 -12.22100 1.000 54.96000 C ? A ? 166 1
   ATOM 1435 CD . . . GLU A 167 ? 65.42800 13.49500 -12.12500 1.000 49.14000 C ? A ? 166 1
   ATOM 1436 OE1 . . . GLU A 167 ? 65.79100 12.63100 -11.28800 1.000 35.50000 O ? A ? 166 1
   ATOM 1437 OE2 . . . GLU A 167 ? 64.41600 13.39100 -12.83900 1.000 52.79000 O ? A ? 166 1
   ATOM 1438 N . . . THR A 168 ? 65.11900 18.78700 -10.36000 1.000 30.41000 N ? A ? 167 1
   ATOM 1439 CA . . . THR A 168 ? 64.38200 19.68400 -9.48300 1.000 32.93000 C ? A ? 167 1
   ATOM 1440 C . . . THR A 168 ? 62.94800 19.74900 -9.94800 1.000 31.36000 C ? A ? 167 1
   ATOM 1441 O . . . THR A 168 ? 62.65100 19.62000 -11.14100 1.000 33.70000 O ? A ? 167 1
   ATOM 1442 CB . . . THR A 168 ? 64.94100 21.12600 -9.47100 1.000 31.62000 C ? A ? 167 1
   ATOM 1443 OG1 . . . THR A 168 ? 64.74500 21.72100 -10.75800 1.000 33.53000 O ? A ? 167 1
   ATOM 1444 CG2 . . . THR A 168 ? 66.37300 21.14600 -9.14500 1.000 31.38000 C ? A ? 167 1
   ATOM 1445 N . . . ARG A 169 ? 62.06800 20.02600 -8.99700 1.000 25.91000 N ? A ? 168 1
   ATOM 1446 CA . . . ARG A 169 ? 60.67100 20.25600 -9.29800 1.000 22.16000 C ? A ? 168 1
   ATOM 1447 C . . . ARG A 169 ? 60.12500 21.38200 -8.45100 1.000 21.85000 C ? A ? 168 1
   ATOM 1448 O . . . ARG A 169 ? 60.50500 21.54300 -7.29600 1.000 23.84000 O ? A ? 168 1
   ATOM 1449 CB . . . ARG A 169 ? 59.83700 19.03000 -9.01000 1.000 28.91000 C ? A ? 168 1
   ATOM 1450 CG . . . ARG A 169 ? 60.28200 17.85500 -9.78900 1.000 39.78000 C ? A ? 168 1
   ATOM 1451 CD . . . ARG A 169 ? 59.31000 16.74200 -9.58500 1.000 35.33000 C ? A ? 168 1
   ATOM 1452 NE . . . ARG A 169 ? 59.79700 15.55300 -10.24300 1.000 40.45000 N ? A ? 168 1
   ATOM 1453 CZ . . . ARG A 169 ? 59.51300 14.34400 -9.82500 1.000 47.51000 C ? A ? 168 1
   ATOM 1454 NH1 . . . ARG A 169 ? 58.72600 14.20600 -8.76300 1.000 27.17000 N ? A ? 168 1
   ATOM 1455 NH2 . . . ARG A 169 ? 60.00900 13.30000 -10.46700 1.000 43.71000 N ? A ? 168 1
   ATOM 1456 N . . . GLU A 170 ? 59.16100 22.08900 -9.00600 1.000 19.68000 N ? A ? 169 1
   ATOM 1457 CA . . . GLU A 170 ? 58.44600 23.10700 -8.27200 1.000 24.82000 C ? A ? 169 1
   ATOM 1458 C . . . GLU A 170 ? 57.26500 22.45600 -7.56100 1.000 25.65000 C ? A ? 169 1
   ATOM 1459 O . . . GLU A 170 ? 56.44500 21.78500 -8.19600 1.000 21.13000 O ? A ? 169 1
   ATOM 1460 CB . . . GLU A 170 ? 57.95500 24.20300 -9.21400 1.000 26.48000 C ? A ? 169 1
   ATOM 1461 CG . . . GLU A 170 ? 57.03700 25.22300 -8.52400 1.000 30.42000 C ? A ? 169 1
   ATOM 1462 CD . . . GLU A 170 ? 56.66900 26.40200 -9.42200 1.000 37.35000 C ? A ? 169 1
   ATOM 1463 OE1 . . . GLU A 170 ? 55.66700 26.29900 -10.15400 1.000 41.04000 O ? A ? 169 1
   ATOM 1464 OE2 . . . GLU A 170 ? 57.40400 27.41400 -9.40700 1.000 61.94000 O ? A ? 169 1
   ATOM 1465 N . . . ILE A 171 ? 57.19100 22.65600 -6.25000 1.000 22.18000 N ? A ? 170 1
   ATOM 1466 CA . . . ILE A 171 ? 56.08200 22.19700 -5.42100 1.000 18.25000 C ? A ? 170 1
   ATOM 1467 C . . . ILE A 171 ? 55.35800 23.42800 -4.90700 1.000 22.41000 C ? A ? 170 1
   ATOM 1468 O . . . ILE A 171 ? 55.99000 24.37100 -4.43300 1.000 19.19000 O ? A ? 170 1
   ATOM 1469 CB . . . ILE A 171 ? 56.55800 21.33100 -4.24700 1.000 19.46000 C ? A ? 170 1
   ATOM 1470 CG1 . . . ILE A 171 ? 57.41900 20.14800 -4.71500 1.000 20.72000 C ? A ? 170 1
   ATOM 1471 CG2 . . . ILE A 171 ? 55.34400 20.86600 -3.41800 1.000 23.38000 C ? A ? 170 1
   ATOM 1472 CD1 . . . ILE A 171 ? 56.67200 19.16900 -5.59400 1.000 24.96000 C ? A ? 170 1
   ATOM 1473 N . . . LEU A 172 ? 54.04900 23.42900 -5.01700 1.000 19.61000 N ? A ? 171 1
   ATOM 1474 CA . . . LEU A 172 ? 53.22200 24.46300 -4.42700 1.000 13.24000 C ? A ? 171 1
   ATOM 1475 C . . . LEU A 172 ? 52.67100 23.98400 -3.08600 1.000 21.69000 C ? A ? 171 1
   ATOM 1476 O . . . LEU A 172 ? 52.14600 22.86500 -2.98100 1.000 19.09000 O ? A ? 171 1
   ATOM 1477 CB . . . LEU A 172 ? 52.09700 24.81200 -5.38800 1.000 17.02000 C ? A ? 171 1
   ATOM 1478 CG . . . LEU A 172 ? 52.54200 25.33700 -6.76600 1.000 28.55000 C ? A ? 171 1
   ATOM 1479 CD1 . . . LEU A 172 ? 51.30100 25.75000 -7.60500 1.000 25.36000 C ? A ? 171 1
   ATOM 1480 CD2 . . . LEU A 172 ? 53.49400 26.49300 -6.64500 1.000 33.85000 C ? A ? 171 1
   ATOM 1481 N . . . HIS A 173 ? 52.77900 24.82700 -2.07400 1.000 14.18000 N ? A ? 172 1
   ATOM 1482 CA . . . HIS A 173 ? 52.34800 24.52700 -0.70700 1.000 17.12000 C ? A ? 172 1
   ATOM 1483 C . . . HIS A 173 ? 51.20100 25.45300 -0.37400 1.000 21.76000 C ? A ? 172 1
   ATOM 1484 O . . . HIS A 173 ? 51.37100 26.67800 -0.35800 1.000 22.04000 O ? A ? 172 1
   ATOM 1485 CB . . . HIS A 173 ? 53.50700 24.70700 0.27300 1.000 22.47000 C ? A ? 172 1
   ATOM 1486 CG . . . HIS A 173 ? 53.24700 24.20100 1.66000 1.000 19.86000 C ? A ? 172 1
   ATOM 1487 ND1 . . . HIS A 173 ? 53.07600 25.04200 2.73300 1.000 18.54000 N ? A ? 172 1
   ATOM 1488 CD2 . . . HIS A 173 ? 53.18800 22.93600 2.16300 1.000 16.26000 C ? A ? 172 1
   ATOM 1489 CE1 . . . HIS A 173 ? 52.91400 24.32500 3.83300 1.000 26.97000 C ? A ? 172 1
   ATOM 1490 NE2 . . . HIS A 173 ? 52.97500 23.04300 3.51200 1.000 16.27000 N ? A ? 172 1
   ATOM 1491 N . . . PHE A 174 ? 50.02900 24.87600 -0.15600 1.000 15.26000 N ? A ? 173 1
   ATOM 1492 CA . . . PHE A 174 ? 48.81300 25.64400 0.09900 1.000 18.27000 C ? A ? 173 1
   ATOM 1493 C . . . PHE A 174 ? 48.48100 25.45700 1.56200 1.000 24.73000 C ? A ? 173 1
   ATOM 1494 O . . . PHE A 174 ? 48.02100 24.39500 1.96400 1.000 17.00000 O ? A ? 173 1
   ATOM 1495 CB . . . PHE A 174 ? 47.65300 25.20000 -0.77700 1.000 14.05000 C ? A ? 173 1
   ATOM 1496 CG . . . PHE A 174 ? 47.89100 25.41700 -2.20800 1.000 17.61000 C ? A ? 173 1
   ATOM 1497 CD1 . . . PHE A 174 ? 48.51500 24.45200 -2.95100 1.000 24.06000 C ? A ? 173 1
   ATOM 1498 CD2 . . . PHE A 174 ? 47.49000 26.58300 -2.81700 1.000 20.25000 C ? A ? 173 1
   ATOM 1499 CE1 . . . PHE A 174 ? 48.75200 24.64000 -4.29100 1.000 22.09000 C ? A ? 173 1
   ATOM 1500 CE2 . . . PHE A 174 ? 47.74500 26.77900 -4.17700 1.000 22.25000 C ? A ? 173 1
   ATOM 1501 CZ . . . PHE A 174 ? 48.37300 25.81100 -4.89400 1.000 23.01000 C ? A ? 173 1
   ATOM 1502 N . . . HIS A 175 ? 48.69900 26.49100 2.34900 1.000 18.71000 N ? A ? 174 1
   ATOM 1503 CA . . . HIS A 175 ? 48.63300 26.39300 3.79900 1.000 16.68000 C ? A ? 174 1
   ATOM 1504 C . . . HIS A 175 ? 47.42800 27.14500 4.34500 1.000 20.65000 C ? A ? 174 1
   ATOM 1505 O . . . HIS A 175 ? 47.42600 28.38100 4.40300 1.000 18.93000 O ? A ? 174 1
   ATOM 1506 CB . . . HIS A 175 ? 49.90900 26.92800 4.41600 1.000 18.56000 C ? A ? 174 1
   ATOM 1507 CG . . . HIS A 175 ? 49.99200 26.66800 5.88400 1.000 19.75000 C ? A ? 174 1
   ATOM 1508 ND1 . . . HIS A 175 ? 51.04200 27.08900 6.66800 1.000 19.32000 N ? A ? 174 1
   ATOM 1509 CD2 . . . HIS A 175 ? 49.16100 25.97700 6.70500 1.000 16.66000 C ? A ? 174 1
   ATOM 1510 CE1 . . . HIS A 175 ? 50.85000 26.67900 7.91300 1.000 21.84000 C ? A ? 174 1
   ATOM 1511 NE2 . . . HIS A 175 ? 49.71400 26.00500 7.96600 1.000 16.63000 N ? A ? 174 1
   ATOM 1512 N . . . TYR A 176 ? 46.41100 26.40100 4.76500 1.000 18.56000 N ? A ? 175 1
   ATOM 1513 CA . . . TYR A 176 ? 45.22500 26.98600 5.37200 1.000 17.16000 C ? A ? 175 1
   ATOM 1514 C . . . TYR A 176 ? 45.50100 27.21200 6.85000 1.000 21.41000 C ? A ? 175 1
   ATOM 1515 O . . . TYR A 176 ? 45.74400 26.25300 7.57400 1.000 18.88000 O ? A ? 175 1
   ATOM 1516 CB . . . TYR A 176 ? 44.04100 26.04900 5.18700 1.000 21.91000 C ? A ? 175 1
   ATOM 1517 CG . . . TYR A 176 ? 42.68000 26.69500 5.27500 1.000 20.54000 C ? A ? 175 1
   ATOM 1518 CD1 . . . TYR A 176 ? 42.22000 27.26600 6.46000 1.000 24.35000 C ? A ? 175 1
   ATOM 1519 CD2 . . . TYR A 176 ? 41.83900 26.70200 4.19400 1.000 26.72000 C ? A ? 175 1
   ATOM 1520 CE1 . . . TYR A 176 ? 40.96600 27.84900 6.53500 1.000 22.91000 C ? A ? 175 1
   ATOM 1521 CE2 . . . TYR A 176 ? 40.59100 27.29400 4.26200 1.000 25.03000 C ? A ? 175 1
   ATOM 1522 CZ . . . TYR A 176 ? 40.16100 27.85700 5.44700 1.000 27.93000 C ? A ? 175 1
   ATOM 1523 OH . . . TYR A 176 ? 38.92500 28.43400 5.54800 1.000 30.94000 O ? A ? 175 1
   ATOM 1524 N . . . THR A 177 ? 45.46900 28.46800 7.31500 1.000 19.73000 N ? A ? 176 1
   ATOM 1525 CA . . . THR A 177 ? 46.01200 28.76800 8.63500 1.000 19.72000 C ? A ? 176 1
   ATOM 1526 C . . . THR A 177 ? 44.96000 29.08700 9.68500 1.000 24.87000 C ? A ? 176 1
   ATOM 1527 O . . . THR A 177 ? 45.32100 29.25600 10.85300 1.000 29.70000 O ? A ? 176 1
   ATOM 1528 CB . . . THR A 177 ? 47.01100 29.94600 8.55900 1.000 31.48000 C ? A ? 176 1
   ATOM 1529 OG1 . . . THR A 177 ? 46.38300 31.05800 7.92400 1.000 33.14000 O ? A ? 176 1
   ATOM 1530 CG2 . . . THR A 177 ? 48.23900 29.59000 7.75500 1.000 31.02000 C ? A ? 176 1
   ATOM 1531 N . . A THR A 178 ? 43.66800 29.06500 9.34200 0.670 26.32000 N ? A ? 177 1
   ATOM 1532 CA . . A THR A 178 ? 42.60200 29.42000 10.27800 0.670 28.86000 C ? A ? 177 1
   ATOM 1533 C . . A THR A 178 ? 41.57600 28.30400 10.49700 0.670 31.34000 C ? A ? 177 1
   ATOM 1534 O . . A THR A 178 ? 40.46500 28.57400 10.96300 0.670 31.98000 O ? A ? 177 1
   ATOM 1535 CB . . A THR A 178 ? 41.88600 30.67400 9.78900 0.670 27.67000 C ? A ? 177 1
   ATOM 1536 OG1 . . A THR A 178 ? 41.48900 30.47900 8.43000 0.670 29.12000 O ? A ? 177 1
   ATOM 1537 CG2 . . A THR A 178 ? 42.81800 31.89200 9.88200 0.670 32.32000 C ? A ? 177 1
   ATOM 1538 N . . B THR A 178 ? 43.68900 29.19600 9.30700 0.330 26.54000 N ? A ? 177 1
   ATOM 1539 CA . . B THR A 178 ? 42.66100 29.70300 10.20500 0.330 28.89000 C ? A ? 177 1
   ATOM 1540 C . . B THR A 178 ? 41.50700 28.73400 10.38200 0.330 31.23000 C ? A ? 177 1
   ATOM 1541 O . . B THR A 178 ? 40.41200 29.15900 10.75700 0.330 31.01000 O ? A ? 177 1
   ATOM 1542 CB . . B THR A 178 ? 42.10800 31.02800 9.69600 0.330 29.45000 C ? A ? 177 1
   ATOM 1543 OG1 . . B THR A 178 ? 41.43400 30.79600 8.45300 0.330 30.58000 O ? A ? 177 1
   ATOM 1544 CG2 . . B THR A 178 ? 43.23000 32.04500 9.52300 0.330 32.23000 C ? A ? 177 1
   ATOM 1545 N . . A TRP A 179 ? 41.91600 27.05900 10.19900 0.670 21.26000 N ? A ? 178 1
   ATOM 1546 CA . . A TRP A 179 ? 40.95100 25.96900 10.28100 0.670 17.06000 C ? A ? 178 1
   ATOM 1547 C . . A TRP A 179 ? 41.23200 25.15900 11.53800 0.670 18.54000 C ? A ? 178 1
   ATOM 1548 O . . A TRP A 179 ? 42.24000 24.43700 11.57700 0.670 19.56000 O ? A ? 178 1
   ATOM 1549 CB . . A TRP A 179 ? 41.04000 25.08500 9.03300 0.670 16.96000 C ? A ? 178 1
   ATOM 1550 CG . . A TRP A 179 ? 39.94200 24.04300 8.85400 0.670 21.36000 C ? A ? 178 1
   ATOM 1551 CD1 . . A TRP A 179 ? 39.05600 23.58400 9.78400 0.670 22.23000 C ? A ? 178 1
   ATOM 1552 CD2 . . A TRP A 179 ? 39.64500 23.34300 7.62900 0.670 19.80000 C ? A ? 178 1
   ATOM 1553 NE1 . . A TRP A 179 ? 38.22700 22.62500 9.21300 0.670 24.00000 N ? A ? 178 1
   ATOM 1554 CE2 . . A TRP A 179 ? 38.57500 22.46500 7.89300 0.670 24.88000 C ? A ? 178 1
   ATOM 1555 CE3 . . A TRP A 179 ? 40.19900 23.37600 6.33500 0.670 23.51000 C ? A ? 178 1
   ATOM 1556 CZ2 . . A TRP A 179 ? 38.02800 21.63100 6.90500 0.670 19.54000 C ? A ? 178 1
   ATOM 1557 CZ3 . . A TRP A 179 ? 39.66300 22.54800 5.35300 0.670 21.92000 C ? A ? 178 1
   ATOM 1558 CH2 . . A TRP A 179 ? 38.58300 21.68000 5.64800 0.670 22.05000 C ? A ? 178 1
   ATOM 1559 N . . B TRP A 179 ? 41.70100 27.46200 10.09000 0.330 23.62000 N ? A ? 178 1
   ATOM 1560 CA . . B TRP A 179 ? 40.72200 26.50400 10.55100 0.330 22.70000 C ? A ? 178 1
   ATOM 1561 C . . B TRP A 179 ? 40.64800 26.71600 12.06000 0.330 26.45000 C ? A ? 178 1
   ATOM 1562 O . . B TRP A 179 ? 41.69400 26.67700 12.72600 0.330 26.80000 O ? A ? 178 1
   ATOM 1563 CB . . B TRP A 179 ? 41.11200 25.06900 10.20000 0.330 22.12000 C ? A ? 178 1
   ATOM 1564 CG . . B TRP A 179 ? 39.93900 24.19300 9.78100 0.330 20.48000 C ? A ? 178 1
   ATOM 1565 CD1 . . B TRP A 179 ? 39.01100 23.61700 10.60300 0.330 20.35000 C ? A ? 178 1
   ATOM 1566 CD2 . . B TRP A 179 ? 39.58400 23.80100 8.44100 0.330 22.69000 C ? A ? 178 1
   ATOM 1567 NE1 . . B TRP A 179 ? 38.10700 22.89100 9.85700 0.330 24.35000 N ? A ? 178 1
   ATOM 1568 CE2 . . B TRP A 179 ? 38.43700 22.99100 8.53100 0.330 26.45000 C ? A ? 178 1
   ATOM 1569 CE3 . . B TRP A 179 ? 40.13300 24.05300 7.17300 0.330 27.55000 C ? A ? 178 1
   ATOM 1570 CZ2 . . B TRP A 179 ? 37.82200 22.43500 7.40600 0.330 24.90000 C ? A ? 178 1
   ATOM 1571 CZ3 . . B TRP A 179 ? 39.52300 23.50300 6.06100 0.330 26.57000 C ? A ? 178 1
   ATOM 1572 CH2 . . B TRP A 179 ? 38.37700 22.70400 6.18400 0.330 29.75000 C ? A ? 178 1
   ATOM 1573 N . loop_out . PRO A 180 ? 40.39500 25.23700 12.57800 0.670 21.71000 N ? A ? 179 1
   ATOM 1574 CA . loop_out . PRO A 180 ? 40.75900 24.63100 13.86700 0.670 25.17000 C ? A ? 179 1
   ATOM 1575 C . loop_out . PRO A 180 ? 40.70100 23.10700 13.88100 0.670 23.58000 C ? A ? 179 1
   ATOM 1576 O . loop_out . PRO A 180 ? 39.85100 22.47200 13.25200 0.670 20.92000 O ? A ? 179 1
   ATOM 1577 CB . loop_out . PRO A 180 ? 39.72100 25.20600 14.83700 0.670 25.24000 C ? A ? 179 1
   ATOM 1578 CG . loop_out .  PRO A 180 ? 39.15300 26.38500 14.16700 0.670 31.71000 C ? A ? 179 1
   ATOM 1579 CD . loop_out .  PRO A 180 ? 39.19100 26.07700 12.70100 0.670 19.93000 C ? A ? 179 1
   ATOM 1580 N . loop_in .  PRO A 180 ? 39.48100 27.02100 12.62600 0.330 24.03000 N ? A ? 179 1
   ATOM 1581 CA . loop_in .  PRO A 180 ? 39.42000 27.31200 14.06800 0.330 26.54000 C ? A ? 179 1
   ATOM 1582 C . loop_in .  PRO A 180 ? 39.86000 26.11800 14.90500 0.330 27.22000 C ? A ? 179 1
   ATOM 1583 O . loop_in .  PRO A 180 ? 39.88800 24.97600 14.44400 0.330 25.40000 O ? A ? 179 1
   ATOM 1584 CB . loop_in .  PRO A 180 ? 37.94000 27.65100 14.30800 0.330 33.07000 C ? A ? 179 1
   ATOM 1585 CG . loop_in .  PRO A 180 ? 37.20000 27.06000 13.12400 0.330 35.85000 C ? A ? 179 1
   ATOM 1586 CD . loop_in .  PRO A 180 ? 38.16100 27.13200 11.97800 0.330 23.94000 C ? A ? 179 1
   ATOM 1587 N . loop_out A ASP A 181 ? 41.60000 22.53300 14.66600 0.420 18.34000 N ? A ? 180 1
   ATOM 1588 CA . loop_out A ASP A 181 ? 41.58400 21.10900 14.93200 0.420 24.11000 C ? A ? 180 1
   ATOM 1589 C . loop_out A ASP A 181 ? 40.20200 20.68600 15.41700 0.420 31.20000 C ? A ? 180 1
   ATOM 1590 O . .loop_out A ASP A 181 ? 39.64300 21.29000 16.33100 0.420 30.21000 O ? A ? 180 1
   ATOM 1591 CB . loop_out A ASP A 181 ? 42.65200 20.78600 15.97600 0.420 37.36000 C ? A ? 180 1
   ATOM 1592 CG . loop_out A ASP A 181 ? 42.90200 19.30900 16.10500 0.420 42.40000 C ? A ? 180 1
   ATOM 1593 OD1 . loop_out A ASP A 181 ? 42.71000 18.57800 15.10300 0.420 48.32000 O ? A ? 180 1
   ATOM 1594 OD2 . loop_out A ASP A 181 ? 43.26100 18.87700 17.21400 0.420 41.93000 O ? A ? 180 1
   ATOM 1595 N . loop_in . ASP A 181 ? 40.21000 26.40000 16.16500 0.080 31.99000 N ? A ? 180 1
   ATOM 1596 CA . loop_in . ASP A 181 ? 40.58800 25.33100 17.08800 0.080 28.94000 C ? A ? 180 1
   ATOM 1597 C . loop_in . ASP A 181 ? 39.39400 24.43800 17.41700 0.080 30.00000 C ? A ? 180 1
   ATOM 1598 O . loop_in . ASP A 181 ? 39.53900 23.21800 17.54800 0.080 23.04000 O ? A ? 180 1
   ATOM 1599 CB . loop_in . ASP A 181 ? 41.17500 25.92400 18.36900 0.080 18.54000 C ? A ? 180 1
   ATOM 1600 CG . loop_in . ASP A 181 ? 42.64300 26.29900 18.24200 0.080 31.20000 C ? A ? 180 1
   ATOM 1601 OD1 . loop_in . ASP A 181 ? 43.28600 25.96700 17.22000 0.080 28.72000 O ? A ? 180 1
   ATOM 1602 OD2 . loop_in . ASP A 181 ? 43.16300 26.92900 19.19400 0.080 31.58000 O ? A ? 180 1
   ATOM 1603 N . loop_out B ASP A 181 ? 41.70000 22.53300 14.66600 0.500 18.34000 N ? A ? 180 1
   ATOM 1604 CA . loop_out B ASP A 181 ? 41.68400 21.10900 14.93200 0.500 24.11000 C ? A ? 180 1
   ATOM 1605 C . loop_out B ASP A 181 ? 40.30200 20.68600 15.41700 0.500 31.20000 C ? A ? 180 1
   ATOM 1606 O . loop_out B ASP A 181 ? 39.74300 21.29000 16.33100 0.500 30.21000 O ? A ? 180 1
   ATOM 1607 CB . loop_out B ASP A 181 ? 42.75200 20.78600 15.97600 0.500 37.36000 C ? A ? 180 1
   ATOM 1608 CG . loop_out B ASP A 181 ? 42.51100 21.49000 17.28200 0.500 42.40000 C ? A ? 180 1
   ATOM 1609 OD1 . loop_out B ASP A 181 ? 41.55200 22.29600 17.36200 0.500 48.32000 O ? A ? 180 1
   ATOM 1610 OD2 . loop_out B ASP A 181 ? 43.29700 21.26100 18.21800 0.500 41.93000 O ? A ? 180 1
   ATOM 1611 N . loop_out . PHE A 182 ? 39.64000 19.65200 14.78900 0.670 29.00000 N ? A ? 181 1
   ATOM 1612 CA . loop_out . PHE A 182 ? 38.29200 19.18500 15.09500 0.670 23.74000 C ? A ? 181 1
   ATOM 1613 C . loop_out . PHE A 182 ? 37.25000 20.26600 14.85700 0.670 33.35000 C ? A ? 181 1
   ATOM 1614 O . loop_out . PHE A 182 ? 36.13800 20.19400 15.39700 0.670 26.67000 O ? A ? 181 1
   ATOM 1615 CB . loop_out . PHE A 182 ? 38.17900 18.66200 16.54000 0.670 35.64000 C ? A ? 181 1
   ATOM 1616 CG . loop_out . PHE A 182 ? 38.88400 17.35800 16.76200 0.670 28.55000 C ? A ? 181 1
   ATOM 1617 CD1 . loop_out . PHE A 182 ? 38.23800 16.16200 16.52900 0.670 28.88000 C ? A ? 181 1
   ATOM 1618 CD2 . loop_out . PHE A 182 ? 40.19200 17.33200 17.19500 0.670 37.67000 C ? A ? 181 1
   ATOM 1619 CE1 . loop_out . PHE A 182 ? 38.88000 14.96800 16.71000 0.670 38.12000 C ? A ? 181 1
   ATOM 1620 CE2 . loop_out . PHE A 182 ? 40.83300 16.14100 17.38700 0.670 40.99000 C ? A ? 181 1
   ATOM 1621 CZ . loop_out . PHE A 182 ? 40.17200 14.95400 17.13600 0.670 37.64000 C ? A ? 181 1
   ATOM 1622 N . loop_in . PHE A 182 ? 38.20900 25.02200 17.55300 0.330 33.64000 N ? A ? 181 1
   ATOM 1623 CA . loop_in . PHE A 182 ? 36.98900 24.26300 17.78600 0.330 35.07000 C ? A ? 181 1
   ATOM 1624 C . loop_in . PHE A 182 ? 35.99200 24.55800 16.68100 0.330 36.76000 C ? A ? 181 1
   ATOM 1625 O . loop_in . PHE A 182 ? 35.90700 25.68900 16.19600 0.330 30.64000 O ? A ? 181 1
   ATOM 1626 CB . loop_in . PHE A 182 ? 36.35600 24.60400 19.13400 0.330 30.93000 C ? A ? 181 1
   ATOM 1627 CG . loop_in . PHE A 182 ? 37.23400 24.29800 20.30500 0.330 30.61000 C ? A ? 181 1
   ATOM 1628 CD1 . loop_in . PHE A 182 ? 37.32500 23.00600 20.79800 0.330 35.67000 C ? A ? 181 1
   ATOM 1629 CD2 . loop_in . PHE A 182 ? 37.96900 25.29800 20.91400 0.330 34.88000 C ? A ? 181 1
   ATOM 1630 CE1 . loop_in . PHE A 182 ? 38.13600 22.72100 21.87800 0.330 41.98000 C ? A ? 181 1
   ATOM 1631 CE2 . loop_in . PHE A 182 ? 38.78100 25.01500 21.99400 0.330 29.20000 C ? A ? 181 1
   ATOM 1632 CZ . loop_in . PHE A 182 ? 38.86200 23.72600 22.47500 0.330 30.81000 C ? A ? 181 1
   ATOM 1633 N . loop_out . GLY A 183 ? 37.59100 21.26900 14.05000 0.670 27.27000 N ? A ? 182 1
   ATOM 1634 CA . loop_out . GLY A 183 ? 36.66900 22.34600 13.75600 0.670 22.66000 C ? A ? 182 1
   ATOM 1635 C . loop_out . GLY A 183 ? 36.29700 22.42000 12.28800 0.670 24.43000 C ? A ? 182 1
   ATOM 1636 O . loop_out . GLY A 183 ? 36.52200 21.48000 11.51400 0.670 17.55000 O ? A ? 182 1
   ATOM 1637 N . loop_in . GLY A 183 ? 35.22900 23.53700 16.30300 0.330 33.99000 N ? A ? 182 1
   ATOM 1638 CA . loop_in . GLY A 183 ? 34.20500 23.72100 15.29700 0.330 29.16000 C ? A ? 182 1
   ATOM 1639 C . loop_in . GLY A 183 ? 34.78300 23.74800 13.89200 0.330 32.51000 C ? A ? 182 1
   ATOM 1640 O . loop_in . GLY A 183 ? 35.80300 23.11800 13.59100 0.330 24.54000 O ? A ? 182 1
   ATOM 1641 N . loop_out . VAL A 184 ? 35.69400 23.54000 11.91300 0.670 21.02000 N ? A ? 183 1
   ATOM 1642 CA . loop_out . VAL A 184 ? 35.25300 23.78100 10.54300 0.670 19.27000 C ? A ? 183 1
   ATOM 1643 C . loop_out . VAL A 184 ? 35.83300 25.11300 10.10700 0.670 25.94000 C ? A ? 183 1
   ATOM 1644 O . loop_out . VAL A 184 ? 36.19100 25.94300 10.95600 0.670 20.05000 O ? A ? 183 1
   ATOM 1645 CB . loop_out . VAL A 184 ? 33.71200 23.79000 10.42700 0.670 21.70000 C ? A ? 183 1
   ATOM 1646 CG1 . loop_out . VAL A 184 ? 33.15600 22.39700 10.70500 0.670 24.02000 C ? A ? 183 1
   ATOM 1647 CG2 . loop_out . VAL A 184 ? 33.10100 24.80300 11.37400 0.670 31.53000 C ? A ? 183 1
   ATOM 1648 N . loop_in . VAL A 184 ? 34.09700 24.48500 13.02200 0.330 24.14000 N ? A ? 183 1
   ATOM 1649 CA . loop_in .  VAL A 184 ? 34.49200 24.67900 11.63000 0.330 21.66000 C ? A ? 183 1
   ATOM 1650 C . loop_in . VAL A 184 ? 34.18700 26.12600 11.26900 0.330 27.57000 C ? A ? 183 1
   ATOM 1651 O . loop_in . VAL A 184 ? 33.48200 26.81200 12.02100 0.330 31.61000 O ? A ? 183 1
   ATOM 1652 CB . loop_in . VAL A 184 ? 33.74600 23.72400 10.68900 0.330 22.81000 C ? A ? 183 1
   ATOM 1653 CG1 . loop_in . VAL A 184 ? 34.08200 22.27100 11.00100 0.330 26.54000 C ? A ? 183 1
   ATOM 1654 CG2 . loop_in . VAL A 184 ? 32.25100 23.95900 10.80800 0.330 25.21000 C ? A ? 183 1
   ATOM 1655 N . loop_out . PRO A 185 ? 35.93900 25.35000 8.79900 0.670 18.93000 N ? A ? 184 1
   ATOM 1656 CA . loop_out . PRO A 185 ? 36.32800 26.67900 8.31700 0.670 22.17000 C ? A ? 184 1
   ATOM 1657 C . loop_out . PRO A 185 ? 35.31900 27.74100 8.74100 0.670 21.77000 C ? A ? 184 1
   ATOM 1658 O . loop_out . PRO A 185 ? 34.18300 27.45300 9.11300 0.670 20.81000 O ? A ? 184 1
   ATOM 1659 CB . loop_out . PRO A 185 ? 36.35100 26.51000 6.78800 0.670 22.05000 C ? A ? 184 1
   ATOM 1660 CG . loop_out . PRO A 185 ? 36.47900 25.01500 6.55400 0.670 20.59000 C ? A ? 184 1
   ATOM 1661 CD . loop_out . PRO A 185 ? 35.71900 24.40100 7.69400 0.670 24.01000 C ? A ? 184 1
   ATOM 1662 N . loop_in . PRO A 185 ? 34.66300 26.62300 10.13000 0.330 23.74000 N ? A ? 184 1
   ATOM 1663 CA . loop_in . PRO A 185 ? 34.32800 27.99300 9.73400 0.330 24.82000 C ? A ? 184 1
   ATOM 1664 C . loop_in . PRO A 185 ? 32.82100 28.21100 9.68400 0.330 25.24000 C ? A ? 184 1
   ATOM 1665 O . loop_in . PRO A 185 ? 32.04400 27.30300 9.40000 0.330 16.37000 O ? A ? 184 1
   ATOM 1666 CB . loop_in . PRO A 185 ? 34.96400 28.12000 8.34600 0.330 24.32000 C ? A ? 184 1
   ATOM 1667 CG . loop_in . PRO A 185 ? 36.08800 27.12100 8.36900 0.330 23.36000 C ? A ? 184 1
   ATOM 1668 CD . loop_in . PRO A 185 ? 35.54100 25.96300 9.14700 0.330 26.09000 C ? A ? 184 1
   ATOM 1669 N . loop_out A GLU A 186 ? 35.74100 29.00200 8.64500 0.420 23.75000 N ? A ? 185 1
   ATOM 1670 CA . loop_out A GLU A 186 ? 34.91900 30.11100 9.12600 0.420 33.44000 C ? A ? 185 1
   ATOM 1671 C . loop_out A GLU A 186 ? 33.66800 30.32800 8.27900 0.420 33.54000 C ? A ? 185 1
   ATOM 1672 O . loop_out A GLU A 186 ? 32.66600 30.84000 8.78900 0.420 26.80000 O ? A ? 185 1
   ATOM 1673 CB . loop_out A GLU A 186 ? 35.78700 31.37100 9.18700 0.420 30.41000 C ? A ? 185 1
   ATOM 1674 CG . loop_out A GLU A 186 ? 37.08000 31.12300 9.96700 0.420 44.82000 C ? A ? 185 1
   ATOM 1675 CD . loop_out A GLU A 186 ? 37.60000 32.34200 10.70300 0.420 49.69000 C ? A ? 185 1
   ATOM 1676 OE1 . loop_out A GLU A 186 ? 37.08300 32.65300 11.80000 0.420 59.50000 O ? A ? 185 1
   ATOM 1677 OE2 . loop_out A GLU A 186 ? 38.54300 32.97500 10.19200 0.420 45.65000 O ? A ? 185 1
   ATOM 1678 N . loop_in . GLU A 186 ? 32.40600 29.43600 9.99100 0.080 33.22000 N ? A ? 185 1
   ATOM 1679 CA . loop_in . GLU A 186 ? 30.98500 29.74800 9.93300 0.080 30.45000 C ? A ? 185 1
   ATOM 1680 C . loop_in . GLU A 186 ? 30.46900 29.64900 8.50700 0.080 28.42000 C ? A ? 185 1
   ATOM 1681 O . loop_in . GLU A 186 ? 29.31400 29.26400 8.28200 0.080 16.72000 O ? A ? 185 1
   ATOM 1682 CB . loop_in . GLU A 186 ? 30.73600 31.14400 10.50600 0.080 33.17000 C ? A ? 185 1
   ATOM 1683 CG . loop_in . GLU A 186 ? 29.55300 31.23100 11.44300 0.080 43.27000 C ? A ? 185 1
   ATOM 1684 CD . loop_in . GLU A 186 ? 29.71500 32.34200 12.45500 0.080 41.19000 C ? A ? 185 1
   ATOM 1685 OE1 . loop_in . GLU A 186 ? 30.31000 33.38500 12.10500 0.080 41.57000 O ? A ? 185 1
   ATOM 1686 OE2 . loop_in . GLU A 186 ? 29.26800 32.16200 13.60500 0.080 42.25000 O ? A ? 185 1
   ATOM 1687 N . loop_out B GLU A 186 ? 32.50600 29.43600 9.99100 0.500 33.22000 N ? A ? 185 1
   ATOM 1688 CA . loop_out B GLU A 186 ? 31.08500 29.74800 9.93300 0.500 30.45000 C ? A ? 185 1
   ATOM 1689 C . loop_out B GLU A 186 ? 30.56900 29.64900 8.50700 0.500 28.42000 C ? A ? 185 1
   ATOM 1690 O . loop_out B GLU A 186 ? 29.41400 29.26400 8.28200 0.500 16.72000 O ? A ? 185 1
   ATOM 1691 CB . loop_out B GLU A 186 ? 30.83600 31.14400 10.50600 0.500 33.17000 C ? A ? 185 1
   ATOM 1692 CG . loop_out B GLU A 186 ? 31.15000 31.27800 11.97900 0.500 43.27000 C ? A ? 185 1
   ATOM 1693 CD . loop_out B GLU A 186 ? 30.35200 30.30500 12.81600 0.500 41.19000 C ? A ? 185 1
   ATOM 1694 OE1 . loop_out B GLU A 186 ? 29.15500 30.10200 12.51600 0.500 41.57000 O ? A ? 185 1
   ATOM 1695 OE2 . loop_out B GLU A 186 ? 30.91600 29.76300 13.78700 0.500 42.25000 O ? A ? 185 1
   ATOM 1696 N . loop_out . SER A 187 ? 33.67300 29.90100 7.02100 0.670 23.55000 N ? A ? 186 1
   ATOM 1697 CA . loop_out . SER A 187 ? 32.49800 30.00100 6.17300 0.670 23.83000 C ? A ? 186 1
   ATOM 1698 C . loop_out . SER A 187 ? 32.69100 29.09000 4.97200 0.670 19.84000 C ? A ? 186 1
   ATOM 1699 O . loop_out . SER A 187 ? 33.83100 28.78700 4.59800 0.670 20.19000 O ? A ? 186 1
   ATOM 1700 CB . loop_out . SER A 187 ? 32.27200 31.44700 5.69700 0.670 22.01000 C ? A ? 186 1
   ATOM 1701 OG . loop_out . SER A 187 ? 33.37500 31.84600 4.90600 0.670 23.10000 O ? A ? 186 1
   ATOM 1702 N . loop_in . SER A 187 ? 31.31800 29.95600 7.53600 0.330 26.86000 N ? A ? 186 1
   ATOM 1703 CA . loop_out .  SER A 187 ? 30.96000 29.96700 6.13000 0.330 26.23000 C ? A ? 186 1
   ATOM 1704 C . loop_out . SER A 187 ? 31.93900 29.13200 5.32300 0.330 23.21000 C ? A ? 186 1
   ATOM 1705 O . loop_out . SER A 187 ? 33.13000 29.07500 5.64200 0.330 24.68000 O ? A ? 186 1
   ATOM 1706 CB . loop_out . SER A 187 ? 30.95500 31.39500 5.57600 0.330 17.34000 C ? A ? 186 1
   ATOM 1707 OG . loop_out . SER A 187 ? 31.06900 31.39600 4.17400 0.330 20.45000 O ? A ? 186 1
   ATOM 1708 N . loop_in . PRO A 188 ? 31.59900 28.65200 4.33600 0.670 25.55000 N ? A ? 187 1
   ATOM 1709 CA . loop_in . PRO A 188 ? 31.73500 27.97900 3.03600 0.670 29.95000 C ? A ? 187 1
   ATOM 1710 C . loop_in . PRO A 188 ? 32.53300 28.78500 2.03800 0.670 28.56000 C ? A ? 187 1
   ATOM 1711 O . loop_in . PRO A 188 ? 33.40500 28.23500 1.35600 0.670 21.82000 O ? A ? 187 1
   ATOM 1712 CB . loop_in . PRO A 188 ? 30.27400 27.80800 2.58000 0.670 28.06000 C ? A ? 187 1
   ATOM 1713 CG . loop_in . PRO A 188 ? 29.50700 27.77800 3.81400 0.670 24.21000 C ? A ? 187 1
   ATOM 1714 CD . loop_in . PRO A 188 ? 30.19800 28.68100 4.78500 0.670 27.38000 C ? A ? 187 1
   ATOM 1715 N . loop_out . PRO A 188 ? 31.46500 28.49500 4.25100 0.330 26.01000 N ? A ? 187 1
   ATOM 1716 CA . loop_out . PRO A 188 ? 32.38000 27.78500 3.35200 0.330 25.26000 C ? A ? 187 1
   ATOM 1717 C . loop_out . PRO A 188 ? 33.11000 28.69700 2.38000 0.330 25.16000 C ? A ? 187 1
   ATOM 1718 O . loop_out . PRO A 188 ? 34.05500 28.23500 1.72600 0.330 24.69000 O ? A ? 187 1
   ATOM 1719 CB . loop_out . PRO A 188 ? 31.44500 26.82100 2.61100 0.330 26.72000 C ? A ? 187 1
   ATOM 1720 CG . loop_out . PRO A 188 ? 30.14400 27.58700 2.53500 0.330 27.67000 C ? A ? 187 1
   ATOM 1721 CD . loop_out . PRO A 188 ? 30.05700 28.35700 3.83700 0.330 23.76000 C ? A ? 187 1
   ATOM 1722 N . loop_in . ALA A 189 ? 32.23700 30.08600 1.92300 0.510 22.98000 N ? A ? 188 1
   ATOM 1723 CA . loop_in . ALA A 189 ? 32.93200 30.93100 0.95700 0.510 25.97000 C ? A ? 188 1
   ATOM 1724 C . loop_in . ALA A 189 ? 34.43400 30.90000 1.17900 0.510 22.96000 C ? A ? 188 1
   ATOM 1725 O . loop_in . ALA A 189 ? 35.21700 30.92100 0.22700 0.510 24.51000 O ? A ? 188 1
   ATOM 1726 CB . loop_in . ALA A 189 ? 32.42300 32.36700 1.05600 0.510 23.98000 C ? A ? 188 1
   ATOM 1727 N . loop_out . ALA A 189 ? 32.71500 29.97300 2.26700 0.490 25.97000 N ? A ? 188 1
   ATOM 1728 CA . loop_out . ALA A 189 ? 33.30400 30.85200 1.25400 0.490 24.89000 C ? A ? 188 1
   ATOM 1729 C . loop_out . ALA A 189 ? 34.82300 30.83500 1.32000 0.490 25.13000 C ? A ? 188 1
   ATOM 1730 O . loop_out . ALA A 189 ? 35.50600 30.58500 0.32200 0.490 23.13000 O ? A ? 188 1
   ATOM 1731 CB . loop_out . ALA A 189 ? 32.79200 32.27900 1.42800 0.490 24.78000 C ? A ? 188 1
   ATOM 1732 N . loop_in . SER A 190 ? 34.85900 30.84700 2.43400 0.510 21.89000 N ? A ? 189 1
   ATOM 1733 CA . loop_in . SER A 190 ? 36.27900 30.88500 2.74000 0.510 18.25000 C ? A ? 189 1
   ATOM 1734 C . loop_in . SER A 190 ? 36.93600 29.55100 2.41900 0.510 19.83000 C ? A ? 189 1
   ATOM 1735 O . loop_in . SER A 190 ? 38.06300 29.50500 1.90800 0.510 20.27000 O ? A ? 189 1
   ATOM 1736 CB . loop_in . SER A 190 ? 36.47100 31.25300 4.21200 0.510 28.68000 C ? A ? 189 1
   ATOM 1737 OG . loop_in . SER A 190 ? 37.80200 30.99600 4.60300 0.510 29.27000 O ? A ? 189 1
   ATOM 1738 N . loop_out . SER A 190 ? 35.37600 31.11500 2.49600 0.490 21.25000 N ? A ? 189 1
   ATOM 1739 CA . loop_out . SER A 190 ? 36.81800 31.04800 2.65600 0.490 20.29000 C ? A ? 189 1
   ATOM 1740 C . loop_out . SER A 190 ? 37.34700 29.68500 2.23000 0.490 21.63000 C ? A ? 189 1
   ATOM 1741 O . loop_out . SER A 190 ? 38.38000 29.58300 1.55300 0.490 18.23000 O ? A ? 189 1
   ATOM 1742 CB . loop_out . SER A 190 ? 37.16900 31.34700 4.11300 0.490 28.36000 C ? A ? 189 1
   ATOM 1743 OG . loop_out . SER A 190 ? 36.38900 30.54800 4.98800 0.490 29.24000 O ? A ? 189 1
   ATOM 1744 N . loop_in . PHE A 191 ? 36.22100 28.46000 2.67400 0.510 21.86000 N ? A ? 190 1
   ATOM 1745 CA . loop_in . PHE A 191 ? 36.72500 27.13700 2.32100 0.510 23.61000 C ? A ? 190 1
   ATOM 1746 C . loop_in . PHE A 191 ? 36.88200 27.00700 0.81000 0.510 18.81000 C ? A ? 190 1
   ATOM 1747 O . loop_in . PHE A 191 ? 37.90600 26.53300 0.29900 0.510 20.39000 O ? A ? 190 1
   ATOM 1748 CB . loop_in . PHE A 191 ? 35.75100 26.08500 2.83800 0.510 23.37000 C ? A ? 190 1
   ATOM 1749 CG . loop_in . PHE A 191 ? 35.98600 24.73000 2.26200 0.510 24.03000 C ? A ? 190 1
   ATOM 1750 CD1 . loop_in . PHE A 191 ? 37.02700 23.95700 2.73100 0.510 16.68000 C ? A ? 190 1
   ATOM 1751 CD2 . loop_in . PHE A 191 ? 35.20400 24.24900 1.21900 0.510 18.04000 C ? A ? 190 1
   ATOM 1752 CE1 . loop_in . PHE A 191 ? 37.26700 22.70200 2.20600 0.510 19.48000 C ? A ? 190 1
   ATOM 1753 CE2 . loop_in . PHE A 191 ? 35.44200 22.99900 0.68000 0.510 26.09000 C ? A ? 190 1
   ATOM 1754 CZ . loop_in . PHE A 191 ? 36.47900 22.23000 1.16600 0.510 24.85000 C ? A ? 190 1
   ATOM 1755 N . loop_out . PHE A 191 ? 36.63700 28.62100 2.58800 0.490 22.65000 N ? A ? 190 1
   ATOM 1756 CA . loop_in . PHE A 191 ? 37.11600 27.29400 2.21600 0.490 23.33000 C ? A ? 190 1
   ATOM 1757 C . loop_in . PHE A 191 ? 36.99000 27.05800 0.71000 0.490 18.53000 C ? A ? 190 1
   ATOM 1758 O . loop_in . PHE A 191 ? 37.91600 26.51100 0.09500 0.490 20.52000 O ? A ? 190 1
   ATOM 1759 CB . loop_in . PHE A 191 ? 36.36200 26.21900 2.98100 0.490 23.78000 C ? A ? 190 1
   ATOM 1760 CG . loop_in . PHE A 191 ? 36.65000 24.83700 2.48700 0.490 20.63000 C ? A ? 190 1
   ATOM 1761 CD1 . loop_in . PHE A 191 ? 35.93100 24.30800 1.41900 0.490 24.94000 C ? A ? 190 1
   ATOM 1762 CD2 . loop_in . PHE A 191 ? 37.64800 24.08200 3.05400 0.490 20.72000 C ? A ? 190 1
   ATOM 1763 CE1 . loop_in . PHE A 191 ? 36.20600 23.04700 0.94200 0.490 24.29000 C ? A ? 190 1
   ATOM 1764 CE2 . loop_in . PHE A 191 ? 37.91000 22.80200 2.58700 0.490 21.06000 C ? A ? 190 1
   ATOM 1765 CZ . .loop_in . PHE A 191 ? 37.18800 22.30300 1.52400 0.490 24.02000 C ? A ? 190 1
   ATOM 1766 N . . . LEU A 192 ? 35.85100 27.42500 0.09600 1.000 20.01000 N ? A ? 191 1
   ATOM 1767 CA . . . LEU A 192 ? 35.75400 27.24100 -1.35000 1.000 20.23000 C ? A ? 191 1
   ATOM 1768 C . . . LEU A 192 ? 36.74500 28.11900 -2.08200 1.000 19.01000 C ? A ? 191 1
   ATOM 1769 O . . . LEU A 192 ? 37.36800 27.69600 -3.06200 1.000 20.85000 O ? A ? 191 1
   ATOM 1770 CB . . . LEU A 192 ? 34.33000 27.54900 -1.80100 1.000 19.37000 C ? A ? 191 1
   ATOM 1771 CG . . . LEU A 192 ? 33.36200 26.49400 -1.32300 1.000 18.63000 C ? A ? 191 1
   ATOM 1772 CD1 . . . LEU A 192 ? 31.96400 27.03900 -1.42100 1.000 20.69000 C ? A ? 191 1
   ATOM 1773 CD2 . . . LEU A 192 ? 33.52000 25.20500 -2.13200 1.000 22.78000 C ? A ? 191 1
   ATOM 1774 N . . . ASN A 193 ? 36.93200 29.33900 -1.59600 1.000 20.91000 N ? A ? 192 1
   ATOM 1775 CA . . . ASN A 193 ? 37.94900 30.19700 -2.17900 1.000 21.31000 C ? A ? 192 1
   ATOM 1776 C . . . ASN A 193 ? 39.30300 29.50100 -2.16000 1.000 21.64000 C ? A ? 192 1
   ATOM 1777 O . . . ASN A 193 ? 40.00600 29.47100 -3.16500 1.000 18.65000 O ? A ? 192 1
   ATOM 1778 CB . . . ASN A 193 ? 37.95500 31.52700 -1.40800 1.000 20.75000 C ? A ? 192 1
   ATOM 1779 CG . . . ASN A 193 ? 38.89800 32.51500 -1.97600 1.000 26.66000 C ? A ? 192 1
   ATOM 1780 OD1 . . . ASN A 193 ? 38.78700 32.88700 -3.14300 1.000 28.55000 O ? A ? 192 1
   ATOM 1781 ND2 . . . ASN A 193 ? 39.84700 32.96300 -1.15300 1.000 26.28000 N ? A ? 192 1
   ATOM 1782 N . . . PHE A 194 ? 39.65800 28.86900 -1.03100 1.000 20.58000 N ? A ? 193 1
   ATOM 1783 CA . . . PHE A 194 ? 40.93100 28.16000 -0.92000 1.000 18.96000 C ? A ? 193 1
   ATOM 1784 C . . . PHE A 194 ? 40.98100 26.94400 -1.84700 1.000 16.90000 C ? A ? 193 1
   ATOM 1785 O . . . PHE A 194 ? 41.99500 26.69300 -2.51700 1.000 18.07000 O ? A ? 193 1
   ATOM 1786 CB . . . PHE A 194 ? 41.12700 27.76000 0.54500 1.000 19.67000 C ? A ? 193 1
   ATOM 1787 CG . . . PHE A 194 ? 42.32100 26.94000 0.80400 1.000 19.26000 C ? A ? 193 1
   ATOM 1788 CD1 . . . PHE A 194 ? 43.55800 27.53400 1.05200 1.000 21.94000 C ? A ? 193 1
   ATOM 1789 CD2 . . . PHE A 194 ? 42.22200 25.56700 0.86400 1.000 16.68000 C ? A ? 193 1
   ATOM 1790 CE1 . . . PHE A 194 ? 44.67900 26.75700 1.31500 1.000 20.98000 C ? A ? 193 1
   ATOM 1791 CE2 . . . PHE A 194 ? 43.32400 24.79200 1.13000 1.000 17.51000 C ? A ? 193 1
   ATOM 1792 CZ . . . PHE A 194 ? 44.56200 25.38100 1.36300 1.000 18.17000 C ? A ? 193 1
   ATOM 1793 N . . . LEU A 195 ? 39.91700 26.14400 -1.85000 1.000 15.99000 N ? A ? 194 1
   ATOM 1794 CA . . . LEU A 195 ? 39.88900 24.95000 -2.69500 1.000 17.18000 C ? A ? 194 1
   ATOM 1795 C . . . LEU A 195 ? 40.08000 25.33200 -4.16200 1.000 17.42000 C ? A ? 194 1
   ATOM 1796 O . . . LEU A 195 ? 40.85200 24.71200 -4.89600 1.000 17.70000 O ? A ? 194 1
   ATOM 1797 CB . . . LEU A 195 ? 38.54900 24.22800 -2.49900 1.000 17.95000 C ? A ? 194 1
   ATOM 1798 CG . . . LEU A 195 ? 38.31600 23.08600 -3.51300 1.000 17.44000 C ? A ? 194 1
   ATOM 1799 CD1 . . . LEU A 195 ? 39.38200 22.00400 -3.39100 1.000 18.35000 C ? A ? 194 1
   ATOM 1800 CD2 . . . LEU A 195 ? 36.91400 22.50900 -3.30700 1.000 23.34000 C ? A ? 194 1
   ATOM 1801 N . . . PHE A 196 ? 39.40200 26.37100 -4.59600 1.000 19.10000 N ? A ? 195 1
   ATOM 1802 CA . . . PHE A 196 ? 39.55300 26.78100 -5.98700 1.000 20.56000 C ? A ? 195 1
   ATOM 1803 C . . . PHE A 196 ? 40.88200 27.44200 -6.26200 1.000 21.72000 C ? A ? 195 1
   ATOM 1804 O . . . PHE A 196 ? 41.39000 27.31200 -7.37100 1.000 21.76000 O ? A ? 195 1
   ATOM 1805 CB . . . PHE A 196 ? 38.36700 27.63300 -6.37200 1.000 24.13000 C ? A ? 195 1
   ATOM 1806 CG . . . PHE A 196 ? 37.19800 26.79200 -6.73200 1.000 27.86000 C ? A ? 195 1
   ATOM 1807 CD1 . . . PHE A 196 ? 37.04800 26.33500 -8.02300 1.000 42.26000 C ? A ? 195 1
   ATOM 1808 CD2 . . . PHE A 196 ? 36.33000 26.34300 -5.77800 1.000 21.50000 C ? A ? 195 1
   ATOM 1809 CE1 . . . PHE A 196 ? 36.00200 25.51300 -8.36600 1.000 50.30000 C ? A ? 195 1
   ATOM 1810 CE2 . . . PHE A 196 ? 35.27900 25.52600 -6.11700 1.000 27.94000 C ? A ? 195 1
   ATOM 1811 CZ . . . PHE A 196 ? 35.11800 25.11400 -7.41000 1.000 40.28000 C ? A ? 195 1
   ATOM 1812 N . . . LYS A 197 ? 41.53200 28.00700 -5.25200 1.000 21.30000 N ? A ? 196 1
   ATOM 1813 CA . . . LYS A 197 ? 42.92500 28.41500 -5.42700 1.000 19.46000 C ? A ? 196 1
   ATOM 1814 C . . . LYS A 197 ? 43.81900 27.21900 -5.69500 1.000 21.68000 C ? A ? 196 1
   ATOM 1815 O . . . LYS A 197 ? 44.67800 27.24800 -6.59000 1.000 20.44000 O ? A ? 196 1
   ATOM 1816 CB . . . LYS A 197 ? 43.37400 29.17800 -4.17800 1.000 25.75000 C ? A ? 196 1
   ATOM 1817 CG . . . LYS A 197 ? 44.65700 29.97300 -4.34100 1.000 51.28000 C ? A ? 196 1
   ATOM 1818 CD . . . LYS A 197 ? 44.37300 31.36300 -4.91400 1.000 44.99000 C ? A ? 196 1
   ATOM 1819 CE . . . LYS A 197 ? 45.66600 32.18400 -5.06100 1.000 60.44000 C ? A ? 196 1
   ATOM 1820 NZ . . . LYS A 197 ? 45.49400 33.32300 -6.01400 1.000 64.62000 N ? A ? 196 1
   ATOM 1821 N . . . VAL A 198 ? 43.61800 26.12400 -4.95400 1.000 19.27000 N ? A ? 197 1
   ATOM 1822 CA . . . VAL A 198 ? 44.38100 24.91600 -5.22100 1.000 15.78000 C ? A ? 197 1
   ATOM 1823 C . . . VAL A 198 ? 44.08800 24.41000 -6.62300 1.000 18.67000 C ? A ? 197 1
   ATOM 1824 O . . . VAL A 198 ? 45.00000 24.04000 -7.37100 1.000 19.78000 O ? A ? 197 1
   ATOM 1825 CB . . . VAL A 198 ? 44.06100 23.84300 -4.17500 1.000 13.29000 C ? A ? 197 1
   ATOM 1826 CG1 . . . VAL A 198 ? 44.78800 22.54600 -4.50000 1.000 16.21000 C ? A ? 197 1
   ATOM 1827 CG2 . . . VAL A 198 ? 44.38100 24.36500 -2.73800 1.000 14.24000 C ? A ? 197 1
   ATOM 1828 N . . . ARG A 199 ? 42.80500 24.32600 -6.98000 1.000 20.14000 N ? A ? 198 1
   ATOM 1829 CA . . . ARG A 199 ? 42.46300 23.82700 -8.30800 1.000 25.36000 C ? A ? 198 1
   ATOM 1830 C . . . ARG A 199 ? 43.13100 24.65900 -9.40100 1.000 22.41000 C ? A ? 198 1
   ATOM 1831 O . . . ARG A 199 ? 43.70800 24.11700 -10.35600 1.000 20.75000 O ? A ? 198 1
   ATOM 1832 CB . . . ARG A 199 ? 40.96100 23.87000 -8.49600 1.000 21.74000 C ? A ? 198 1
   ATOM 1833 CG . . . ARG A 199 ? 40.22600 22.74400 -7.82000 1.000 22.94000 C ? A ? 198 1
   ATOM 1834 CD . . . ARG A 199 ? 38.74000 22.88400 -8.10300 1.000 26.08000 C ? A ? 198 1
   ATOM 1835 NE . . . ARG A 199 ? 38.01500 21.67900 -7.71800 1.000 26.59000 N ? A ? 198 1
   ATOM 1836 CZ . . . ARG A 199 ? 36.85800 21.30400 -8.24900 1.000 28.65000 C ? A ? 198 1
   ATOM 1837 NH1 . . . ARG A 199 ? 36.29100 22.03800 -9.19900 1.000 24.40000 N ? A ? 198 1
   ATOM 1838 NH2 . . . ARG A 199 ? 36.27500 20.18300 -7.84300 1.000 24.63000 N ? A ? 198 1
   ATOM 1839 N . . A GLU A 200 ? 43.05900 25.98300 -9.27700 0.480 22.87000 N ? A ? 199 1
   ATOM 1840 CA . . A GLU A 200 ? 43.55600 26.84300 -10.34100 0.480 27.39000 C ? A ? 199 1
   ATOM 1841 C . . A GLU A 200 ? 45.06500 26.77600 -10.48900 0.480 25.98000 C ? A ? 199 1
   ATOM 1842 O . . A GLU A 200 ? 45.58800 27.20900 -11.52100 0.480 26.58000 O ? A ? 199 1
   ATOM 1843 CB . . A GLU A 200 ? 43.09500 28.27300 -10.09300 0.480 25.32000 C ? A ? 199 1
   ATOM 1844 CG . . A GLU A 200 ? 41.59100 28.42400 -10.29000 0.480 33.71000 C ? A ? 199 1
   ATOM 1845 CD . . A GLU A 200 ? 41.14400 29.85900 -10.36900 0.480 42.53000 C ? A ? 199 1
   ATOM 1846 OE1 . . A GLU A 200 ? 42.01100 30.74900 -10.24900 0.480 48.07000 O ? A ? 199 1
   ATOM 1847 OE2 . . A GLU A 200 ? 39.93000 30.09200 -10.56900 0.480 30.15000 O ? A ? 199 1
   ATOM 1848 N . . B GLU A 200 ? 43.03600 25.98700 -9.29000 0.520 22.85000 N ? A ? 199 1
   ATOM 1849 CA . . B GLU A 200 ? 43.58800 26.85600 -10.32800 0.520 27.36000 C ? A ? 199 1
   ATOM 1850 C . . B GLU A 200 ? 45.05600 26.57900 -10.56100 0.520 26.08000 C ? A ? 199 1
   ATOM 1851 O . . B GLU A 200 ? 45.54900 26.69100 -11.69000 0.520 23.72000 O ? A ? 199 1
   ATOM 1852 CB . . B GLU A 200 ? 43.40800 28.31000 -9.93700 0.520 24.11000 C ? A ? 199 1
   ATOM 1853 CG . . B GLU A 200 ? 42.00300 28.79200 -10.07500 0.520 34.27000 C ? A ? 199 1
   ATOM 1854 CD . . B GLU A 200 ? 41.85600 30.18800 -9.56400 0.520 38.13000 C ? A ? 199 1
   ATOM 1855 OE1 . . B GLU A 200 ? 42.88900 30.76900 -9.14900 0.520 35.63000 O ? A ? 199 1
   ATOM 1856 OE2 . . B GLU A 200 ? 40.71600 30.70000 -9.58600 0.520 49.10000 O ? A ? 199 1
   ATOM 1857 N . . . SER A 201 ? 45.77200 26.22200 -9.50900 1.000 26.57000 N ? A ? 200 1
   ATOM 1858 CA . . . SER A 201 ? 47.20400 26.00700 -9.61400 1.000 23.85000 C ? A ? 200 1
   ATOM 1859 C . . . SER A 201 ? 47.59400 24.82200 -10.49800 1.000 28.21000 C ? A ? 200 1
   ATOM 1860 O . . . SER A 201 ? 48.77100 24.68700 -10.83600 1.000 26.47000 O ? A ? 200 1
   ATOM 1861 CB . . . SER A 201 ? 47.76300 25.79700 -8.20700 1.000 26.34000 C ? A ? 200 1
   ATOM 1862 OG . . . SER A 201 ? 47.47600 24.47800 -7.74500 1.000 22.70000 O ? A ? 200 1
   ATOM 1863 N . . . GLY A 202 ? 46.66900 23.92800 -10.85500 1.000 24.00000 N ? A ? 201 1
   ATOM 1864 CA . . . GLY A 202 ? 47.05400 22.68100 -11.49600 1.000 25.46000 C ? A ? 201 1
   ATOM 1865 C . . . GLY A 202 ? 47.40100 21.53300 -10.55900 1.000 34.81000 C ? A ? 201 1
   ATOM 1866 O . . . GLY A 202 ? 47.57900 20.40500 -11.02300 1.000 27.98000 O ? A ? 201 1
   ATOM 1867 N . . . SER A 203 ? 47.43800 21.76600 -9.25200 1.000 21.15000 N ? A ? 202 1
   ATOM 1868 CA . . . SER A 203 ? 47.92000 20.75000 -8.32200 1.000 23.97000 C ? A ? 202 1
   ATOM 1869 C . . . SER A 203 ? 47.01700 19.51900 -8.25400 1.000 28.50000 C ? A ? 202 1
   ATOM 1870 O . . . SER A 203 ? 47.47700 18.44400 -7.85600 1.000 32.41000 O ? A ? 202 1
   ATOM 1871 CB . . . SER A 203 ? 48.03600 21.36000 -6.93900 1.000 24.09000 C ? A ? 202 1
   ATOM 1872 OG . . . SER A 203 ? 49.06800 22.32300 -6.93400 1.000 27.15000 O ? A ? 202 1
   ATOM 1873 N . . . LEU A 204 ? 45.73500 19.67000 -8.57200 1.000 25.43000 N ? A ? 203 1
   ATOM 1874 CA . . . LEU A 204 ? 44.77900 18.56800 -8.51900 1.000 26.43000 C ? A ? 203 1
   ATOM 1875 C . . . LEU A 204 ? 44.58800 17.89400 -9.87200 1.000 41.61000 C ? A ? 203 1
   ATOM 1876 O . . . LEU A 204 ? 43.76200 16.97900 -9.99100 1.000 28.66000 O ? A ? 203 1
   ATOM 1877 CB . . . LEU A 204 ? 43.43900 19.08000 -7.99200 1.000 22.38000 C ? A ? 203 1
   ATOM 1878 CG . . . LEU A 204 ? 43.43200 19.33500 -6.48400 1.000 23.77000 C ? A ? 203 1
   ATOM 1879 CD1 . . . LEU A 204 ? 42.33900 20.32200 -6.15800 1.000 30.29000 C ? A ? 203 1
   ATOM 1880 CD2 . . . LEU A 204 ? 43.19700 18.06000 -5.72000 1.000 41.36000 C ? A ? 203 1
   ATOM 1881 N . . . SER A 205 ? 45.36100 18.27500 -10.85900 1.000 26.23000 N ? A ? 204 1
   ATOM 1882 CA . . . SER A 205 ? 45.09800 17.89800 -12.23000 1.000 32.55000 C ? A ? 204 1
   ATOM 1883 C . . . SER A 205 ? 45.76900 16.57900 -12.60700 1.000 28.35000 C ? A ? 204 1
   ATOM 1884 O . . . SER A 205 ? 46.79400 16.19400 -12.03000 1.000 24.26000 O ? A ? 204 1
   ATOM 1885 CB . . . SER A 205 ? 45.58000 18.99500 -13.15100 1.000 28.94000 C ? A ? 204 1
   ATOM 1886 OG . . . SER A 205 ? 44.83500 20.16400 -12.82800 1.000 40.99000 O ? A ? 204 1
   ATOM 1887 N . . . PRO A 206 ? 45.20700 15.88200 -13.59600 1.000 32.91000 N ? A ? 205 1
   ATOM 1888 CA . . . PRO A 206 ? 45.64500 14.50400 -13.86400 1.000 32.22000 C ? A ? 205 1
   ATOM 1889 C . . . PRO A 206 ? 47.00800 14.39900 -14.51200 1.000 33.27000 C ? A ? 205 1
   ATOM 1890 O . . . PRO A 206 ? 47.58400 13.30900 -14.50900 1.000 31.39000 O ? A ? 205 1
   ATOM 1891 CB . . . PRO A 206 ? 44.54200 13.95500 -14.77400 1.000 39.55000 C ? A ? 205 1
   ATOM 1892 CG . . . PRO A 206 ? 43.94200 15.13300 -15.40500 1.000 43.47000 C ? A ? 205 1
   ATOM 1893 CD . . . PRO A 206 ? 44.05600 16.27200 -14.42800 1.000 40.66000 C ? A ? 205 1
   ATOM 1894 N . . . GLU A 207 ? 47.57000 15.48100 -15.02800 1.000 25.59000 N ? A ? 206 1
   ATOM 1895 CA . . . GLU A 207 ? 48.93200 15.41500 -15.52600 1.000 29.86000 C ? A ? 206 1
   ATOM 1896 C . . . GLU A 207 ? 49.97800 15.38700 -14.41400 1.000 32.09000 C ? A ? 206 1
   ATOM 1897 O . . . GLU A 207 ? 51.15500 15.16000 -14.69600 1.000 26.70000 O ? A ? 206 1
   ATOM 1898 CB . . . GLU A 207 ? 49.18600 16.60000 -16.46200 1.000 38.63000 C ? A ? 206 1
   ATOM 1899 CG . . . GLU A 207 ? 49.08000 17.98100 -15.81400 1.000 52.79000 C ? A ? 206 1
   ATOM 1900 CD . . . GLU A 207 ? 47.71800 18.66600 -16.00400 1.000 73.36000 C ? A ? 206 1
   ATOM 1901 OE1 . . . GLU A 207 ? 46.66100 17.98300 -15.95200 1.000 38.92000 O ? A ? 206 1
   ATOM 1902 OE2 . . . GLU A 207 ? 47.71500 19.91000 -16.18900 1.000 72.30000 O ? A ? 206 1
   ATOM 1903 N . . . HIS A 208 ? 49.59400 15.60800 -13.16600 1.000 20.61000 N ? A ? 207 1
   ATOM 1904 CA . . . HIS A 208 ? 50.51000 15.48500 -12.04400 1.000 21.49000 C ? A ? 207 1
   ATOM 1905 C . . . HIS A 208 ? 50.12700 14.26700 -11.21900 1.000 17.66000 C ? A ? 207 1
   ATOM 1906 O . . . HIS A 208 ? 49.03200 13.71200 -11.36300 1.000 19.75000 O ? A ? 207 1
   ATOM 1907 CB . . . HIS A 208 ? 50.46400 16.75100 -11.18500 1.000 20.69000 C ? A ? 207 1
   ATOM 1908 CG . . . HIS A 208 ? 50.77900 17.99600 -11.95000 1.000 23.94000 C ? A ? 207 1
   ATOM 1909 ND1 . . . HIS A 208 ? 52.01800 18.22900 -12.50900 1.000 24.01000 N ? A ? 207 1
   ATOM 1910 CD2 . . . HIS A 208 ? 50.01800 19.07400 -12.25700 1.000 26.97000 C ? A ? 207 1
   ATOM 1911 CE1 . . . HIS A 208 ? 51.99900 19.38600 -13.14400 1.000 23.97000 C ? A ? 207 1
   ATOM 1912 NE2 . . . HIS A 208 ? 50.79800 19.91600 -13.01000 1.000 22.57000 N ? A ? 207 1
   ATOM 1913 N . . . GLY A 209 ? 51.02400 13.86200 -10.34100 1.000 18.66000 N ? A ? 208 1
   ATOM 1914 CA . . . GLY A 209 ? 50.67400 12.88900 -9.34600 1.000 25.07000 C ? A ? 208 1
   ATOM 1915 C . . . GLY A 209 ? 49.66400 13.46300 -8.37200 1.000 19.81000 C ? A ? 208 1
   ATOM 1916 O . . . GLY A 209 ? 49.30500 14.64300 -8.42700 1.000 20.59000 O ? A ? 208 1
   ATOM 1917 N . . . PRO A 210 ? 49.16500 12.62000 -7.47300 1.000 20.12000 N ? A ? 209 1
   ATOM 1918 CA . . . PRO A 210 ? 48.09400 13.04300 -6.56900 1.000 22.31000 C ? A ? 209 1
   ATOM 1919 C . . . PRO A 210 ? 48.60400 14.14100 -5.66200 1.000 15.04000 C ? A ? 209 1
   ATOM 1920 O . . . PRO A 210 ? 49.73500 14.07000 -5.17300 1.000 15.25000 O ? A ? 209 1
   ATOM 1921 CB . . . PRO A 210 ? 47.77500 11.78200 -5.75000 1.000 20.92000 C ? A ? 209 1
   ATOM 1922 CG . . . PRO A 210 ? 48.54200 10.67700 -6.39900 1.000 29.23000 C ? A ? 209 1
   ATOM 1923 CD . . . PRO A 210 ? 49.61300 11.25000 -7.22700 1.000 22.20000 C ? A ? 209 1
   ATOM 1924 N . . . VAL A 211 ? 47.74300 15.13400 -5.44300 1.000 18.74000 N ? A ? 210 1
   ATOM 1925 CA . . . VAL A 211 ? 47.99300 16.14600 -4.42800 1.000 20.69000 C ? A ? 210 1
   ATOM 1926 C . . . VAL A 211 ? 48.17300 15.45600 -3.08900 1.000 25.36000 C ? A ? 210 1
   ATOM 1927 O . . . VAL A 211 ? 47.52400 14.44000 -2.79900 1.000 18.04000 O ? A ? 210 1
   ATOM 1928 CB . . . VAL A 211 ? 46.83200 17.15300 -4.41700 1.000 19.81000 C ? A ? 210 1
   ATOM 1929 CG1 . . . VAL A 211 ? 45.54100 16.53400 -3.84300 1.000 19.35000 C ? A ? 210 1
   ATOM 1930 CG2 . . . VAL A 211 ? 47.18100 18.36300 -3.61500 1.000 22.29000 C ? A ? 210 1
   ATOM 1931 N . . . VAL A 212 ? 49.09300 15.97300 -2.28200 1.000 17.28000 N ? A ? 211 1
   ATOM 1932 CA . . . VAL A 212 ? 49.27500 15.51200 -0.90400 1.000 19.10000 C ? A ? 211 1
   ATOM 1933 C . . . VAL A 212 ? 48.51600 16.44900 0.02700 1.000 25.77000 C ? A ? 211 1
   ATOM 1934 O . . . VAL A 212 ? 48.76500 17.65900 0.04500 1.000 19.33000 O ? A ? 211 1
   ATOM 1935 CB . . . VAL A 212 ? 50.75600 15.42600 -0.53300 1.000 15.77000 C ? A ? 211 1
   ATOM 1936 CG1 . . . VAL A 212 ? 50.91100 15.09200 0.94900 1.000 18.99000 C ? A ? 211 1
   ATOM 1937 CG2 . . . VAL A 212 ? 51.45700 14.34600 -1.38700 1.000 17.40000 C ? A ? 211 1
   ATOM 1938 N . . . VAL A 213 ? 47.60300 15.89200 0.82200 1.000 14.72000 N ? A ? 212 1
   ATOM 1939 CA . . . VAL A 213 ? 46.75000 16.65600 1.72300 1.000 14.36000 C ? A ? 212 1
   ATOM 1940 C . . . VAL A 213 ? 47.01900 16.17100 3.13500 1.000 19.76000 C ? A ? 212 1
   ATOM 1941 O . . . VAL A 213 ? 47.04300 14.95700 3.38600 1.000 15.20000 O ? A ? 212 1
   ATOM 1942 CB . . . VAL A 213 ? 45.25500 16.48500 1.38300 1.000 15.30000 C ? A ? 212 1
   ATOM 1943 CG1 . . . VAL A 213 ? 44.40100 17.34400 2.27600 1.000 16.86000 C ? A ? 212 1
   ATOM 1944 CG2 . . . VAL A 213 ? 44.97800 16.78400 -0.10800 1.000 16.85000 C ? A ? 212 1
   ATOM 1945 N . . . HIS A 214 ? 47.20800 17.10100 4.06800 1.000 13.41000 N ? A ? 213 1
   ATOM 1946 CA . . . HIS A 214 ? 47.38400 16.67100 5.44400 1.000 12.28000 C ? A ? 213 1
   ATOM 1947 C . . . HIS A 214 ? 46.86300 17.72800 6.39600 1.000 17.83000 C ? A ? 213 1
   ATOM 1948 O . . . HIS A 214 ? 46.74300 18.91300 6.06400 1.000 14.76000 O ? A ? 213 1
   ATOM 1949 CB . . . HIS A 214 ? 48.85400 16.34300 5.77900 1.000 13.68000 C ? A ? 213 1
   ATOM 1950 CG . . . HIS A 214 ? 49.71100 17.55100 6.02800 1.000 15.08000 C ? A ? 213 1
   ATOM 1951 ND1 . . . HIS A 214 ? 49.85500 18.11300 7.28400 1.000 14.05000 N ? A ? 213 1
   ATOM 1952 CD2 . . . HIS A 214 ? 50.51400 18.27000 5.19500 1.000 16.69000 C ? A ? 213 1
   ATOM 1953 CE1 . . . HIS A 214 ? 50.68600 19.14500 7.20400 1.000 20.71000 C ? A ? 213 1
   ATOM 1954 NE2 . . . HIS A 214 ? 51.09000 19.26700 5.94900 1.000 18.69000 N ? A ? 213 1
   ATOM 1955 N . . . CYS A 215 ? 46.51500 17.25100 7.57900 1.000 13.00000 N ? A ? 214 1
   ATOM 1956 CA . . . CYS A 215 ? 46.31100 18.10600 8.74100 1.000 13.47000 C ? A ? 214 1
   ATOM 1957 C . . . CYS A 215 ? 47.20700 17.52100 9.81700 1.000 14.41000 C ? A ? 214 1
   ATOM 1958 O . . . CYS A 215 ? 48.35300 17.19000 9.51500 1.000 16.27000 O ? A ? 214 1
   ATOM 1959 CB . . . CYS A 215 ? 44.85100 18.18200 9.10500 1.000 15.37000 C ? A ? 214 1
   ATOM 1960 SG . . . CYS A 215 ? 43.91200 16.59000 9.00400 1.000 16.34000 S ? A ? 214 1
   ATOM 1961 N . . . SER A 216 ? 46.72500 17.33900 11.04400 1.000 15.27000 N ? A ? 215 1
   ATOM 1962 CA . . . SER A 216 ? 47.58800 16.67400 12.00800 1.000 12.65000 C ? A ? 215 1
   ATOM 1963 C . . . SER A 216 ? 47.52400 15.15100 11.85700 1.000 14.05000 C ? A ? 215 1
   ATOM 1964 O . . . SER A 216 ? 48.55500 14.49600 11.72900 1.000 13.15000 O ? A ? 215 1
   ATOM 1965 CB . . . SER A 216 ? 47.21500 17.08600 13.42400 1.000 18.02000 C ? A ? 215 1
   ATOM 1966 OG . . . SER A 216 ? 48.25100 16.62300 14.29000 1.000 23.15000 O ? A ? 215 1
   ATOM 1967 N . . . ALA A 217 ? 46.32200 14.57700 11.86200 1.000 12.95000 N ? A ? 216 1
   ATOM 1968 CA . . . ALA A 217 ? 46.16600 13.13800 11.65700 1.000 12.98000 C ? A ? 216 1
   ATOM 1969 C . . . ALA A 217 ? 45.92800 12.75500 10.18800 1.000 17.20000 C ? A ? 216 1
   ATOM 1970 O . . . ALA A 217 ? 46.11000 11.59400 9.83800 1.000 15.74000 O ? A ? 216 1
   ATOM 1971 CB . . . ALA A 217 ? 45.00900 12.63200 12.51500 1.000 18.43000 C ? A ? 216 1
   ATOM 1972 N . . . GLY A 218 ? 45.56600 13.69800 9.31700 1.000 13.26000 N ? A ? 217 1
   ATOM 1973 CA . . . GLY A 218 ? 45.26900 13.36900 7.93600 1.000 13.37000 C ? A ? 217 1
   ATOM 1974 C . . . GLY A 218 ? 43.91600 12.70400 7.70000 1.000 16.42000 C ? A ? 217 1
   ATOM 1975 O . . . GLY A 218 ? 43.75800 11.98000 6.72100 1.000 15.16000 O ? A ? 217 1
   ATOM 1976 N . . . ILE A 219 ? 42.92300 12.95300 8.53700 1.000 15.95000 N ? A ? 218 1
   ATOM 1977 CA . . . ILE A 219 ? 41.60400 12.36900 8.29600 1.000 14.73000 C ? A ? 218 1
   ATOM 1978 C . . . ILE A 219 ? 40.43900 13.34900 8.42900 1.000 17.77000 C ? A ? 218 1
   ATOM 1979 O . . . ILE A 219 ? 39.40000 13.16600 7.78000 1.000 18.16000 O ? A ? 218 1
   ATOM 1980 CB . . . ILE A 219 ? 41.38800 11.14400 9.21600 1.000 15.47000 C ? A ? 218 1
   ATOM 1981 CG1 . . . ILE A 219 ? 41.53100 11.49800 10.70200 1.000 20.60000 C ? A ? 218 1
   ATOM 1982 CG2 . . . ILE A 219 ? 42.35400 10.06600 8.83700 1.000 15.58000 C ? A ? 218 1
   ATOM 1983 CD1 . . . ILE A 219 ? 41.12200 10.28700 11.65700 1.000 22.80000 C ? A ? 218 1
   ATOM 1984 N . . . GLY A 220 ? 40.56000 14.36200 9.29000 1.000 25.08000 N ? A ? 219 1
   ATOM 1985 CA . . . GLY A 220 ? 39.40200 15.21500 9.59000 1.000 21.87000 C ? A ? 219 1
   ATOM 1986 C . . . GLY A 220 ? 39.22300 16.38100 8.63500 1.000 20.23000 C ? A ? 219 1
   ATOM 1987 O . . . GLY A 220 ? 38.40000 16.33500 7.71300 1.000 18.44000 O ? A ? 219 1
   ATOM 1988 N . . . ARG A 221 ? 40.00300 17.44900 8.85500 1.000 15.55000 N ? A ? 220 1
   ATOM 1989 CA . . . ARG A 221 ? 40.07600 18.52000 7.87600 1.000 18.07000 C ? A ? 220 1
   ATOM 1990 C . . . ARG A 221 ? 40.47300 17.99000 6.50300 1.000 17.07000 C ? A ? 220 1
   ATOM 1991 O . . . ARG A 221 ? 39.92100 18.41200 5.49200 1.000 17.44000 O ? A ? 220 1
   ATOM 1992 CB . . . ARG A 221 ? 41.06000 19.59000 8.37000 1.000 14.16000 C ? A ? 220 1
   ATOM 1993 CG . . . ARG A 221 ? 40.57700 20.22600 9.69100 1.000 19.30000 C ? A ? 220 1
   ATOM 1994 CD . . . ARG A 221 ? 41.58800 21.15800 10.30700 1.000 19.56000 C ? A ? 220 1
   ATOM 1995 NE . . . ARG A 221 ? 42.53200 20.40100 11.11700 1.000 18.94000 N ? A ? 220 1
   ATOM 1996 CZ . . . ARG A 221 ? 43.46300 20.96300 11.87800 1.000 20.56000 C ? A ? 220 1
   ATOM 1997 NH1 . . . ARG A 221 ? 43.57300 22.29000 11.91800 1.000 19.58000 N ? A ? 220 1
   ATOM 1998 NH2 . . . ARG A 221 ? 44.27000 20.21200 12.58900 1.000 18.74000 N ? A ? 220 1
   ATOM 1999 N . . . SER A 222 ? 41.44800 17.09300 6.45100 1.000 16.86000 N ? A ? 221 1
   ATOM 2000 CA . . . SER A 222 ? 41.88900 16.51900 5.18000 1.000 17.51000 C ? A ? 221 1
   ATOM 2001 C . . . SER A 222 ? 40.75200 15.79600 4.47000 1.000 16.72000 C ? A ? 221 1
   ATOM 2002 O . . . SER A 222 ? 40.62500 15.87600 3.24100 1.000 15.07000 O ? A ? 221 1
   ATOM 2003 CB . . . SER A 222 ? 43.03000 15.54300 5.40800 1.000 18.40000 C ? A ? 221 1
   ATOM 2004 OG . . . SER A 222 ? 44.19800 16.18700 5.86300 1.000 17.26000 O ? A ? 221 1
   ATOM 2005 N . . . GLY A 223 ? 39.89800 15.10600 5.23100 1.000 15.78000 N ? A ? 222 1
   ATOM 2006 CA . . . GLY A 223 ? 38.78000 14.41000 4.61800 1.000 14.72000 C ? A ? 222 1
   ATOM 2007 C . . . GLY A 223 ? 37.73500 15.37700 4.12500 1.000 19.45000 C ? A ? 222 1
   ATOM 2008 O . . . GLY A 223 ? 37.13700 15.17700 3.05900 1.000 18.21000 O ? A ? 222 1
   ATOM 2009 N . . A THR A 224 ? 37.47800 16.42900 4.90400 0.410 17.95000 N ? A ? 223 1
   ATOM 2010 CA . . A THR A 224 ? 36.55100 17.47300 4.48700 0.410 18.89000 C ? A ? 223 1
   ATOM 2011 C . . A THR A 224 ? 36.97100 18.03400 3.14500 0.410 16.81000 C ? A ? 223 1
   ATOM 2012 O . . A THR A 224 ? 36.19600 18.04600 2.18200 0.410 18.61000 O ? A ? 223 1
   ATOM 2013 CB . . A THR A 224 ? 36.50600 18.59100 5.53300 0.410 19.88000 C ? A ? 223 1
   ATOM 2014 OG1 . . A THR A 224 ? 35.93800 18.09700 6.74900 0.410 22.92000 O ? A ? 223 1
   ATOM 2015 CG2 . . A THR A 224 ? 35.67700 19.79000 5.02400 0.410 17.85000 C ? A ? 223 1
   ATOM 2016 N . . B THR A 224 ? 37.53400 16.46100 4.86800 0.590 17.78000 N ? A ? 223 1
   ATOM 2017 CA . . B THR A 224 ? 36.54700 17.46300 4.49400 0.590 18.83000 C ? A ? 223 1
   ATOM 2018 C . . B THR A 224 ? 36.94200 18.12500 3.18700 0.590 16.70000 C ? A ? 223 1
   ATOM 2019 O . . B THR A 224 ? 36.11800 18.28200 2.28000 0.590 18.66000 O ? A ? 223 1
   ATOM 2020 CB . . B THR A 224 ? 36.41300 18.49200 5.62100 0.590 19.67000 C ? A ? 223 1
   ATOM 2021 OG1 . . B THR A 224 ? 36.09100 17.82300 6.84700 0.590 23.62000 O ? A ? 223 1
   ATOM 2022 CG2 . . B THR A 224 ? 35.32200 19.51500 5.30700 0.590 18.70000 C ? A ? 223 1
   ATOM 2023 N . . . PHE A 225 ? 38.21200 18.50300 3.06900 1.000 19.34000 N ? A ? 224 1
   ATOM 2024 CA . . . PHE A 225 ? 38.74500 19.04700 1.82100 1.000 19.93000 C ? A ? 224 1
   ATOM 2025 C . . . PHE A 225 ? 38.51400 18.10100 0.65000 1.000 22.19000 C ? A ? 224 1
   ATOM 2026 O . . . PHE A 225 ? 37.97400 18.49400 -0.39700 1.000 16.47000 O ? A ? 224 1
   ATOM 2027 CB . . . PHE A 225 ? 40.23000 19.29400 1.98800 1.000 16.24000 C ? A ? 224 1
   ATOM 2028 CG . . . PHE A 225 ? 40.87600 19.87900 0.78500 1.000 19.44000 C ? A ? 224 1
   ATOM 2029 CD1 . . . PHE A 225 ? 40.87300 21.25300 0.58600 1.000 19.64000 C ? A ? 224 1
   ATOM 2030 CD2 . . . PHE A 225 ? 41.51600 19.06800 -0.13500 1.000 19.94000 C ? A ? 224 1
   ATOM 2031 CE1 . . . PHE A 225 ? 41.49700 21.78100 -0.52800 1.000 18.60000 C ? A ? 224 1
   ATOM 2032 CE2 . . . PHE A 225 ? 42.12500 19.60100 -1.23400 1.000 21.07000 C ? A ? 224 1
   ATOM 2033 CZ . . . PHE A 225 ? 42.09900 20.96300 -1.43000 1.000 17.30000 C ? A ? 224 1
   ATOM 2034 N . . A CYS A 226 ? 38.90700 16.84100 0.79700 0.680 19.22000 N ? A ? 225 1
   ATOM 2035 CA . . A CYS A 226 ? 38.82000 15.93700 -0.34800 0.680 18.58000 C ? A ? 225 1
   ATOM 2036 C . . A CYS A 226 ? 37.37400 15.57400 -0.65900 0.680 17.28000 C ? A ? 225 1
   ATOM 2037 O . . A CYS A 226 ? 37.00800 15.43000 -1.83800 0.680 17.95000 O ? A ? 225 1
   ATOM 2038 CB . . A CYS A 226 ? 39.65000 14.69400 -0.09500 0.680 20.46000 C ? A ? 225 1
   ATOM 2039 SG . . A CYS A 226 ? 41.38800 15.09600 0.04400 0.680 20.34000 S ? A ? 225 1
   ATOM 2040 N . . B CYS A 226 ? 38.93700 16.84700 0.83100 0.320 19.38000 N ? A ? 225 1
   ATOM 2041 CA . . B CYS A 226 ? 38.86200 15.80900 -0.19200 0.320 19.19000 C ? A ? 225 1
   ATOM 2042 C . . B CYS A 226 ? 37.42300 15.54100 -0.61100 0.320 17.46000 C ? A ? 225 1
   ATOM 2043 O . . B CYS A 226 ? 37.11700 15.42100 -1.80600 0.320 18.23000 O ? A ? 225 1
   ATOM 2044 CB . . B CYS A 226 ? 39.50500 14.54400 0.38200 0.320 19.83000 C ? A ? 225 1
   ATOM 2045 SG . . B CYS A 226 ? 39.48500 13.13600 -0.67800 0.320 29.69000 S ? A ? 225 1
   ATOM 2046 N . . . LEU A 227 ? 36.53200 15.43700 0.37200 1.000 18.09000 N ? A ? 226 1
   ATOM 2047 CA . . . LEU A 227 ? 35.12700 15.11200 0.12300 1.000 22.30000 C ? A ? 226 1
   ATOM 2048 C . . . LEU A 227 ? 34.44500 16.20800 -0.68200 1.000 22.91000 C ? A ? 226 1
   ATOM 2049 O . . . LEU A 227 ? 33.76900 15.93800 -1.68800 1.000 16.56000 O ? A ? 226 1
   ATOM 2050 CB . . . LEU A 227 ? 34.40200 14.91300 1.44700 1.000 17.01000 C ? A ? 226 1
   ATOM 2051 CG . . . LEU A 227 ? 32.89600 14.62800 1.33600 1.000 20.67000 C ? A ? 226 1
   ATOM 2052 CD1 . . . LEU A 227 ? 32.60900 13.35600 0.55100 1.000 20.83000 C ? A ? 226 1
   ATOM 2053 CD2 . . . LEU A 227 ? 32.28900 14.57400 2.73000 1.000 24.48000 C ? A ? 226 1
   ATOM 2054 N . . . ALA A 228 ? 34.63500 17.46300 -0.26700 1.000 17.21000 N ? A ? 227 1
   ATOM 2055 CA . . . ALA A 228 ? 34.05200 18.58200 -1.00400 1.000 17.78000 C ? A ? 227 1
   ATOM 2056 C . . . ALA A 228 ? 34.56100 18.60500 -2.43600 1.000 15.54000 C ? A ? 227 1
   ATOM 2057 O . . . ALA A 228 ? 33.78500 18.75200 -3.38800 1.000 16.61000 O ? A ? 227 1
   ATOM 2058 CB . . . ALA A 228 ? 34.35200 19.90500 -0.29500 1.000 15.46000 C ? A ? 227 1
   ATOM 2059 N . . . ASP A 229 ? 35.86400 18.44500 -2.61200 1.000 19.82000 N ? A ? 228 1
   ATOM 2060 CA . . . ASP A 229 ? 36.42200 18.49000 -3.94900 1.000 17.14000 C ? A ? 228 1
   ATOM 2061 C . . . ASP A 229 ? 35.81300 17.41100 -4.83900 1.000 22.51000 C ? A ? 228 1
   ATOM 2062 O . . . ASP A 229 ? 35.41100 17.67800 -5.97400 1.000 19.04000 O ? A ? 228 1
   ATOM 2063 CB . . . ASP A 229 ? 37.93300 18.33400 -3.90700 1.000 17.55000 C ? A ? 228 1
   ATOM 2064 CG . . . ASP A 229 ? 38.55000 18.50000 -5.28100 1.000 20.04000 C ? A ? 228 1
   ATOM 2065 OD1 . . . ASP A 229 ? 38.29900 19.54500 -5.89700 1.000 18.59000 O ? A ? 228 1
   ATOM 2066 OD2 . . . ASP A 229 ? 39.27600 17.61500 -5.74700 1.000 18.48000 O ? A ? 228 1
   ATOM 2067 N . . . THR A 230 ? 35.80300 16.16900 -4.36000 1.000 16.45000 N ? A ? 229 1
   ATOM 2068 CA . . . THR A 230 ? 35.28800 15.06100 -5.16600 1.000 17.15000 C ? A ? 229 1
   ATOM 2069 C . . . THR A 230 ? 33.82400 15.25900 -5.50100 1.000 15.95000 C ? A ? 229 1
   ATOM 2070 O . . . THR A 230 ? 33.42300 15.05700 -6.64300 1.000 17.84000 O ? A ? 229 1
   ATOM 2071 CB . . . THR A 230 ? 35.51000 13.74300 -4.42100 1.000 23.21000 C ? A ? 229 1
   ATOM 2072 OG1 . . . THR A 230 ? 36.90300 13.43800 -4.47500 1.000 22.24000 O ? A ? 229 1
   ATOM 2073 CG2 . . . THR A 230 ? 34.75000 12.56600 -5.06700 1.000 19.94000 C ? A ? 229 1
   ATOM 2074 N . . . CYS A 231 ? 33.01100 15.67800 -4.52500 1.000 16.59000 N ? A ? 230 1
   ATOM 2075 CA . . . CYS A 231 ? 31.59300 15.88000 -4.79200 1.000 19.19000 C ? A ? 230 1
   ATOM 2076 C . . . CYS A 231 ? 31.37500 16.93800 -5.85800 1.000 26.62000 C ? A ? 230 1
   ATOM 2077 O . . . CYS A 231 ? 30.48900 16.80900 -6.70700 1.000 18.22000 O ? A ? 230 1
   ATOM 2078 CB . . . CYS A 231 ? 30.86400 16.28900 -3.52300 1.000 19.05000 C ? A ? 230 1
   ATOM 2079 SG . . . CYS A 231 ? 30.68000 14.96300 -2.34500 1.000 20.13000 S ? A ? 230 1
   ATOM 2080 N . . . LEU A 232 ? 32.14700 18.01000 -5.80100 1.000 17.32000 N ? A ? 231 1
   ATOM 2081 CA . . . LEU A 232 ? 32.01500 19.06900 -6.78900 1.000 15.11000 C ? A ? 231 1
   ATOM 2082 C . . . LEU A 232 ? 32.44800 18.57900 -8.16300 1.000 19.90000 C ? A ? 231 1
   ATOM 2083 O . . . LEU A 232 ? 31.85000 18.94500 -9.17500 1.000 20.03000 O ? A ? 231 1
   ATOM 2084 CB . . . LEU A 232 ? 32.83300 20.28500 -6.34800 1.000 13.87000 C ? A ? 231 1
   ATOM 2085 CG . . . LEU A 232 ? 32.19100 21.02000 -5.16100 1.000 18.04000 C ? A ? 231 1
   ATOM 2086 CD1 . . . LEU A 232 ? 33.11100 22.10600 -4.65100 1.000 22.33000 C ? A ? 231 1
   ATOM 2087 CD2 . . . LEU A 232 ? 30.86300 21.63100 -5.54300 1.000 20.44000 C ? A ? 231 1
   ATOM 2088 N . . . LEU A 233 ? 33.48000 17.74100 -8.21800 1.000 17.97000 N ? A ? 232 1
   ATOM 2089 CA . . . LEU A 233 ? 33.92200 17.20800 -9.50200 1.000 18.94000 C ? A ? 232 1
   ATOM 2090 C . . . LEU A 233 ? 32.88300 16.25200 -10.09800 1.000 18.72000 C ? A ? 232 1
   ATOM 2091 O . . . LEU A 233 ? 32.59600 16.31300 -11.30400 1.000 21.46000 O ? A ? 232 1
   ATOM 2092 CB . . . LEU A 233 ? 35.28900 16.52100 -9.32000 1.000 20.85000 C ? A ? 232 1
   ATOM 2093 CG . . . LEU A 233 ? 36.02000 15.93500 -10.52200 1.000 30.94000 C ? A ? 232 1
   ATOM 2094 CD1 . . . LEU A 233 ? 36.27500 17.02500 -11.52900 1.000 36.94000 C ? A ? 232 1
   ATOM 2095 CD2 . . . LEU A 233 ? 37.35100 15.29800 -10.04600 1.000 32.80000 C ? A ? 232 1
   ATOM 2096 N . . . LEU A 234 ? 32.27900 15.38800 -9.27300 1.000 20.36000 N ? A ? 233 1
   ATOM 2097 CA . . . LEU A 234 ? 31.23500 14.49800 -9.77500 1.000 23.88000 C ? A ? 233 1
   ATOM 2098 C . . . LEU A 234 ? 30.08200 15.30000 -10.35000 1.000 28.21000 C ? A ? 233 1
   ATOM 2099 O . . . LEU A 234 ? 29.59800 15.02800 -11.45200 1.000 26.23000 O ? A ? 233 1
   ATOM 2100 CB . . . LEU A 234 ? 30.72900 13.59300 -8.66300 1.000 18.91000 C ? A ? 233 1
   ATOM 2101 CG . . . LEU A 234 ? 31.70000 12.52400 -8.15000 1.000 23.84000 C ? A ? 233 1
   ATOM 2102 CD1 . . . LEU A 234 ? 31.26000 12.00400 -6.78200 1.000 27.17000 C ? A ? 233 1
   ATOM 2103 CD2 . . . LEU A 234 ? 31.75000 11.38700 -9.15500 1.000 33.47000 C ? A ? 233 1
   ATOM 2104 N . . . MET A 235 ? 29.61000 16.28100 -9.59100 1.000 23.24000 N ? A ? 234 1
   ATOM 2105 CA . . . MET A 235 ? 28.56600 17.18100 -10.06400 1.000 21.45000 C ? A ? 234 1
   ATOM 2106 C . . . MET A 235 ? 28.94800 17.84800 -11.38400 1.000 23.77000 C ? A ? 234 1
   ATOM 2107 O . . . MET A 235 ? 28.09800 18.04800 -12.26400 1.000 30.50000 O ? A ? 234 1
   ATOM 2108 CB . . . MET A 235 ? 28.31800 18.22600 -8.98000 1.000 22.99000 C ? A ? 234 1
   ATOM 2109 CG . . . MET A 235 ? 27.25700 19.21400 -9.27700 1.000 42.89000 C ? A ? 234 1
   ATOM 2110 SD . . . MET A 235 ? 27.16900 20.40000 -7.91700 1.000 38.20000 S ? A ? 234 1
   ATOM 2111 CE . . . MET A 235 ? 26.96600 19.27400 -6.51400 1.000 25.75000 C ? A ? 234 1
   ATOM 2112 N . . . ASP A 236 ? 30.20200 18.25300 -11.50500 1.000 26.91000 N ? A ? 235 1
   ATOM 2113 CA . . . ASP A 236 ? 30.70600 18.92500 -12.70300 1.000 28.11000 C ? A ? 235 1
   ATOM 2114 C . . . ASP A 236 ? 30.67700 17.99400 -13.91500 1.000 37.94000 C ? A ? 235 1
   ATOM 2115 O . . . ASP A 236 ? 30.31500 18.40300 -15.02700 1.000 31.12000 O ? A ? 235 1
   ATOM 2116 CB . . . ASP A 236 ? 32.14000 19.39100 -12.41000 1.000 31.99000 C ? A ? 235 1
   ATOM 2117 CG . . . ASP A 236 ? 32.55100 20.61800 -13.17900 1.000 31.01000 C ? A ? 235 1
   ATOM 2118 OD1 . . . ASP A 236 ? 31.73900 21.12800 -13.94200 1.000 28.95000 O ? A ? 235 1
   ATOM 2119 OD2 . . . ASP A 236 ? 33.71200 21.05400 -13.01300 1.000 28.90000 O ? A ? 235 1
   ATOM 2120 N . . . LYS A 237 ? 31.02700 16.73000 -13.71100 1.000 35.51000 N ? A ? 236 1
   ATOM 2121 CA . . . LYS A 237 ? 31.16300 15.79500 -14.82400 1.000 38.13000 C ? A ? 236 1
   ATOM 2122 C . . . LYS A 237 ? 29.83200 15.55900 -15.51800 1.000 32.01000 C ? A ? 236 1
   ATOM 2123 O . . . LYS A 237 ? 29.78100 15.41500 -16.74700 1.000 32.45000 O ? A ? 236 1
   ATOM 2124 CB . . . LYS A 237 ? 31.74300 14.47300 -14.30800 1.000 39.35000 C ? A ? 236 1
   ATOM 2125 CG . . . LYS A 237 ? 32.20800 13.50100 -15.37400 1.000 63.50000 C ? A ? 236 1
   ATOM 2126 CD . . . LYS A 237 ? 33.04600 12.37100 -14.76100 1.000 87.92000 C ? A ? 236 1
   ATOM 2127 CE . . . LYS A 237 ? 32.28100 11.54500 -13.71200 1.000 78.08000 C ? A ? 236 1
   ATOM 2128 NZ . . . LYS A 237 ? 31.29900 10.57500 -14.29900 1.000 77.24000 N ? A ? 236 1
   ATOM 2129 N . . . ARG A 238 ? 28.74200 15.56500 -14.77300 1.000 35.79000 N ? A ? 237 1
   ATOM 2130 CA . . . ARG A 238 ? 27.44400 15.27900 -15.35500 1.000 40.97000 C ? A ? 237 1
   ATOM 2131 C . . . ARG A 238 ? 26.45700 16.42300 -15.23900 1.000 35.72000 C ? A ? 237 1
   ATOM 2132 O . . . ARG A 238 ? 25.30700 16.26900 -15.66500 1.000 33.79000 O ? A ? 237 1
   ATOM 2133 CB . . . ARG A 238 ? 26.85500 14.01400 -14.72500 1.000 67.91000 C ? A ? 237 1
   ATOM 2134 CG . . . ARG A 238 ? 26.99800 13.90900 -13.21300 1.000 56.32000 C ? A ? 237 1
   ATOM 2135 CD . . . ARG A 238 ? 27.39400 12.48000 -12.84500 1.000 59.33000 C ? A ? 237 1
   ATOM 2136 NE . . . ARG A 238 ? 27.10800 12.16100 -11.45200 1.000 72.65000 N ? A ? 237 1
   ATOM 2137 CZ . . . ARG A 238 ? 27.68700 11.17700 -10.77500 1.000 58.34000 C ? A ? 237 1
   ATOM 2138 NH1 . . . ARG A 238 ? 28.59700 10.41500 -11.35900 1.000 66.62000 N ? A ? 237 1
   ATOM 2139 NH2 . . . ARG A 238 ? 27.35300 10.95500 -9.51300 1.000 53.98000 N ? A ? 237 1
   ATOM 2140 N . . . LYS A 239 ? 26.87500 17.57400 -14.70500 1.000 25.44000 N ? A ? 238 1
   ATOM 2141 CA . . . LYS A 239 ? 25.98400 18.71500 -14.47200 1.000 22.30000 C ? A ? 238 1
   ATOM 2142 C . . . LYS A 239 ? 24.68400 18.30700 -13.80200 1.000 35.75000 C ? A ? 238 1
   ATOM 2143 O . . . LYS A 239 ? 23.59800 18.78100 -14.13900 1.000 34.17000 O ? A ? 238 1
   ATOM 2144 CB . . . LYS A 239 ? 25.72500 19.43900 -15.78200 1.000 37.31000 C ? A ? 238 1
   ATOM 2145 CG . . . LYS A 239 ? 26.98600 19.98700 -16.39800 1.000 27.69000 C ? A ? 238 1
   ATOM 2146 CD . . . LYS A 239 ? 27.53400 21.13200 -15.59500 1.000 28.75000 C ? A ? 238 1
   ATOM 2147 CE . . . LYS A 239 ? 28.81100 21.58900 -16.19800 1.000 35.77000 C ? A ? 238 1
   ATOM 2148 NZ . . . LYS A 239 ? 29.34000 22.75400 -15.49700 1.000 27.68000 N ? A ? 238 1
   ATOM 2149 N . . A ASP A 240 ? 24.80600 17.46800 -12.78700 0.660 31.91000 N ? A ? 239 1
   ATOM 2150 CA . . A ASP A 240 ? 23.64800 16.84300 -12.15300 0.660 36.51000 C ? A ? 239 1
   ATOM 2151 C . . A ASP A 240 ? 23.84700 16.80600 -10.64200 0.660 38.17000 C ? A ? 239 1
   ATOM 2152 O . . A ASP A 240 ? 24.17600 15.76300 -10.07100 0.660 33.87000 O ? A ? 239 1
   ATOM 2153 CB . . A ASP A 240 ? 23.44600 15.44500 -12.72800 0.660 34.75000 C ? A ? 239 1
   ATOM 2154 CG . . A ASP A 240 ? 22.12300 14.84900 -12.36600 0.660 39.71000 C ? A ? 239 1
   ATOM 2155 OD1 . . A ASP A 240 ? 21.40300 15.46800 -11.56000 0.660 38.11000 O ? A ? 239 1
   ATOM 2156 OD2 . . A ASP A 240 ? 21.82600 13.75300 -12.89800 0.660 36.96000 O ? A ? 239 1
   ATOM 2157 N . . B ASP A 240 ? 24.78000 17.38400 -12.85100 0.340 32.13000 N ? A ? 239 1
   ATOM 2158 CA . . B ASP A 240 ? 23.60500 16.86900 -12.15300 0.340 36.53000 C ? A ? 239 1
   ATOM 2159 C . . B ASP A 240 ? 23.88900 16.83500 -10.65800 0.340 38.14000 C ? A ? 239 1
   ATOM 2160 O . . B ASP A 240 ? 24.33900 15.81600 -10.12100 0.340 34.51000 O ? A ? 239 1
   ATOM 2161 CB . . B ASP A 240 ? 23.22000 15.49000 -12.66700 0.340 34.68000 C ? A ? 239 1
   ATOM 2162 CG . . B ASP A 240 ? 21.93500 14.99300 -12.05900 0.340 37.86000 C ? A ? 239 1
   ATOM 2163 OD1 . . B ASP A 240 ? 21.29900 15.77200 -11.31900 0.340 39.36000 O ? A ? 239 1
   ATOM 2164 OD2 . . B ASP A 240 ? 21.56700 13.83000 -12.32100 0.340 40.17000 O ? A ? 239 1
   ATOM 2165 N . . . PRO A 241 ? 23.62800 17.93300 -9.95500 1.000 34.60000 N ? A ? 240 1
   ATOM 2166 CA . . . PRO A 241 ? 23.79600 17.92700 -8.49200 1.000 37.92000 C ? A ? 240 1
   ATOM 2167 C . . . PRO A 241 ? 23.02500 16.82800 -7.80000 1.000 39.58000 C ? A ? 240 1
   ATOM 2168 O . . . PRO A 241 ? 23.52400 16.24000 -6.83100 1.000 36.24000 O ? A ? 240 1
   ATOM 2169 CB . . . PRO A 241 ? 23.28500 19.31500 -8.07200 1.000 43.02000 C ? A ? 240 1
   ATOM 2170 CG . . . PRO A 241 ? 23.36400 20.15900 -9.29700 1.000 34.21000 C ? A ? 240 1
   ATOM 2171 CD . . . PRO A 241 ? 23.19200 19.24300 -10.47000 1.000 38.95000 C ? A ? 240 1
   ATOM 2172 N . . . SER A 242 ? 21.82700 16.51100 -8.29000 1.000 36.41000 N ? A ? 241 1
   ATOM 2173 CA . . . SER A 242 ? 20.96000 15.56800 -7.60000 1.000 44.45000 C ? A ? 241 1
   ATOM 2174 C . . . SER A 242 ? 21.52000 14.16300 -7.63000 1.000 32.63000 C ? A ? 241 1
   ATOM 2175 O . . . SER A 242 ? 21.13500 13.33600 -6.80400 1.000 44.85000 O ? A ? 241 1
   ATOM 2176 CB . . . SER A 242 ? 19.55100 15.59400 -8.21900 1.000 43.00000 C ? A ? 241 1
   ATOM 2177 OG . . . SER A 242 ? 18.87600 16.78600 -7.84900 1.000 62.21000 O ? A ? 241 1
   ATOM 2178 N . . . SER A 243 ? 22.42400 13.88100 -8.55000 1.000 34.00000 N ? A ? 242 1
   ATOM 2179 CA . . . SER A 243 ? 23.02800 12.56800 -8.63500 1.000 35.99000 C ? A ? 242 1
   ATOM 2180 C . . . SER A 243 ? 24.14400 12.35400 -7.62500 1.000 33.45000 C ? A ? 242 1
   ATOM 2181 O . . . SER A 243 ? 24.66200 11.24200 -7.54400 1.000 31.85000 O ? A ? 242 1
   ATOM 2182 CB . . . SER A 243 ? 23.60100 12.34800 -10.03200 1.000 38.08000 C ? A ? 242 1
   ATOM 2183 OG . . . SER A 243 ? 24.78100 13.10500 -10.22700 1.000 38.42000 O ? A ? 242 1
   ATOM 2184 N . . . VAL A 244 ? 24.55500 13.37900 -6.88500 1.000 30.34000 N ? A ? 243 1
   ATOM 2185 CA . . . VAL A 244 ? 25.67900 13.26700 -5.95200 1.000 30.93000 C ? A ? 243 1
   ATOM 2186 C . . . VAL A 244 ? 25.14400 12.97000 -4.55600 1.000 24.67000 C ? A ? 243 1
   ATOM 2187 O . . . VAL A 244 ? 24.40600 13.77700 -3.97300 1.000 28.61000 O ? A ? 243 1
   ATOM 2188 CB . . . VAL A 244 ? 26.53600 14.54100 -5.95600 1.000 34.23000 C ? A ? 243 1
   ATOM 2189 CG1 . . . VAL A 244 ? 27.66300 14.42800 -4.92500 1.000 30.19000 C ? A ? 243 1
   ATOM 2190 CG2 . . . VAL A 244 ? 27.10100 14.77000 -7.34000 1.000 33.84000 C ? A ? 243 1
   ATOM 2191 N . . . ASP A 245 ? 25.53500 11.82100 -4.02500 1.000 25.35000 N ? A ? 244 1
   ATOM 2192 CA . . . ASP A 245 ? 25.18000 11.35600 -2.68000 1.000 25.56000 C ? A ? 244 1
   ATOM 2193 C . . . ASP A 245 ? 26.43300 11.51400 -1.80900 1.000 21.58000 C ? A ? 244 1
   ATOM 2194 O . . . ASP A 245 ? 27.34500 10.68300 -1.85600 1.000 23.34000 O ? A ? 244 1
   ATOM 2195 CB . . . ASP A 245 ? 24.70400 9.91700 -2.76100 1.000 26.88000 C ? A ? 244 1
   ATOM 2196 CG . . . ASP A 245 ? 24.20500 9.36800 -1.44600 1.000 38.45000 C ? A ? 244 1
   ATOM 2197 OD1 . . . ASP A 245 ? 24.59800 9.84700 -0.36300 1.000 32.19000 O ? A ? 244 1
   ATOM 2198 OD2 . . . ASP A 245 ? 23.41900 8.40400 -1.51700 1.000 46.20000 O ? A ? 244 1
   ATOM 2199 N . . A ILE A 246 ? 26.45200 12.58500 -1.01200 0.740 25.57000 N ? A ? 245 1
   ATOM 2200 CA . . A ILE A 246 ? 27.65200 12.95000 -0.26300 0.740 23.90000 C ? A ? 245 1
   ATOM 2201 C . . A ILE A 246 ? 28.07200 11.81300 0.65600 0.740 20.73000 C ? A ? 245 1
   ATOM 2202 O . . A ILE A 246 ? 29.24300 11.43000 0.68900 0.740 18.48000 O ? A ? 245 1
   ATOM 2203 CB . . A ILE A 246 ? 27.41100 14.25400 0.52000 0.740 24.09000 C ? A ? 245 1
   ATOM 2204 CG1 . . A ILE A 246 ? 27.17700 15.42100 -0.44900 0.740 24.36000 C ? A ? 245 1
   ATOM 2205 CG2 . . A ILE A 246 ? 28.57800 14.54600 1.44700 0.740 27.90000 C ? A ? 245 1
   ATOM 2206 CD1 . . A ILE A 246 ? 26.87300 16.74900 0.23500 0.740 32.56000 C ? A ? 245 1
   ATOM 2207 N . . B ILE A 246 ? 26.49800 12.59400 -1.03000 0.260 25.76000 N ? A ? 245 1
   ATOM 2208 CA . . B ILE A 246 ? 27.75900 12.92000 -0.36200 0.260 24.03000 C ? A ? 245 1
   ATOM 2209 C . . B ILE A 246 ? 28.08900 11.90900 0.73100 0.260 21.16000 C ? A ? 245 1
   ATOM 2210 O . . B ILE A 246 ? 29.26000 11.72900 1.08100 0.260 20.60000 O ? A ? 245 1
   ATOM 2211 CB . . B ILE A 246 ? 27.71900 14.35500 0.19500 0.260 24.39000 C ? A ? 245 1
   ATOM 2212 CG1 . . B ILE A 246 ? 29.05600 14.71000 0.84800 0.260 26.15000 C ? A ? 245 1
   ATOM 2213 CG2 . . B ILE A 246 ? 26.59900 14.50400 1.19200 0.260 27.47000 C ? A ? 245 1
   ATOM 2214 CD1 . . B ILE A 246 ? 29.21300 16.19100 1.18000 0.260 27.03000 C ? A ? 245 1
   ATOM 2215 N . . A LYS A 247 ? 27.11500 11.25900 1.41600 0.740 21.89000 N ? A ? 246 1
   ATOM 2216 CA . . A LYS A 247 ? 27.42000 10.17500 2.34800 0.740 25.42000 C ? A ? 246 1
   ATOM 2217 C . . A LYS A 247 ? 28.03100 8.98900 1.62400 0.740 21.41000 C ? A ? 246 1
   ATOM 2218 O . . A LYS A 247 ? 29.01600 8.41200 2.09500 0.740 20.98000 O ? A ? 246 1
   ATOM 2219 CB . . A LYS A 247 ? 26.15600 9.75000 3.09500 0.740 29.61000 C ? A ? 246 1
   ATOM 2220 CG . . A LYS A 247 ? 25.52200 10.87400 3.90100 0.740 37.96000 C ? A ? 246 1
   ATOM 2221 CD . . A LYS A 247 ? 24.19300 10.44600 4.56000 0.740 48.21000 C ? A ? 246 1
   ATOM 2222 CE . . A LYS A 247 ? 23.10100 10.15000 3.52400 0.740 45.02000 C ? A ? 246 1
   ATOM 2223 NZ . . A LYS A 247 ? 21.89400 9.51200 4.11400 0.740 69.42000 N ? A ? 246 1
   ATOM 2224 N . . B LYS A 247 ? 27.08100 11.24200 1.29800 0.260 22.51000 N ? A ? 246 1
   ATOM 2225 CA . . B LYS A 247 ? 27.35600 10.21700 2.30100 0.260 25.66000 C ? A ? 246 1
   ATOM 2226 C . . B LYS A 247 ? 27.96300 8.98000 1.65500 0.260 21.74000 C ? A ? 246 1
   ATOM 2227 O . . B LYS A 247 ? 28.86800 8.35500 2.21800 0.260 21.88000 O ? A ? 246 1
   ATOM 2228 CB . . B LYS A 247 ? 26.07300 9.86700 3.05400 0.260 30.12000 C ? A ? 246 1
   ATOM 2229 CG . . B LYS A 247 ? 25.37500 11.08600 3.64700 0.260 37.72000 C ? A ? 246 1
   ATOM 2230 CD . . B LYS A 247 ? 24.09800 10.72900 4.41400 0.260 46.72000 C ? A ? 246 1
   ATOM 2231 CE . . B LYS A 247 ? 23.08300 9.98900 3.54500 0.260 45.34000 C ? A ? 246 1
   ATOM 2232 NZ . . B LYS A 247 ? 22.83100 10.66900 2.24000 0.260 39.89000 N ? A ? 246 1
   ATOM 2233 N . . . LYS A 248 ? 27.48500 8.62300 0.46300 1.000 22.04000 N ? A ? 247 1
   ATOM 2234 CA . . . LYS A 248 ? 28.06100 7.49700 -0.26700 1.000 23.75000 C ? A ? 247 1
   ATOM 2235 C . . . LYS A 248 ? 29.45700 7.82700 -0.74100 1.000 24.57000 C ? A ? 247 1
   ATOM 2236 O . . . LYS A 248 ? 30.32900 6.96100 -0.75000 1.000 19.82000 O ? A ? 247 1
   ATOM 2237 CB . . . LYS A 248 ? 27.19900 7.10900 -1.47600 1.000 28.19000 C ? A ? 247 1
   ATOM 2238 CG . . . LYS A 248 ? 25.99200 6.29300 -1.12000 1.000 39.49000 C ? A ? 247 1
   ATOM 2239 CD . . . LYS A 248 ? 25.27600 5.81900 -2.38500 1.000 55.99000 C ? A ? 247 1
   ATOM 2240 CE . . . LYS A 248 ? 23.93500 5.14300 -2.08800 1.000 68.95000 C ? A ? 247 1
   ATOM 2241 NZ . . . LYS A 248 ? 23.30200 4.65000 -3.35700 1.000 79.03000 N ? A ? 247 1
   ATOM 2242 N . . . VAL A 249 ? 29.68600 9.07200 -1.16700 1.000 19.07000 N ? A ? 248 1
   ATOM 2243 CA . . . VAL A 249 ? 31.03300 9.45300 -1.56100 1.000 19.93000 C ? A ? 248 1
   ATOM 2244 C . . . VAL A 249 ? 31.97300 9.31800 -0.37400 1.000 18.46000 C ? A ? 248 1
   ATOM 2245 O . . . VAL A 249 ? 33.10100 8.82700 -0.50200 1.000 19.22000 O ? A ? 248 1
   ATOM 2246 CB . . . VAL A 249 ? 31.05100 10.88400 -2.13400 1.000 20.59000 C ? A ? 248 1
   ATOM 2247 CG1 . . . VAL A 249 ? 32.48200 11.31600 -2.42600 1.000 16.98000 C ? A ? 248 1
   ATOM 2248 CG2 . . . VAL A 249 ? 30.23000 10.96300 -3.42100 1.000 23.81000 C ? A ? 248 1
   ATOM 2249 N . . . LEU A 250 ? 31.53200 9.77300 0.79100 1.000 16.87000 N ? A ? 249 1
   ATOM 2250 CA . . . LEU A 250 ? 32.36200 9.67800 1.98900 1.000 19.00000 C ? A ? 249 1
   ATOM 2251 C . . . LEU A 250 ? 32.66500 8.23100 2.34400 1.000 20.99000 C ? A ? 249 1
   ATOM 2252 O . . . LEU A 250 ? 33.81000 7.88000 2.64900 1.000 18.21000 O ? A ? 249 1
   ATOM 2253 CB . . . LEU A 250 ? 31.66000 10.39000 3.14100 1.000 16.11000 C ? A ? 249 1
   ATOM 2254 CG . . . LEU A 250 ? 32.37900 10.36000 4.50000 1.000 21.64000 C ? A ? 249 1
   ATOM 2255 CD1 . . . LEU A 250 ? 33.85200 10.73400 4.31600 1.000 23.05000 C ? A ? 249 1
   ATOM 2256 CD2 . . . LEU A 250 ? 31.71300 11.29600 5.51100 1.000 20.82000 C ? A ? 249 1
   ATOM 2257 N . . . LEU A 251 ? 31.65800 7.36400 2.28900 1.000 19.40000 N ? A ? 250 1
   ATOM 2258 CA . . . LEU A 251 ? 31.91400 5.94700 2.54000 1.000 20.68000 C ? A ? 250 1
   ATOM 2259 C . . . LEU A 251 ? 32.88500 5.37900 1.52700 1.000 18.73000 C ? A ? 250 1
   ATOM 2260 O . . . LEU A 251 ? 33.74100 4.55800 1.87400 1.000 18.32000 O ? A ? 250 1
   ATOM 2261 CB . . . LEU A 251 ? 30.58800 5.17000 2.54700 1.000 20.60000 C ? A ? 250 1
   ATOM 2262 CG . . . LEU A 251 ? 29.84100 5.41500 3.86600 1.000 22.41000 C ? A ? 250 1
   ATOM 2263 CD1 . . . LEU A 251 ? 28.37900 5.00000 3.70000 1.000 36.40000 C ? A ? 250 1
   ATOM 2264 CD2 . . . LEU A 251 ? 30.47800 4.67200 5.05400 1.000 27.05000 C ? A ? 250 1
   ATOM 2265 N . . A GLU A 252 ? 32.77800 5.80400 0.26600 0.520 19.75000 N ? A ? 251 1
   ATOM 2266 CA . . A GLU A 252 ? 33.74300 5.36700 -0.73100 0.520 19.83000 C ? A ? 251 1
   ATOM 2267 C . . A GLU A 252 ? 35.15400 5.79900 -0.34100 0.520 19.66000 C ? A ? 251 1
   ATOM 2268 O . . A GLU A 252 ? 36.09200 4.99600 -0.35700 0.520 14.87000 O ? A ? 251 1
   ATOM 2269 CB . . A GLU A 252 ? 33.34300 5.91400 -2.10300 0.520 16.89000 C ? A ? 251 1
   ATOM 2270 CG . . A GLU A 252 ? 34.20600 5.44900 -3.25200 0.520 22.06000 C ? A ? 251 1
   ATOM 2271 CD . . A GLU A 252 ? 34.12500 3.95400 -3.49600 0.520 26.56000 C ? A ? 251 1
   ATOM 2272 OE1 . . A GLU A 252 ? 33.16300 3.31200 -3.00800 0.520 21.63000 O ? A ? 251 1
   ATOM 2273 OE2 . . A GLU A 252 ? 35.03700 3.43400 -4.17800 0.520 24.86000 O ? A ? 251 1
   ATOM 2274 N . . B GLU A 252 ? 32.78100 5.79800 0.25500 0.480 19.76000 N ? A ? 251 1
   ATOM 2275 CA . . B GLU A 252 ? 33.71500 5.30400 -0.75300 0.480 19.92000 C ? A ? 251 1
   ATOM 2276 C . . B GLU A 252 ? 35.13900 5.75200 -0.45000 0.480 19.65000 C ? A ? 251 1
   ATOM 2277 O . . B GLU A 252 ? 36.09500 5.00600 -0.67800 0.480 15.25000 O ? A ? 251 1
   ATOM 2278 CB . . B GLU A 252 ? 33.29300 5.76500 -2.15600 0.480 17.01000 C ? A ? 251 1
   ATOM 2279 CG . . B GLU A 252 ? 34.31400 5.48500 -3.28800 0.480 22.15000 C ? A ? 251 1
   ATOM 2280 CD . . B GLU A 252 ? 34.47400 4.00300 -3.63900 0.480 27.15000 C ? A ? 251 1
   ATOM 2281 OE1 . . B GLU A 252 ? 33.44500 3.30100 -3.68500 0.480 22.94000 O ? A ? 251 1
   ATOM 2282 OE2 . . B GLU A 252 ? 35.62400 3.55000 -3.88700 0.480 18.76000 O ? A ? 251 1
   ATOM 2283 N . . A MET A 253 ? 35.31600 7.06400 0.04700 0.520 18.59000 N ? A ? 252 1
   ATOM 2284 CA . . A MET A 253 ? 36.63400 7.54300 0.45700 0.520 17.99000 C ? A ? 252 1
   ATOM 2285 C . . A MET A 253 ? 37.17500 6.75500 1.63700 0.520 14.09000 C ? A ? 252 1
   ATOM 2286 O . . A MET A 253 ? 38.37600 6.45800 1.69600 0.520 17.61000 O ? A ? 252 1
   ATOM 2287 CB . . A MET A 253 ? 36.56200 9.02700 0.80900 0.520 17.94000 C ? A ? 252 1
   ATOM 2288 CG . . A MET A 253 ? 35.99900 9.86000 -0.29700 0.520 15.80000 C ? A ? 252 1
   ATOM 2289 SD . . A MET A 253 ? 36.22600 11.63000 -0.08000 0.520 26.78000 S ? A ? 252 1
   ATOM 2290 CE . . A MET A 253 ? 36.79400 12.02900 -1.71400 0.520 22.19000 C ? A ? 252 1
   ATOM 2291 N . . B MET A 253 ? 35.30300 6.97400 0.04900 0.480 18.66000 N ? A ? 252 1
   ATOM 2292 CA . . B MET A 253 ? 36.63700 7.44000 0.40900 0.480 17.91000 C ? A ? 252 1
   ATOM 2293 C . . B MET A 253 ? 37.17600 6.70500 1.62200 0.480 14.17000 C ? A ? 252 1
   ATOM 2294 O . . B MET A 253 ? 38.37800 6.41800 1.69900 0.480 17.62000 O ? A ? 252 1
   ATOM 2295 CB . . B MET A 253 ? 36.60600 8.93100 0.69100 0.480 18.01000 C ? A ? 252 1
   ATOM 2296 CG . . B MET A 253 ? 36.98300 9.77700 -0.47000 0.480 20.22000 C ? A ? 252 1
   ATOM 2297 SD . . B MET A 253 ? 37.13000 11.46200 0.13100 0.480 28.30000 S ? A ? 252 1
   ATOM 2298 CE . . B MET A 253 ? 35.43800 11.73900 0.61000 0.480 15.99000 C ? A ? 252 1
   ATOM 2299 N . . . ARG A 254 ? 36.30500 6.38200 2.57800 1.000 14.33000 N ? A ? 253 1
   ATOM 2300 CA . . . ARG A 254 ? 36.73900 5.64900 3.76600 1.000 19.79000 C ? A ? 253 1
   ATOM 2301 C . . . ARG A 254 ? 37.11500 4.20400 3.46700 1.000 19.85000 C ? A ? 253 1
   ATOM 2302 O . . . ARG A 254 ? 37.67800 3.52200 4.33400 1.000 18.01000 O ? A ? 253 1
   ATOM 2303 CB . . . ARG A 254 ? 35.65500 5.68000 4.82900 1.000 20.21000 C ? A ? 253 1
   ATOM 2304 CG . . . ARG A 254 ? 35.63500 6.97000 5.63500 1.000 18.39000 C ? A ? 253 1
   ATOM 2305 CD . . . ARG A 254 ? 34.63300 6.90700 6.77400 1.000 20.49000 C ? A ? 253 1
   ATOM 2306 NE . . . ARG A 254 ? 34.66900 8.06800 7.69400 1.000 22.06000 N ? A ? 253 1
   ATOM 2307 CZ . . . ARG A 254 ? 34.56100 8.00800 9.01900 1.000 24.41000 C ? A ? 253 1
   ATOM 2308 NH1 . . . ARG A 254 ? 34.48400 6.83600 9.64400 1.000 23.02000 N ? A ? 253 1
   ATOM 2309 NH2 . . . ARG A 254 ? 34.55200 9.12200 9.74300 1.000 16.07000 N ? A ? 253 1
   ATOM 2310 N . . . LYS A 255 ? 36.93300 3.75500 2.23300 1.000 15.80000 N ? A ? 254 1
   ATOM 2311 CA . . . LYS A 255 ? 37.53900 2.48500 1.86600 1.000 16.82000 C ? A ? 254 1
   ATOM 2312 C . . . LYS A 255 ? 39.04200 2.58700 1.78000 1.000 18.12000 C ? A ? 254 1
   ATOM 2313 O . . . LYS A 255 ? 39.72400 1.55500 1.83000 1.000 17.77000 O ? A ? 254 1
   ATOM 2314 CB . . . LYS A 255 ? 37.00300 2.00600 0.52900 1.000 18.50000 C ? A ? 254 1
   ATOM 2315 CG . . . LYS A 255 ? 35.49000 1.76900 0.51600 1.000 18.76000 C ? A ? 254 1
   ATOM 2316 CD . . . LYS A 255 ? 35.04200 1.35000 -0.88400 1.000 17.98000 C ? A ? 254 1
   ATOM 2317 CE . . . LYS A 255 ? 33.53900 1.05700 -0.93800 1.000 23.90000 C ? A ? 254 1
   ATOM 2318 NZ . . . LYS A 255 ? 33.18700 0.70900 -2.35500 1.000 25.86000 N ? A ? 254 1
   ATOM 2319 N . . . PHE A 256 ? 39.57300 3.80500 1.63800 1.000 17.15000 N ? A ? 255 1
   ATOM 2320 CA . . . PHE A 256 ? 40.98600 4.02700 1.38400 1.000 14.77000 C ? A ? 255 1
   ATOM 2321 C . . . PHE A 256 ? 41.73800 4.60900 2.56900 1.000 15.60000 C ? A ? 255 1
   ATOM 2322 O . . . PHE A 256 ? 42.94900 4.41900 2.66300 1.000 16.91000 O ? A ? 255 1
   ATOM 2323 CB . . . PHE A 256 ? 41.15200 4.96300 0.19200 1.000 16.22000 C ? A ? 255 1
   ATOM 2324 CG . . . PHE A 256 ? 40.55600 4.41600 -1.09000 1.000 16.86000 C ? A ? 255 1
   ATOM 2325 CD1 . . . PHE A 256 ? 41.28400 3.57700 -1.89600 1.000 19.70000 C ? A ? 255 1
   ATOM 2326 CD2 . . . PHE A 256 ? 39.27200 4.73800 -1.45800 1.000 17.40000 C ? A ? 255 1
   ATOM 2327 CE1 . . . PHE A 256 ? 40.71900 3.04400 -3.07300 1.000 21.75000 C ? A ? 255 1
   ATOM 2328 CE2 . . . PHE A 256 ? 38.71200 4.21400 -2.60800 1.000 22.77000 C ? A ? 255 1
   ATOM 2329 CZ . . . PHE A 256 ? 39.44400 3.37600 -3.41500 1.000 19.66000 C ? A ? 255 1
   ATOM 2330 N . . . ARG A 257 ? 41.05700 5.28200 3.47100 1.000 14.03000 N ? A ? 256 1
   ATOM 2331 CA . . . ARG A 257 ? 41.67700 5.69700 4.72200 1.000 15.81000 C ? A ? 256 1
   ATOM 2332 C . . . ARG A 257 ? 40.58400 5.80600 5.77000 1.000 17.77000 C ? A ? 256 1
   ATOM 2333 O . . . ARG A 257 ? 39.49600 6.29700 5.48000 1.000 17.08000 O ? A ? 256 1
   ATOM 2334 CB . . . ARG A 257 ? 42.40500 7.03500 4.55600 1.000 13.43000 C ? A ? 256 1
   ATOM 2335 CG . . . ARG A 257 ? 43.24200 7.43600 5.77700 1.000 14.64000 C ? A ? 256 1
   ATOM 2336 CD . . . ARG A 257 ? 44.10100 8.67800 5.40600 1.000 16.90000 C ? A ? 256 1
   ATOM 2337 NE . . . ARG A 257 ? 44.88000 9.21700 6.52900 1.000 13.74000 N ? A ? 256 1
   ATOM 2338 CZ . . . ARG A 257 ? 46.03700 8.74700 6.96000 1.000 14.81000 C ? A ? 256 1
   ATOM 2339 NH1 . . . ARG A 257 ? 46.58700 7.68700 6.41200 1.000 14.74000 N ? A ? 256 1
   ATOM 2340 NH2 . . . ARG A 257 ? 46.66800 9.35400 7.97100 1.000 18.51000 N ? A ? 256 1
   ATOM 2341 N . . . MET A 258 ? 40.87800 5.31900 6.97900 1.000 16.64000 N ? A ? 257 1
   ATOM 2342 CA . . . MET A 258 ? 39.91600 5.33100 8.07400 1.000 20.74000 C ? A ? 257 1
   ATOM 2343 C . . . MET A 258 ? 39.61300 6.74900 8.54400 1.000 18.92000 C ? A ? 257 1
   ATOM 2344 O . . . MET A 258 ? 40.43800 7.65400 8.44500 1.000 16.89000 O ? A ? 257 1
   ATOM 2345 CB . . . MET A 258 ? 40.45200 4.52600 9.26500 1.000 20.02000 C ? A ? 257 1
   ATOM 2346 CG . . . MET A 258 ? 41.79500 5.08900 9.83300 1.000 20.77000 C ? A ? 257 1
   ATOM 2347 SD . . . MET A 258 ? 42.37700 4.25400 11.34100 1.000 21.52000 S ? A ? 257 1
   ATOM 2348 CE . . . MET A 258 ? 42.59700 2.58000 10.73800 1.000 20.19000 C ? A ? 257 1
   ATOM 2349 N . . . GLY A 259 ? 38.40400 6.93500 9.04600 1.000 16.91000 N ? A ? 258 1
   ATOM 2350 CA . . . GLY A 259 ? 38.10800 8.04500 9.92700 1.000 19.90000 C ? A ? 258 1
   ATOM 2351 C . . . GLY A 259 ? 37.91000 9.37100 9.25100 1.000 18.03000 C ? A ? 258 1
   ATOM 2352 O . . . GLY A 259 ? 37.79300 10.39600 9.93800 1.000 18.15000 O ? A ? 258 1
   ATOM 2353 N . . . LEU A 260 ? 37.83900 9.38000 7.93000 1.000 17.89000 N ? A ? 259 1
   ATOM 2354 CA . . . LEU A 260 ? 37.71700 10.63000 7.20600 1.000 17.03000 C ? A ? 259 1
   ATOM 2355 C . . . LEU A 260 ? 36.45500 11.34500 7.60500 1.000 19.58000 C ? A ? 259 1
   ATOM 2356 O . . . LEU A 260 ? 35.36000 10.78200 7.51100 1.000 17.65000 O ? A ? 259 1
   ATOM 2357 CB . . . LEU A 260 ? 37.72200 10.36400 5.70600 1.000 13.87000 C ? A ? 259 1
   ATOM 2358 CG . . . LEU A 260 ? 38.90300 9.62200 5.15200 1.000 21.25000 C ? A ? 259 1
   ATOM 2359 CD1 . . . LEU A 260 ? 38.76000 9.51000 3.60200 1.000 20.48000 C ? A ? 259 1
   ATOM 2360 CD2 . . . LEU A 260 ? 40.19100 10.33300 5.51900 1.000 20.61000 C ? A ? 259 1
   ATOM 2361 N . . . ILE A 261 ? 36.61700 12.62600 7.96000 1.000 15.24000 N ? A ? 260 1
   ATOM 2362 CA . . . ILE A 261 ? 35.59600 13.46600 8.57800 1.000 19.01000 C ? A ? 260 1
   ATOM 2363 C . . . ILE A 261 ? 35.47200 12.98000 10.01200 1.000 22.35000 C ? A ? 260 1
   ATOM 2364 O . . . ILE A 261 ? 34.91600 11.90400 10.26900 1.000 16.04000 O ? A ? 260 1
   ATOM 2365 CB . . . ILE A 261 ? 34.23700 13.42900 7.86000 1.000 20.56000 C ? A ? 260 1
   ATOM 2366 CG1 . . . ILE A 261 ? 34.37500 13.76400 6.36900 1.000 28.32000 C ? A ? 260 1
   ATOM 2367 CG2 . . . ILE A 261 ? 33.27900 14.40800 8.51000 1.000 22.98000 C ? A ? 260 1
   ATOM 2368 CD1 . . . ILE A 261 ? 34.78800 15.08500 6.07100 1.000 29.30000 C ? A ? 260 1
   ATOM 2369 N . . . GLN A 262 ? 35.97100 13.78600 10.94900 1.000 19.28000 N ? A ? 261 1
   ATOM 2370 CA . . . GLN A 262 ? 36.10100 13.38800 12.34900 1.000 18.50000 C ? A ? 261 1
   ATOM 2371 C . . . GLN A 262 ? 34.96700 13.85800 13.23600 1.000 24.02000 C ? A ? 261 1
   ATOM 2372 O . . . GLN A 262 ? 34.87000 13.38900 14.35800 1.000 20.84000 O ? A ? 261 1
   ATOM 2373 CB . . . GLN A 262 ? 37.41600 13.92600 12.92400 1.000 19.98000 C ? A ? 261 1
   ATOM 2374 CG . . . GLN A 262 ? 38.58600 13.04400 12.60200 1.000 27.21000 C ? A ? 261 1
   ATOM 2375 CD . . . GLN A 262 ? 39.87300 13.50200 13.31700 1.000 45.22000 C ? A ? 261 1
   ATOM 2376 OE1 . . . GLN A 262 ? 40.47800 14.52400 12.97200 1.000 33.40000 O ? A ? 261 1
   ATOM 2377 NE2 . . . GLN A 262 ? 40.28100 12.74400 14.31800 1.000 33.94000 N ? A ? 261 1
   ATOM 2378 N . . . THR A 263 ? 34.15000 14.79600 12.80100 1.000 20.19000 N ? A ? 262 1
   ATOM 2379 CA . . . THR A 263 ? 33.01100 15.23200 13.58800 1.000 19.65000 C ? A ? 262 1
   ATOM 2380 C . . . THR A 263 ? 31.76700 15.38100 12.73000 1.000 22.63000 C ? A ? 262 1
   ATOM 2381 O . . . THR A 263 ? 31.83000 15.58000 11.51200 1.000 21.04000 O ? A ? 262 1
   ATOM 2382 CB . . . THR A 263 ? 33.25500 16.59200 14.25300 1.000 18.99000 C ? A ? 262 1
   ATOM 2383 OG1 . . . THR A 263 ? 33.24200 17.59500 13.25300 1.000 21.18000 O ? A ? 262 1
   ATOM 2384 CG2 . . . THR A 263 ? 34.56300 16.61900 15.03500 1.000 27.00000 C ? A ? 262 1
   ATOM 2385 N . . . ALA A 264 ? 30.61900 15.36800 13.40900 1.000 18.49000 N ? A ? 263 1
   ATOM 2386 CA . . . ALA A 264 ? 29.35200 15.62900 12.74500 1.000 25.42000 C ? A ? 263 1
   ATOM 2387 C . . . ALA A 264 ? 29.29800 17.04700 12.20000 1.000 25.83000 C ? A ? 263 1
   ATOM 2388 O . . . ALA A 264 ? 28.67000 17.28900 11.16200 1.000 21.28000 O ? A ? 263 1
   ATOM 2389 CB . . . ALA A 264 ? 28.18100 15.40400 13.70800 1.000 26.05000 C ? A ? 263 1
   ATOM 2390 N . . . ASP A 265 ? 29.94500 18.00400 12.86500 1.000 24.20000 N ? A ? 264 1
   ATOM 2391 CA . . . ASP A 265 ? 29.90300 19.34900 12.30500 1.000 26.33000 C ? A ? 264 1
   ATOM 2392 C . . . ASP A 265 ? 30.79200 19.46200 11.06200 1.000 20.32000 C ? A ? 264 1
   ATOM 2393 O . . . ASP A 265 ? 30.51000 20.28100 10.18400 1.000 22.15000 O ? A ? 264 1
   ATOM 2394 CB . . . ASP A 265 ? 30.29500 20.40300 13.34200 1.000 34.24000 C ? A ? 264 1
   ATOM 2395 CG . . . ASP A 265 ? 29.74200 21.79900 12.99100 1.000 44.52000 C ? A ? 264 1
   ATOM 2396 OD1 . . . ASP A 265 ? 28.53300 21.92800 12.67800 1.000 42.09000 O ? A ? 264 1
   ATOM 2397 OD2 . . . ASP A 265 ? 30.51200 22.77200 13.02400 1.000 40.75000 O ? A ? 264 1
   ATOM 2398 N . . . GLN A 266 ? 31.86000 18.66100 10.96900 1.000 21.89000 N ? A ? 265 1
   ATOM 2399 CA . . . GLN A 266 ? 32.63900 18.64700 9.72300 1.000 22.97000 C ? A ? 265 1
   ATOM 2400 C . . . GLN A 266 ? 31.80900 18.04500 8.59200 1.000 20.28000 C ? A ? 265 1
   ATOM 2401 O . . . GLN A 266 ? 31.86000 18.51800 7.44400 1.000 21.41000 O ? A ? 265 1
   ATOM 2402 CB . . . GLN A 266 ? 33.94900 17.88400 9.89800 1.000 24.82000 C ? A ? 265 1
   ATOM 2403 CG . . . GLN A 266 ? 35.02900 18.65600 10.66400 1.000 20.28000 C ? A ? 265 1
   ATOM 2404 CD . . . GLN A 266 ? 36.24500 17.82900 10.97800 1.000 23.59000 C ? A ? 265 1
   ATOM 2405 OE1 . . . GLN A 266 ? 36.30100 16.62000 10.69900 1.000 23.81000 O ? A ? 265 1
   ATOM 2406 NE2 . . . GLN A 266 ? 37.25600 18.47500 11.53700 1.000 22.25000 N ? A ? 265 1
   ATOM 2407 N . . . LEU A 267 ? 31.01800 17.01300 8.89800 1.000 18.43000 N ? A ? 266 1
   ATOM 2408 CA . . . LEU A 267 ? 30.08800 16.47000 7.89900 1.000 20.55000 C ? A ? 266 1
   ATOM 2409 C . . . LEU A 267 ? 29.09500 17.52900 7.44500 1.000 23.32000 C ? A ? 266 1
   ATOM 2410 O . . . LEU A 267 ? 28.86900 17.73600 6.24300 1.000 19.47000 O ? A ? 266 1
   ATOM 2411 CB . . . LEU A 267 ? 29.34200 15.26600 8.47100 1.000 21.25000 C ? A ? 266 1
   ATOM 2412 CG . . . LEU A 267 ? 28.39200 14.59800 7.47700 1.000 21.32000 C ? A ? 266 1
   ATOM 2413 CD1 . . . LEU A 267 ? 29.15100 14.07500 6.22900 1.000 23.99000 C ? A ? 266 1
   ATOM 2414 CD2 . . . LEU A 267 ? 27.58100 13.48700 8.14700 1.000 24.43000 C ? A ? 266 1
   ATOM 2415 N . . . ARG A 268 ? 28.50100 18.23100 8.40000 1.000 23.35000 N ? A ? 267 1
   ATOM 2416 CA . . . ARG A 268 ? 27.53100 19.26800 8.05500 1.000 23.34000 C ? A ? 267 1
   ATOM 2417 C . . . ARG A 268 ? 28.17400 20.36100 7.21900 1.000 20.40000 C ? A ? 267 1
   ATOM 2418 O . . . ARG A 268 ? 27.58900 20.82700 6.23300 1.000 21.16000 O ? A ? 267 1
   ATOM 2419 CB . . . ARG A 268 ? 26.93600 19.86100 9.33000 1.000 26.22000 C ? A ? 267 1
   ATOM 2420 CG . . . ARG A 268 ? 25.82200 20.86000 9.08900 1.000 26.72000 C ? A ? 267 1
   ATOM 2421 CD . . . ARG A 268 ? 25.30000 21.46400 10.41600 1.000 29.93000 C ? A ? 267 1
   ATOM 2422 NE . . . ARG A 268 ? 24.16900 22.36800 10.19500 1.000 31.07000 N ? A ? 267 1
   ATOM 2423 CZ . . . ARG A 268 ? 24.27900 23.66500 9.91600 1.000 37.53000 C ? A ? 267 1
   ATOM 2424 NH1 . . . ARG A 268 ? 25.46200 24.24700 9.82200 1.000 33.53000 N ? A ? 267 1
   ATOM 2425 NH2 . . . ARG A 268 ? 23.18900 24.38700 9.72200 1.000 43.51000 N ? A ? 267 1
   ATOM 2426 N . . . PHE A 269 ? 29.39200 20.76500 7.59000 1.000 19.15000 N ? A ? 268 1
   ATOM 2427 CA . . . PHE A 269 ? 30.11300 21.75500 6.81100 1.000 20.35000 C ? A ? 268 1
   ATOM 2428 C . . . PHE A 269 ? 30.37000 21.26100 5.39400 1.000 20.64000 C ? A ? 268 1
   ATOM 2429 O . . . PHE A 269 ? 30.29000 22.02700 4.43300 1.000 23.08000 O ? A ? 268 1
   ATOM 2430 CB . . . PHE A 269 ? 31.44500 22.10300 7.46400 1.000 21.94000 C ? A ? 268 1
   ATOM 2431 CG . . . PHE A 269 ? 32.15700 23.20600 6.74000 1.000 22.67000 C ? A ? 268 1
   ATOM 2432 CD1 . . . PHE A 269 ? 31.84100 24.52400 7.00500 1.000 22.81000 C ? A ? 268 1
   ATOM 2433 CD2 . . . PHE A 269 ? 33.06700 22.92600 5.73400 1.000 30.18000 C ? A ? 268 1
   ATOM 2434 CE1 . . . PHE A 269 ? 32.45500 25.53900 6.31900 1.000 28.03000 C ? A ? 268 1
   ATOM 2435 CE2 . . . PHE A 269 ? 33.66400 23.94400 5.02600 1.000 26.16000 C ? A ? 268 1
   ATOM 2436 CZ . . . PHE A 269 ? 33.36200 25.24800 5.32700 1.000 27.27000 C ? A ? 268 1
   ATOM 2437 N . . . SER A 270 ? 30.71300 19.98800 5.25100 1.000 22.55000 N ? A ? 269 1
   ATOM 2438 CA . . . SER A 270 ? 30.93500 19.42000 3.92500 1.000 21.39000 C ? A ? 269 1
   ATOM 2439 C . . . SER A 270 ? 29.72000 19.60500 3.02800 1.000 16.70000 C ? A ? 269 1
   ATOM 2440 O . . . SER A 270 ? 29.84500 20.00300 1.85700 1.000 22.32000 O ? A ? 269 1
   ATOM 2441 CB . . . SER A 270 ? 31.28300 17.94200 4.07300 1.000 20.55000 C ? A ? 269 1
   ATOM 2442 OG . . . SER A 270 ? 32.56900 17.79000 4.67300 1.000 24.18000 O ? A ? 269 1
   ATOM 2443 N . . . TYR A 271 ? 28.52700 19.30800 3.55400 1.000 18.80000 N ? A ? 270 1
   ATOM 2444 CA . . . TYR A 271 ? 27.30000 19.59600 2.81500 1.000 19.97000 C ? A ? 270 1
   ATOM 2445 C . . . TYR A 271 ? 27.20600 21.06900 2.43500 1.000 25.24000 C ? A ? 270 1
   ATOM 2446 O . . . TYR A 271 ? 26.83300 21.40700 1.30300 1.000 22.91000 O ? A ? 270 1
   ATOM 2447 CB . . . TYR A 271 ? 26.07000 19.22900 3.63600 1.000 22.46000 C ? A ? 270 1
   ATOM 2448 CG . . . TYR A 271 ? 25.60700 17.80000 3.56600 1.000 19.93000 C ? A ? 270 1
   ATOM 2449 CD1 . . . TYR A 271 ? 26.31900 16.79000 4.18800 1.000 26.60000 C ? A ? 270 1
   ATOM 2450 CD2 . . . TYR A 271 ? 24.40900 17.46900 2.94000 1.000 29.37000 C ? A ? 270 1
   ATOM 2451 CE1 . . . TYR A 271 ? 25.87600 15.49000 4.16000 1.000 28.85000 C ? A ? 270 1
   ATOM 2452 CE2 . . . TYR A 271 ? 23.95700 16.16500 2.91200 1.000 27.84000 C ? A ? 270 1
   ATOM 2453 CZ . . . TYR A 271 ? 24.68900 15.18600 3.53000 1.000 30.59000 C ? A ? 270 1
   ATOM 2454 OH . . . TYR A 271 ? 24.26800 13.87700 3.51100 1.000 34.38000 O ? A ? 270 1
   ATOM 2455 N . . . LEU A 272 ? 27.45300 21.96500 3.39300 1.000 24.06000 N ? A ? 271 1
   ATOM 2456 CA . . . LEU A 272 ? 27.32500 23.39300 3.10100 1.000 23.82000 C ? A ? 271 1
   ATOM 2457 C . . . LEU A 272 ? 28.25300 23.79600 1.96900 1.000 24.60000 C ? A ? 271 1
   ATOM 2458 O . . . LEU A 272 ? 27.86500 24.55600 1.06900 1.000 24.26000 O ? A ? 271 1
   ATOM 2459 CB . . . LEU A 272 ? 27.64300 24.23900 4.33900 1.000 24.90000 C ? A ? 271 1
   ATOM 2460 CG . . . LEU A 272 ? 26.57800 24.24400 5.42700 1.000 31.99000 C ? A ? 271 1
   ATOM 2461 CD1 . . . LEU A 272 ? 27.10200 24.95800 6.67100 1.000 34.42000 C ? A ? 271 1
   ATOM 2462 CD2 . . . LEU A 272 ? 25.28400 24.89500 4.91700 1.000 40.32000 C ? A ? 271 1
   ATOM 2463 N . . . ALA A 273 ? 29.49000 23.30200 2.01700 1.000 20.80000 N ? A ? 272 1
   ATOM 2464 CA . . . ALA A 273 ? 30.49100 23.65800 1.02400 1.000 21.31000 C ? A ? 272 1
   ATOM 2465 C . . . ALA A 273 ? 30.10400 23.13000 -0.35500 1.000 24.46000 C ? A ? 272 1
   ATOM 2466 O . . . ALA A 273 ? 30.25100 23.82800 -1.36400 1.000 22.28000 O ? A ? 272 1
   ATOM 2467 CB . . . ALA A 273 ? 31.84300 23.11000 1.44700 1.000 19.59000 C ? A ? 272 1
   ATOM 2468 N . . . VAL A 274 ? 29.61000 21.89900 -0.42000 1.000 19.79000 N ? A ? 273 1
   ATOM 2469 CA . . . VAL A 274 ? 29.21300 21.35100 -1.71000 1.000 16.80000 C ? A ? 273 1
   ATOM 2470 C . . . VAL A 274 ? 27.99600 22.08300 -2.24900 1.000 20.07000 C ? A ? 273 1
   ATOM 2471 O . . . VAL A 274 ? 27.93100 22.41400 -3.43900 1.000 17.52000 O ? A ? 273 1
   ATOM 2472 CB . . . VAL A 274 ? 28.96900 19.84400 -1.58500 1.000 20.15000 C ? A ? 273 1
   ATOM 2473 CG1 . . . VAL A 274 ? 28.46200 19.30600 -2.89100 1.000 19.47000 C ? A ? 273 1
   ATOM 2474 CG2 . . . VAL A 274 ? 30.29200 19.18700 -1.20700 1.000 18.09000 C ? A ? 273 1
   ATOM 2475 N . . . ILE A 275 ? 27.01700 22.35600 -1.38900 1.000 20.89000 N ? A ? 274 1
   ATOM 2476 CA . . . ILE A 275 ? 25.81400 23.04400 -1.83400 1.000 29.50000 C ? A ? 274 1
   ATOM 2477 C . . . ILE A 275 ? 26.17800 24.41300 -2.37700 1.000 26.87000 C ? A ? 274 1
   ATOM 2478 O . . . ILE A 275 ? 25.68500 24.84300 -3.42900 1.000 24.93000 O ? A ? 274 1
   ATOM 2479 CB . . . ILE A 275 ? 24.80300 23.15300 -0.68000 1.000 29.36000 C ? A ? 274 1
   ATOM 2480 CG1 . . . ILE A 275 ? 24.21700 21.77400 -0.37600 1.000 27.09000 C ? A ? 274 1
   ATOM 2481 CG2 . . . ILE A 275 ? 23.70800 24.18200 -1.00400 1.000 32.26000 C ? A ? 274 1
   ATOM 2482 CD1 . . . ILE A 275 ? 23.55600 21.70800 0.97900 1.000 32.92000 C ? A ? 274 1
   ATOM 2483 N . . . GLU A 276 ? 27.02800 25.13400 -1.65600 1.000 20.94000 N ? A ? 275 1
   ATOM 2484 CA . . . GLU A 276 ? 27.39200 26.46100 -2.12600 1.000 20.75000 C ? A ? 275 1
   ATOM 2485 C . . . GLU A 276 ? 28.25100 26.36800 -3.38200 1.000 27.29000 C ? A ? 275 1
   ATOM 2486 O . . . GLU A 276 ? 28.08500 27.17100 -4.30300 1.000 24.19000 O ? A ? 275 1
   ATOM 2487 CB . . . GLU A 276 ? 28.09800 27.24300 -1.02000 1.000 23.34000 C ? A ? 275 1
   ATOM 2488 CG . . . GLU A 276 ? 28.70800 28.55100 -1.46800 1.000 25.81000 C ? A ? 275 1
   ATOM 2489 CD . . . GLU A 276 ? 27.67400 29.63300 -1.78600 1.000 31.98000 C ? A ? 275 1
   ATOM 2490 OE1 . . . GLU A 276 ? 26.50200 29.50900 -1.37000 1.000 27.25000 O ? A ? 275 1
   ATOM 2491 OE2 . . . GLU A 276 ? 28.04800 30.60100 -2.47800 1.000 28.25000 O ? A ? 275 1
   ATOM 2492 N . . . GLY A 277 ? 29.19200 25.41300 -3.42300 1.000 25.15000 N ? A ? 276 1
   ATOM 2493 CA . . . GLY A 277 ? 30.03500 25.24200 -4.60300 1.000 21.98000 C ? A ? 276 1
   ATOM 2494 C . . . GLY A 277 ? 29.24000 24.89200 -5.84300 1.000 22.74000 C ? A ? 276 1
   ATOM 2495 O . . . GLY A 277 ? 29.65300 25.20100 -6.96800 1.000 23.11000 O ? A ? 276 1
   ATOM 2496 N . . A ALA A 278 ? 28.09100 24.24300 -5.66500 0.960 20.50000 N ? A ? 277 1
   ATOM 2497 CA . . A ALA A 278 ? 27.27700 23.88000 -6.81100 0.960 24.46000 C ? A ? 277 1
   ATOM 2498 C . . A ALA A 278 ? 26.86600 25.10200 -7.62400 0.960 21.06000 C ? A ? 277 1
   ATOM 2499 O . . A ALA A 278 ? 26.62800 24.99200 -8.82700 0.960 25.42000 O ? A ? 277 1
   ATOM 2500 CB . . A ALA A 278 ? 26.04200 23.12200 -6.34700 0.960 26.37000 C ? A ? 277 1
   ATOM 2501 N . . A LYS A 279 ? 26.72900 26.26200 -6.98700 0.960 20.46000 N ? A ? 278 1
   ATOM 2502 CA . . A LYS A 279 ? 26.36800 27.45900 -7.73500 0.960 20.26000 C ? A ? 278 1
   ATOM 2503 C . . A LYS A 279 ? 27.37900 27.72400 -8.83700 0.960 25.21000 C ? A ? 278 1
   ATOM 2504 O . . A LYS A 279 ? 27.01100 28.04500 -9.97000 0.960 23.80000 O ? A ? 278 1
   ATOM 2505 CB . . A LYS A 279 ? 26.28900 28.65400 -6.78800 0.960 21.05000 C ? A ? 278 1
   ATOM 2506 CG . . A LYS A 279 ? 25.12400 28.55500 -5.80800 0.960 24.88000 C ? A ? 278 1
   ATOM 2507 CD . . A LYS A 279 ? 25.20200 29.71600 -4.81200 0.960 33.78000 C ? A ? 278 1
   ATOM 2508 CE . . A LYS A 279 ? 24.22600 29.61600 -3.65700 0.960 30.37000 C ? A ? 278 1
   ATOM 2509 NZ . . A LYS A 279 ? 24.45800 30.77600 -2.76400 0.960 40.96000 N ? A ? 278 1
   ATOM 2510 N . . A PHE A 280 ? 28.66800 27.62800 -8.50300 0.960 23.81000 N ? A ? 279 1
   ATOM 2511 CA . . A PHE A 280 ? 29.71500 27.81600 -9.49400 0.960 18.27000 C ? A ? 279 1
   ATOM 2512 C . . A PHE A 280 ? 29.68500 26.72100 -10.55600 0.960 29.38000 C ? A ? 279 1
   ATOM 2513 O . . A PHE A 280 ? 29.72900 27.00600 -11.76500 0.960 19.85000 O ? A ? 279 1
   ATOM 2514 CB . . A PHE A 280 ? 31.05800 27.84100 -8.81400 0.960 24.27000 C ? A ? 279 1
   ATOM 2515 CG . . A PHE A 280 ? 32.16600 28.05900 -9.76200 0.960 33.07000 C ? A ? 279 1
   ATOM 2516 CD1 . . A PHE A 280 ? 32.40000 29.32100 -10.27200 0.960 25.98000 C ? A ? 279 1
   ATOM 2517 CD2 . . A PHE A 280 ? 32.93600 26.99900 -10.20500 0.960 46.40000 C ? A ? 279 1
   ATOM 2518 CE1 . . A PHE A 280 ? 33.45100 29.53900 -11.17200 0.960 32.78000 C ? A ? 279 1
   ATOM 2519 CE2 . . A PHE A 280 ? 33.97100 27.20700 -11.11200 0.960 46.08000 C ? A ? 279 1
   ATOM 2520 CZ . . A PHE A 280 ? 34.22200 28.48000 -11.59100 0.960 32.56000 C ? A ? 279 1
   ATOM 2521 N . . A ILE A 281 ? 29.59400 25.46100 -10.12300 0.960 25.08000 N ? A ? 280 1
   ATOM 2522 CA . . A ILE A 281 ? 29.63400 24.34000 -11.05300 0.960 25.24000 C ? A ? 280 1
   ATOM 2523 C . . A ILE A 281 ? 28.50400 24.44700 -12.05300 0.960 24.98000 C ? A ? 280 1
   ATOM 2524 O . . A ILE A 281 ? 28.65700 24.10300 -13.23200 0.960 29.85000 O ? A ? 280 1
   ATOM 2525 CB . . A ILE A 281 ? 29.55900 23.00400 -10.28000 0.960 26.29000 C ? A ? 280 1
   ATOM 2526 CG1 . . A ILE A 281 ? 30.73700 22.85600 -9.34500 0.960 26.79000 C ? A ? 280 1
   ATOM 2527 CG2 . . A ILE A 281 ? 29.49100 21.82700 -11.21900 0.960 31.85000 C ? A ? 280 1
   ATOM 2528 CD1 . . A ILE A 281 ? 32.10200 23.02300 -9.94400 0.960 30.71000 C ? A ? 280 1
   ATOM 2529 N . . A MET A 282 ? 27.34200 24.88200 -11.59600 0.960 22.29000 N ? A ? 281 1
   ATOM 2530 CA . . A MET A 282 ? 26.16000 24.89000 -12.42800 0.960 25.95000 C ? A ? 281 1
   ATOM 2531 C . . A MET A 282 ? 26.00000 26.19800 -13.21700 0.960 28.42000 C ? A ? 281 1
   ATOM 2532 O . . A MET A 282 ? 24.92600 26.45300 -13.76400 0.960 26.86000 O ? A ? 281 1
   ATOM 2533 CB . . A MET A 282 ? 24.93300 24.60200 -11.57200 0.960 29.73000 C ? A ? 281 1
   ATOM 2534 CG . . A MET A 282 ? 24.99500 23.18900 -10.95600 0.960 35.66000 C ? A ? 281 1
   ATOM 2535 SD . . A MET A 282 ? 25.20100 21.92200 -12.25800 0.960 35.61000 S ? A ? 281 1
   ATOM 2536 CE . . A MET A 282 ? 23.47800 21.82000 -12.73500 0.960 38.41000 C ? A ? 281 1
   ATOM 2537 N . . A GLY A 283 ? 27.05100 27.00000 -13.30100 0.960 24.52000 N ? A ? 282 1
   ATOM 2538 CA . . A GLY A 283 ? 27.18000 28.02300 -14.32700 0.960 28.07000 C ? A ? 282 1
   ATOM 2539 C . . A GLY A 283 ? 27.24300 29.44900 -13.81900 0.960 28.01000 C ? A ? 282 1
   ATOM 2540 O . . A GLY A 283 ? 27.31200 30.36900 -14.64200 0.960 21.08000 O ? A ? 282 1
   ATOM 2541 N . . A ASP A 284 ? 27.20400 29.70100 -12.51000 0.960 24.77000 N ? A ? 283 1
   ATOM 2542 CA . . A ASP A 284 ? 27.27900 31.07100 -11.99200 0.960 22.78000 C ? A ? 283 1
   ATOM 2543 C . . A ASP A 284 ? 28.73100 31.39700 -11.67000 0.960 28.06000 C ? A ? 283 1
   ATOM 2544 O . . A ASP A 284 ? 29.18500 31.35400 -10.53000 0.960 24.03000 O ? A ? 283 1
   ATOM 2545 CB . . A ASP A 284 ? 26.38500 31.22800 -10.77400 0.960 25.63000 C ? A ? 283 1
   ATOM 2546 CG . . A ASP A 284 ? 26.32300 32.65800 -10.29900 0.960 35.46000 C ? A ? 283 1
   ATOM 2547 OD1 . . A ASP A 284 ? 26.97100 33.52500 -10.92400 0.960 28.04000 O ? A ? 283 1
   ATOM 2548 OD2 . . A ASP A 284 ? 25.62200 32.90200 -9.30400 0.960 43.28000 O ? A ? 283 1
   ATOM 2549 N . . A SER A 285 ? 29.47400 31.73200 -12.71200 0.960 28.66000 N ? A ? 284 1
   ATOM 2550 CA . . A SER A 285 ? 30.90200 31.96100 -12.54800 0.960 31.32000 C ? A ? 284 1
   ATOM 2551 C . . A SER A 285 ? 31.17700 33.07600 -11.56200 0.960 34.81000 C ? A ? 284 1
   ATOM 2552 O . . A SER A 285 ? 32.19300 33.03300 -10.85500 0.960 27.41000 O ? A ? 284 1
   ATOM 2553 CB . . A SER A 285 ? 31.53000 32.27300 -13.90700 0.960 31.78000 C ? A ? 284 1
   ATOM 2554 OG . . A SER A 285 ? 31.61000 31.07300 -14.64200 0.960 36.77000 O ? A ? 284 1
   ATOM 2555 N . . A SER A 286 ? 30.26200 34.05300 -11.47000 0.960 28.98000 N ? A ? 285 1
   ATOM 2556 CA . . A SER A 286 ? 30.49200 35.23500 -10.64800 0.960 34.09000 C ? A ? 285 1
   ATOM 2557 C . . A SER A 286 ? 30.63200 34.90600 -9.16500 0.960 33.42000 C ? A ? 285 1
   ATOM 2558 O . . A SER A 286 ? 31.25700 35.67100 -8.41700 0.960 29.07000 O ? A ? 285 1
   ATOM 2559 CB . . A SER A 286 ? 29.35600 36.25200 -10.84800 0.960 32.84000 C ? A ? 285 1
   ATOM 2560 OG . . A SER A 286 ? 28.21700 35.95100 -10.05300 0.960 33.29000 O ? A ? 285 1
   ATOM 2561 N . . A VAL A 287 ? 30.06300 33.80600 -8.67900 0.960 26.00000 N ? A ? 286 1
   ATOM 2562 CA . . A VAL A 287 ? 30.07300 33.34100 -7.29200 0.960 24.89000 C ? A ? 286 1
   ATOM 2563 C . . A VAL A 287 ? 31.52400 33.14600 -6.82100 0.960 25.10000 C ? A ? 286 1
   ATOM 2564 O . . A VAL A 287 ? 31.84400 33.39800 -5.65700 0.960 26.40000 O ? A ? 286 1
   ATOM 2565 CB . . A VAL A 287 ? 29.18900 32.09800 -7.11900 0.960 31.98000 C ? A ? 286 1
   ATOM 2566 CG1 . . A VAL A 287 ? 29.91600 30.85900 -7.46500 0.960 28.56000 C ? A ? 286 1
   ATOM 2567 CG2 . . A VAL A 287 ? 28.66600 32.04600 -5.70500 0.960 47.97000 C ? A ? 286 1
   ATOM 2568 N . . A GLN A 288 ? 32.43900 32.80200 -7.72800 0.960 22.68000 N ? A ? 287 1
   ATOM 2569 CA . . A GLN A 288 ? 33.85000 32.68900 -7.35100 0.960 23.62000 C ? A ? 287 1
   ATOM 2570 C . . A GLN A 288 ? 34.40500 34.01500 -6.84000 0.960 27.87000 C ? A ? 287 1
   ATOM 2571 O . . A GLN A 288 ? 35.16200 34.04700 -5.85700 0.960 26.06000 O ? A ? 287 1
   ATOM 2572 CB . . A GLN A 288 ? 34.67800 32.18600 -8.53900 0.960 26.35000 C ? A ? 287 1
   ATOM 2573 CG . . A GLN A 288 ? 36.12100 32.04000 -8.23500 0.960 33.06000 C ? A ? 287 1
   ATOM 2574 CD . . A GLN A 288 ? 36.91700 31.36100 -9.34900 0.960 33.24000 C ? A ? 287 1
   ATOM 2575 OE1 . . A GLN A 288 ? 36.44600 31.21800 -10.46400 0.960 31.96000 O ? A ? 287 1
   ATOM 2576 NE2 . . A GLN A 288 ? 38.12200 30.92700 -9.02700 0.960 40.31000 N ? A ? 287 1
   ATOM 2577 N . . A ASP A 289 ? 34.03500 35.12300 -7.48600 0.960 28.36000 N ? A ? 288 1
   ATOM 2578 CA . . A ASP A 289 ? 34.47300 36.44000 -7.03000 0.960 31.08000 C ? A ? 288 1
   ATOM 2579 C . . A ASP A 289 ? 33.81700 36.80000 -5.71300 0.960 23.76000 C ? A ? 288 1
   ATOM 2580 O . . A ASP A 289 ? 34.45100 37.39900 -4.84400 0.960 27.16000 O ? A ? 288 1
   ATOM 2581 CB . . A ASP A 289 ? 34.12900 37.50700 -8.06500 0.960 38.31000 C ? A ? 288 1
   ATOM 2582 CG . . A ASP A 289 ? 34.88500 37.32400 -9.35700 0.960 48.15000 C ? A ? 288 1
   ATOM 2583 OD1 . . A ASP A 289 ? 36.09400 36.99300 -9.29700 0.960 49.68000 O ? A ? 288 1
   ATOM 2584 OD2 . . A ASP A 289 ? 34.25500 37.50000 -10.42300 0.960 60.10000 O ? A ? 288 1
   ATOM 2585 N . . A GLN A 290 ? 32.54400 36.43500 -5.54700 0.960 22.74000 N ? A ? 289 1
   ATOM 2586 CA . . A GLN A 290 ? 31.86600 36.67700 -4.28600 0.960 30.63000 C ? A ? 289 1
   ATOM 2587 C . . A GLN A 290 ? 32.57800 35.96500 -3.14100 0.960 35.74000 C ? A ? 289 1
   ATOM 2588 O . . A GLN A 290 ? 32.82700 36.56100 -2.08700 0.960 28.59000 O ? A ? 289 1
   ATOM 2589 CB . . A GLN A 290 ? 30.41400 36.23300 -4.38600 0.960 29.77000 C ? A ? 289 1
   ATOM 2590 CG . . A GLN A 290 ? 29.58400 37.05700 -5.38800 0.960 39.05000 C ? A ? 289 1
   ATOM 2591 CD . . A GLN A 290 ? 28.26500 36.41100 -5.71200 0.960 43.09000 C ? A ? 289 1
   ATOM 2592 OE1 . . A GLN A 290 ? 27.59900 35.86600 -4.82900 0.960 63.82000 O ? A ? 289 1
   ATOM 2593 NE2 . . A GLN A 290 ? 27.88600 36.43700 -6.99100 0.960 56.40000 N ? A ? 289 1
   ATOM 2594 N . . A TRP A 291 ? 32.93700 34.69100 -3.33400 0.960 26.77000 N ? A ? 290 1
   ATOM 2595 CA . . A TRP A 291 ? 33.69500 33.99400 -2.29300 0.960 22.75000 C ? A ? 290 1
   ATOM 2596 C . . A TRP A 291 ? 34.97500 34.72900 -1.95800 0.960 25.82000 C ? A ? 290 1
   ATOM 2597 O . . A TRP A 291 ? 35.35200 34.83300 -0.78500 0.960 29.45000 O ? A ? 290 1
   ATOM 2598 CB . . A TRP A 291 ? 34.04800 32.56500 -2.71400 0.960 25.51000 C ? A ? 290 1
   ATOM 2599 CG . . A TRP A 291 ? 32.87100 31.70100 -3.03400 0.960 19.69000 C ? A ? 290 1
   ATOM 2600 CD1 . . A TRP A 291 ? 31.61300 31.83900 -2.58900 0.960 24.67000 C ? A ? 290 1
   ATOM 2601 CD2 . . A TRP A 291 ? 32.88200 30.55600 -3.88400 0.960 26.56000 C ? A ? 290 1
   ATOM 2602 NE1 . . A TRP A 291 ? 30.81300 30.84500 -3.10400 0.960 27.35000 N ? A ? 290 1
   ATOM 2603 CE2 . . A TRP A 291 ? 31.57400 30.04800 -3.91600 0.960 26.96000 C ? A ? 290 1
   ATOM 2604 CE3 . . A TRP A 291 ? 33.87200 29.92300 -4.62900 0.960 27.21000 C ? A ? 290 1
   ATOM 2605 CZ2 . . A TRP A 291 ? 31.22700 28.91700 -4.66300 0.960 29.99000 C ? A ? 290 1
   ATOM 2606 CZ3 . . A TRP A 291 ? 33.53100 28.79600 -5.37700 0.960 26.03000 C ? A ? 290 1
   ATOM 2607 CH2 . . A TRP A 291 ? 32.22000 28.30700 -5.38000 0.960 23.73000 C ? A ? 290 1
   ATOM 2608 N . . A LYS A 292 ? 35.70200 35.18100 -2.97200 0.960 24.54000 N ? A ? 291 1
   ATOM 2609 CA . . A LYS A 292 ? 36.96200 35.83400 -2.67700 0.960 28.17000 C ? A ? 291 1
   ATOM 2610 C . . A LYS A 292 ? 36.71600 37.09200 -1.85900 0.960 31.76000 C ? A ? 291 1
   ATOM 2611 O . . A LYS A 292 ? 37.45500 37.38000 -0.91100 0.960 32.31000 O ? A ? 291 1
   ATOM 2612 CB . . A LYS A 292 ? 37.71200 36.14700 -3.96400 0.960 25.17000 C ? A ? 291 1
   ATOM 2613 CG . . A LYS A 292 ? 38.98100 36.93600 -3.76700 0.960 38.69000 C ? A ? 291 1
   ATOM 2614 CD . . A LYS A 292 ? 39.65700 37.14800 -5.10300 0.960 43.11000 C ? A ? 291 1
   ATOM 2615 CE . . A LYS A 292 ? 40.77400 38.17500 -5.02600 0.960 60.38000 C ? A ? 291 1
   ATOM 2616 NZ . . A LYS A 292 ? 40.97600 38.85400 -6.34000 0.960 72.56000 N ? A ? 291 1
   ATOM 2617 N . . A GLU A 293 ? 35.64400 37.81900 -2.17600 0.960 28.00000 N ? A ? 292 1
   ATOM 2618 CA . . A GLU A 293 ? 35.30200 39.01600 -1.40600 0.960 36.71000 C ? A ? 292 1
   ATOM 2619 C . . A GLU A 293 ? 34.93300 38.66400 0.02800 0.960 31.00000 C ? A ? 292 1
   ATOM 2620 O . . A GLU A 293 ? 35.47400 39.23700 0.97100 0.960 33.20000 O ? A ? 292 1
   ATOM 2621 CB . . A GLU A 293 ? 34.14200 39.75300 -2.08100 0.960 36.70000 C ? A ? 292 1
   ATOM 2622 CG . . A GLU A 293 ? 34.54300 40.46200 -3.35900 0.960 59.62000 C ? A ? 292 1
   ATOM 2623 CD . . A GLU A 293 ? 35.30100 41.75500 -3.09500 0.960 80.60000 C ? A ? 292 1
   ATOM 2624 OE1 . . A GLU A 293 ? 34.66400 42.74400 -2.66900 0.960 87.19000 O ? A ? 292 1
   ATOM 2625 OE2 . . A GLU A 293 ? 36.53200 41.77500 -3.30300 0.960 71.88000 O ? A ? 292 1
   ATOM 2626 N . . A LEU A 294 ? 33.98300 37.73800 0.20100 0.960 30.25000 N ? A ? 293 1
   ATOM 2627 CA . . A LEU A 294 ? 33.51400 37.32500 1.51600 0.960 31.93000 C ? A ? 293 1
   ATOM 2628 C . . A LEU A 294 ? 34.60500 36.70400 2.35600 0.960 34.93000 C ? A ? 293 1
   ATOM 2629 O . . A LEU A 294 ? 34.48700 36.67900 3.58700 0.960 32.13000 O ? A ? 293 1
   ATOM 2630 CB . . A LEU A 294 ? 32.38300 36.32000 1.37000 0.960 30.94000 C ? A ? 293 1
   ATOM 2631 CG . . A LEU A 294 ? 30.98500 36.87900 1.12600 0.960 46.18000 C ? A ? 293 1
   ATOM 2632 CD1 . . A LEU A 294 ? 31.02100 38.15800 0.31800 0.960 68.44000 C ? A ? 293 1
   ATOM 2633 CD2 . . A LEU A 294 ? 30.15700 35.81000 0.41000 0.960 32.92000 C ? A ? 293 1
   ATOM 2634 N . . A SER A 295 ? 35.66900 36.22100 1.73200 0.960 28.05000 N ? A ? 294 1
   ATOM 2635 CA . . A SER A 295 ? 36.71400 35.54700 2.47900 0.960 33.78000 C ? A ? 294 1
   ATOM 2636 C . . A SER A 295 ? 37.70300 36.53600 3.06900 0.960 39.31000 C ? A ? 294 1
   ATOM 2637 O . . A SER A 295 ? 38.47500 36.15700 3.96100 0.960 32.46000 O ? A ? 294 1
   ATOM 2638 CB . . A SER A 295 ? 37.43700 34.53200 1.57600 0.960 32.56000 C ? A ? 294 1
   ATOM 2639 OG . . A SER A 295 ? 38.43500 35.18300 0.80200 0.960 41.97000 O ? A ? 294 1
   ATOM 2640 N . . A HIS A 296 ? 37.68600 37.78800 2.59300 0.960 39.17000 N ? A ? 295 1
   ATOM 2641 CA . . A HIS A 296 ? 38.56000 38.86000 3.08600 0.960 39.23000 C ? A ? 295 1
   ATOM 2642 C . . A HIS A 296 ? 40.01200 38.40500 3.12100 0.960 42.51000 C ? A ? 295 1
   ATOM 2643 O . . A HIS A 296 ? 40.70200 38.51700 4.14000 0.960 37.06000 O ? A ? 295 1
   ATOM 2644 CB . . A HIS A 296 ? 38.11500 39.35100 4.47100 0.960 43.13000 C ? A ? 295 1
   ATOM 2645 CG . . A HIS A 296 ? 36.68700 39.79400 4.52300 0.960 44.43000 C ? A ? 295 1
   ATOM 2646 ND1 . . A HIS A 296 ? 35.72300 39.11800 5.24100 0.960 61.96000 N ? A ? 295 1
   ATOM 2647 CD2 . . A HIS A 296 ? 36.05200 40.83300 3.92600 0.960 54.20000 C ? A ? 295 1
   ATOM 2648 CE1 . . A HIS A 296 ? 34.56000 39.73000 5.09900 0.960 57.02000 C ? A ? 295 1
   ATOM 2649 NE2 . . A HIS A 296 ? 34.73200 40.77100 4.30200 0.960 53.74000 N ? A ? 295 1
   ATOM 2650 N . . A GLU A 297 ? 40.48800 37.90000 1.98200 0.960 46.45000 N ? A ? 296 1
   ATOM 2651 CA . . A GLU A 297 ? 41.82400 37.31900 1.95400 0.960 35.32000 C ? A ? 296 1
   ATOM 2652 C . . A GLU A 297 ? 42.92900 38.36900 1.99100 0.960 34.31000 C ? A ? 296 1
   ATOM 2653 O . . A GLU A 297 ? 44.06400 38.04100 2.35300 0.960 36.84000 O ? A ? 296 1
   ATOM 2654 CB . . A GLU A 297 ? 41.97700 36.40000 0.72900 0.960 39.35000 C ? A ? 296 1
   ATOM 2655 CG . . A GLU A 297 ? 41.83300 37.03900 -0.63600 0.960 41.52000 C ? A ? 296 1
   ATOM 2656 CD . . A GLU A 297 ? 42.21700 36.09000 -1.78000 0.960 33.35000 C ? A ? 296 1
   ATOM 2657 OE1 . . A GLU A 297 ? 42.05600 34.84900 -1.65400 0.960 33.55000 O ? A ? 296 1
   ATOM 2658 OE2 . . A GLU A 297 ? 42.67800 36.58100 -2.81300 0.960 47.99000 O ? A ? 296 1
   ATOM 2659 N . . A ASP A 298 ? 42.63800 39.62900 1.68000 0.960 46.38000 N ? A ? 297 1
   ATOM 2660 CA . . A ASP A 298 ? 43.70600 40.62400 1.63600 0.960 47.70000 C ? A ? 297 1
   ATOM 2661 C . . A ASP A 298 ? 44.11600 41.06000 3.03100 0.960 47.93000 C ? A ? 297 1
   ATOM 2662 O . . A ASP A 298 ? 43.29300 41.13400 3.95000 0.960 47.31000 O ? A ? 297 1
   ATOM 2663 CB . . A ASP A 298 ? 43.28300 41.84700 0.82100 0.960 53.55000 C ? A ? 297 1
   ATOM 2664 CG . . A ASP A 298 ? 43.25400 41.55800 -0.65700 0.960 66.49000 C ? A ? 297 1
   ATOM 2665 OD1 . . A ASP A 298 ? 43.99700 40.64400 -1.08900 0.960 66.48000 O ? A ? 297 1
   ATOM 2666 OD2 . . A ASP A 298 ? 42.49400 42.23100 -1.38100 0.960 84.49000 O ? A ? 297 1
   ATOM 2667 N . . A LEU A 299 ? 45.41600 41.32700 3.17800 0.960 57.67000 N ? A ? 298 1
   ATOM 2668 CA . . A LEU A 299 ? 46.01000 41.86200 4.40800 0.960 71.95000 C ? A ? 298 1
   ATOM 2669 C . . A LEU A 299 ? 46.55200 40.71600 5.26300 0.960 71.39000 C ? A ? 298 1
   ATOM 2670 O . . A LEU A 299 ? 47.51100 40.03100 4.87800 0.960 65.29000 O ? A ? 298 1
   ATOM 2671 CB . . A LEU A 299 ? 44.98700 42.70200 5.19600 0.960 78.97000 C ? A ? 298 1
   ATOM 2672 CG . . A LEU A 299 ? 45.47300 43.79300 6.14700 0.960 83.90000 C ? A ? 298 1
   ATOM 2673 CD1 . . A LEU A 299 ? 44.71600 45.07700 5.86200 0.960 85.60000 C ? A ? 298 1
   ATOM 2674 CD2 . . A LEU A 299 ? 45.27800 43.38600 7.60100 0.960 77.07000 C ? A ? 298 1
   HETATM 2675 C1 . GOL A 401 ? 43.42000 12.68400 15.60400 1.000 53.05000 C ? B ? . 1
   HETATM 2676 C2 . GOL A 401 ? 42.55800 12.28700 16.78700 1.000 61.07000 C ? B ? . 1
   HETATM 2677 C3 . GOL A 401 ? 42.71500 10.78300 16.88700 1.000 57.90000 C ? B ? . 1
   HETATM 2678 O1 . GOL A 401 ? 43.31900 14.08900 15.50400 1.000 56.54000 O ? B ? . 1
   HETATM 2679 O2 . GOL A 401 ? 42.97700 12.92600 17.92700 1.000 70.08000 O ? B ? . 1
   HETATM 2680 O3 . GOL A 401 ? 43.98400 10.60900 17.37400 1.000 54.32000 O ? B ? . 1
   HETATM 2681 C1 . GOL A 402 ? 53.04400 31.03400 -6.27600 1.000 55.63000 C ? C ? . 1
   HETATM 2682 C2 . GOL A 402 ? 52.95600 32.33600 -5.44100 1.000 61.94000 C ? C ? . 1
   HETATM 2683 C3 . GOL A 402 ? 53.90700 32.11900 -4.20500 1.000 35.33000 C ? C ? . 1
   HETATM 2684 O1 . GOL A 402 ? 51.77200 30.82900 -6.80400 1.000 77.40000 O ? C ? . 1
   HETATM 2685 O2 . GOL A 402 ? 53.30500 33.46100 -6.19400 1.000 81.37000 O ? C ? . 1
   HETATM 2686 O3 . GOL A 402 ? 54.55100 33.35300 -4.00400 1.000 51.18000 O ? C ? . 1
   HETATM 2687 C1 . GOL A 403 ? 39.55100 7.97600 14.66000 1.000 54.10000 C ? D ? . 1
   HETATM 2688 C2 . GOL A 403 ? 39.86000 6.57000 14.07400 1.000 67.81000 C ? D ? . 1
   HETATM 2689 C3 . GOL A 403 ? 38.49300 5.92200 13.73100 1.000 70.38000 C ? D ? . 1
   HETATM 2690 O1 . GOL A 403 ? 40.46700 8.17300 15.69700 1.000 49.99000 O ? D ? . 1
   HETATM 2691 O2 . GOL A 403 ? 40.69400 6.64200 12.94700 1.000 49.84000 O ? D ? . 1
   HETATM 2692 O3 . GOL A 403 ? 38.58900 5.57600 12.39400 1.000 53.77000 O ? D ? . 1
   HETATM 2693 C1 . GOL A 404 ? 62.11600 19.16400 11.34500 1.000 45.55000 C ? E ? . 1
   HETATM 2694 C2 . GOL A 404 ? 62.84200 17.93400 10.79000 1.000 47.88000 C ? E ? . 1
   HETATM 2695 C3 . GOL A 404 ? 63.72400 18.44500 9.61600 1.000 41.48000 C ? E ? . 1
   HETATM 2696 O1 . GOL A 404 ? 61.68600 18.78100 12.60900 1.000 38.34000 O ? E ? . 1
   HETATM 2697 O2 . GOL A 404 ? 63.59100 17.31900 11.76100 1.000 38.56000 O ? E ? . 1
   HETATM 2698 O3 . GOL A 404 ? 64.27400 17.30800 8.99800 1.000 48.30000 O ? E ? . 1
   HETATM 2699 C1 B GOL A 405 ? 49.95500 27.80700 -10.40100 0.700 46.23000 C ? F ? . 1
   HETATM 2700 C2 B GOL A 405 ? 50.18700 29.05400 -9.51800 0.700 49.18000 C ? F ? . 1
   HETATM 2701 C3 B GOL A 405 ? 49.32200 28.81500 -8.23100 0.700 49.21000 C ? F ? . 1
   HETATM 2702 O1 B GOL A 405 ? 51.12000 27.56800 -11.10200 0.700 51.80000 O ? F ? . 1
   HETATM 2703 O2 B GOL A 405 ? 51.54100 29.23200 -9.24700 0.700 71.05000 O ? F ? . 1
   HETATM 2704 O3 B GOL A 405 ? 49.55600 29.86000 -7.33500 0.700 57.94000 O ? F ? . 1
   HETATM 2705 N A TRS A 406 ? 45.38000 -2.99500 -3.10000 0.500 25.10000 N ? G ? . 1
   HETATM 2706 C A TRS A 406 ? 44.23700 -3.14600 -4.01500 0.500 34.73000 C ? G ? . 1
   HETATM 2707 C1 A TRS A 406 ? 44.11800 -4.61700 -4.42600 0.500 37.50000 C ? G ? . 1
   HETATM 2708 C2 A TRS A 406 ? 42.97200 -2.80400 -3.26500 0.500 27.15000 C ? G ? . 1
   HETATM 2709 C3 A TRS A 406 ? 44.39500 -2.18700 -5.19900 0.500 34.83000 C ? G ? . 1
   HETATM 2710 O1 A TRS A 406 ? 45.00700 -4.91500 -5.48200 0.500 43.81000 O ? G ? . 1
   HETATM 2711 O2 A TRS A 406 ? 42.86200 -1.41000 -3.14000 0.500 40.29000 O ? G ? . 1
   HETATM 2712 O3 A TRS A 406 ? 43.18500 -2.01000 -5.92700 0.500 21.63000 O ? G ? . 1
   HETATM 2713 N B TRS A 406 ? 46.02000 -2.75300 -3.03800 0.500 19.85000 N ? G ? . 1
   HETATM 2714 C B TRS A 406 ? 45.23700 -2.42800 -4.25600 0.500 25.77000 C ? G ? . 1
   HETATM 2715 C1 B TRS A 406 ? 45.16400 -3.65000 -5.15700 0.500 42.32000 C ? G ? . 1
   HETATM 2716 C2 B TRS A 406 ? 43.86000 -1.94300 -3.82400 0.500 29.53000 C ? G ? . 1
   HETATM 2717 C3 B TRS A 406 ? 45.91400 -1.33200 -5.08100 0.500 29.94000 C ? G ? . 1
   HETATM 2718 O1 B TRS A 406 ? 46.42400 -3.82200 -5.75800 0.500 48.57000 O ? G ? . 1
   HETATM 2719 O2 B TRS A 406 ? 43.97300 -0.67100 -3.18900 0.500 39.81000 O ? G ? . 1
   HETATM 2720 O3 B TRS A 406 ? 45.24600 -0.12900 -4.82900 0.500 33.82000 O ? G ? . 1
   HETATM 2721 O . HOH A 501 ? 43.47800 -9.17000 8.14600 1.000 45.70000 O ? H ? . 1
   HETATM 2722 O A HOH A 502 ? 24.15700 11.53700 1.07900 0.810 34.88000 O ? H ? . 1
   HETATM 2723 O A HOH A 503 ? 23.28300 12.52700 -14.18200 0.580 47.96000 O ? H ? . 1
   HETATM 2724 O B HOH A 503 ? 20.30900 17.47400 -10.60000 0.420 29.24000 O ? H ? . 1
   HETATM 2725 O . HOH A 504 ? 44.17100 1.91700 -5.14700 1.000 53.66000 O ? H ? . 1
   HETATM 2726 O . HOH A 505 ? 35.60500 1.41700 -5.28200 1.000 28.64000 O ? H ? . 1
   HETATM 2727 O . HOH A 506 ? 44.26600 6.94000 20.95500 1.000 42.91000 O ? H ? . 1
   HETATM 2728 O . HOH A 507 ? 43.73000 21.13400 -14.71500 1.000 39.73000 O ? H ? . 1
   HETATM 2729 O A HOH A 508 ? 38.34500 29.64400 7.61400 1.000 41.31000 O ? H ? . 1
   HETATM 2730 O A HOH A 509 ? 30.74200 3.61100 -3.44500 1.000 39.75000 O ? H ? . 1
   HETATM 2731 O . HOH A 510 ? 59.19200 35.61900 0.89000 1.000 52.67000 O ? H ? . 1
   HETATM 2732 O . HOH A 511 ? 67.31100 23.11800 -5.68000 1.000 30.32000 O ? H ? . 1
   HETATM 2733 O A HOH A 512 ? 32.50900 22.34100 14.47900 0.600 31.34000 O ? H ? . 1
   HETATM 2734 O . HOH A 513 ? 53.51300 28.15500 -10.62000 1.000 57.62000 O ? H ? . 1
   HETATM 2735 O . HOH A 514 ? 73.38900 26.81000 2.14200 1.000 47.58000 O ? H ? . 1
   HETATM 2736 O A HOH A 515 ? 62.76400 14.17900 9.34800 1.000 25.79000 O ? H ? . 1
   HETATM 2737 O . HOH A 516 ? 24.83300 27.85200 -0.39400 1.000 30.80000 O ? H ? . 1
   HETATM 2738 O . HOH A 517 ? 56.45400 -3.62300 1.31900 1.000 43.84000 O ? H ? . 1
   HETATM 2739 O . HOH A 518 ? 63.89000 4.06200 6.18000 1.000 44.68000 O ? H ? . 1
   HETATM 2740 O . HOH A 519 ? 73.78400 16.52000 -5.52700 1.000 45.09000 O ? H ? . 1
   HETATM 2741 O . HOH A 520 ? 71.61800 26.12400 -2.10000 1.000 43.67000 O ? H ? . 1
   HETATM 2742 O . HOH A 521 ? 72.38700 12.70100 1.77000 1.000 55.75000 O ? H ? . 1
   HETATM 2743 O . HOH A 522 ? 23.94500 31.19900 -8.29900 1.000 37.32000 O ? H ? . 1
   HETATM 2744 O . HOH A 523 ? 45.63400 2.68000 14.12200 1.000 26.33000 O ? H ? . 1
   HETATM 2745 O B HOH A 524 ? 39.26300 32.06400 7.80500 1.000 39.76000 O ? H ? . 1
   HETATM 2746 O . HOH A 525 ? 51.49100 -5.70700 12.46500 1.000 28.03000 O ? H ? . 1
   HETATM 2747 O . HOH A 526 ? 49.49900 -0.40000 7.17200 1.000 17.58000 O ? H ? . 1
   HETATM 2748 O . HOH A 527 ? 49.66500 17.17500 -7.24700 1.000 15.26000 O ? H ? . 1
   HETATM 2749 O . HOH A 528 ? 53.14500 3.17700 3.91900 1.000 18.09000 O ? H ? . 1
   HETATM 2750 O . HOH A 529 ? 69.56000 26.28400 5.88600 1.000 44.46000 O ? H ? . 1
   HETATM 2751 O A HOH A 530 ? 37.22100 9.97400 12.44800 1.000 31.54000 O ? H ? . 1
   HETATM 2752 O . HOH A 531 ? 26.62200 32.76500 -2.77900 1.000 56.42000 O ? H ? . 1
   HETATM 2753 O . HOH A 532 ? 23.15900 6.46500 14.53300 1.000 51.66000 O ? H ? . 1
   HETATM 2754 O B HOH A 533 ? 33.97800 19.90800 14.25000 0.940 34.22000 O ? H ? . 1
   HETATM 2755 O . HOH A 534 ? 58.71800 10.69900 15.93100 1.000 34.92000 O ? H ? . 1
   HETATM 2756 O . HOH A 535 ? 37.03000 32.17500 -4.96400 1.000 29.98000 O ? H ? . 1
   HETATM 2757 O . HOH A 536 ? 43.52800 14.68200 -11.24900 1.000 40.96000 O ? H ? . 1
   HETATM 2758 O A HOH A 537 ? 64.12700 28.04800 6.52600 0.660 19.35000 O ? H ? . 1
   HETATM 2759 O B HOH A 537 ? 64.42500 26.91000 8.10000 0.340 33.44000 O ? H ? . 1
   HETATM 2760 O . HOH A 538 ? 46.45800 20.58500 23.36800 1.000 35.41000 O ? H ? . 1
   HETATM 2761 O . HOH A 539 ? 68.67400 26.19200 -2.68500 1.000 34.53000 O ? H ? . 1
   HETATM 2762 O . HOH A 540 ? 61.39100 4.35000 11.94500 1.000 33.98000 O ? H ? . 1
   HETATM 2763 O A HOH A 541 ? 35.07400 7.76900 12.28800 0.500 26.04000 O ? H ? . 1
   HETATM 2764 O B HOH A 541 ? 35.31500 8.61100 12.58400 0.500 28.60000 O ? H ? . 1
   HETATM 2765 O A HOH A 542 ? 43.43200 31.37700 -12.39100 0.660 47.00000 O ? H ? . 1
   HETATM 2766 O . HOH A 543 ? 34.31700 -1.98500 2.39700 1.000 24.25000 O ? H ? . 1
   HETATM 2767 O . HOH A 544 ? 57.89800 31.91700 6.11400 1.000 40.45000 O ? H ? . 1
   HETATM 2768 O . HOH A 545 ? 68.12500 8.95600 -4.29200 1.000 53.22000 O ? H ? . 1
   HETATM 2769 O . HOH A 546 ? 30.76900 28.38500 -13.78000 1.000 35.41000 O ? H ? . 1
   HETATM 2770 O . HOH A 547 ? 22.09000 7.28600 8.01900 1.000 47.40000 O ? H ? . 1
   HETATM 2771 O A HOH A 548 ? 44.94700 25.92200 12.66700 0.830 31.20000 O ? H ? . 1
   HETATM 2772 O . HOH A 549 ? 49.80500 -0.07200 -1.09600 1.000 38.48000 O ? H ? . 1
   HETATM 2773 O . HOH A 550 ? 62.58400 11.26400 7.29100 1.000 19.36000 O ? H ? . 1
   HETATM 2774 O . HOH A 551 ? 64.83000 28.13800 1.51700 1.000 18.02000 O ? H ? . 1
   HETATM 2775 O . HOH A 552 ? 57.50800 26.10900 13.24000 1.000 32.48000 O ? H ? . 1
   HETATM 2776 O . HOH A 553 ? 20.50800 12.97400 -1.39500 1.000 51.36000 O ? H ? . 1
   HETATM 2777 O . HOH A 554 ? 72.84900 19.45700 -6.24100 1.000 52.36000 O ? H ? . 1
   HETATM 2778 O . HOH A 555 ? 56.93300 15.66000 -7.00300 1.000 22.58000 O ? H ? . 1
   HETATM 2779 O . HOH A 556 ? 61.35900 35.16500 -2.87700 1.000 18.41000 O ? H ? . 1
   HETATM 2780 O . HOH A 557 ? 47.44100 -6.94100 5.34900 1.000 25.55000 O ? H ? . 1
   HETATM 2781 O . HOH A 558 ? 68.86700 29.05900 0.15200 1.000 22.47000 O ? H ? . 1
   HETATM 2782 O A HOH A 559 ? 24.43700 28.35200 -10.69500 1.000 33.85000 O ? H ? . 1
   HETATM 2783 O . HOH A 560 ? 44.44000 25.85200 9.89500 1.000 18.51000 O ? H ? . 1
   HETATM 2784 O . HOH A 561 ? 51.97300 32.29100 6.65300 1.000 33.35000 O ? H ? . 1
   HETATM 2785 O . HOH A 562 ? 46.15200 3.34400 3.41600 1.000 19.60000 O ? H ? . 1
   HETATM 2786 O . HOH A 563 ? 37.15800 3.22800 6.96900 1.000 19.02000 O ? H ? . 1
   HETATM 2787 O . HOH A 564 ? 46.01700 7.35500 -8.70000 1.000 41.38000 O ? H ? . 1
   HETATM 2788 O B HOH A 565 ? 37.26400 20.84500 13.54400 0.420 27.89000 O ? H ? . 1
   HETATM 2789 O A HOH A 566 ? 55.12700 21.02000 -10.43000 0.440 21.17000 O ? H ? . 1
   HETATM 2790 O B HOH A 566 ? 56.02400 20.49400 -12.48800 0.560 38.78000 O ? H ? . 1
   HETATM 2791 O . HOH A 567 ? 56.37000 6.76900 -2.57800 1.000 20.18000 O ? H ? . 1
   HETATM 2792 O . HOH A 568 ? 53.74600 0.61100 14.71200 1.000 26.76000 O ? H ? . 1
   HETATM 2793 O . HOH A 569 ? 36.93200 4.89900 -5.83600 1.000 22.44000 O ? H ? . 1
   HETATM 2794 O B HOH A 570 ? 39.84300 17.12600 12.57700 0.900 31.48000 O ? H ? . 1
   HETATM 2795 O A HOH A 571 ? 63.90500 8.72600 10.14300 0.460 18.31000 O ? H ? . 1
   HETATM 2796 O B HOH A 571 ? 65.54600 9.60000 9.52700 0.540 40.82000 O ? H ? . 1
   HETATM 2797 O . HOH A 572 ? 52.08500 9.27100 -9.29500 1.000 41.46000 O ? H ? . 1
   HETATM 2798 O . HOH A 573 ? 62.29100 22.82600 -11.07900 1.000 44.23000 O ? H ? . 1
   HETATM 2799 O . HOH A 574 ? 46.22000 29.25600 -7.56500 1.000 28.45000 O ? H ? . 1
   HETATM 2800 O . HOH A 575 ? 34.56200 20.41100 -10.51500 1.000 35.20000 O ? H ? . 1
   HETATM 2801 O . HOH A 576 ? 43.22300 3.66800 6.93500 1.000 16.62000 O ? H ? . 1
   HETATM 2802 O A HOH A 577 ? 45.31700 19.04900 21.41400 0.530 24.64000 O ? H ? . 1
   HETATM 2803 O B HOH A 577 ? 44.60400 18.63600 23.45100 0.470 32.08000 O ? H ? . 1
   HETATM 2804 O . HOH A 578 ? 59.51400 10.73500 -9.69800 1.000 39.52000 O ? H ? . 1
   HETATM 2805 O . HOH A 579 ? 23.71000 2.47500 9.80600 1.000 53.68000 O ? H ? . 1
   HETATM 2806 O . HOH A 580 ? 57.70200 -1.21900 7.15000 1.000 23.18000 O ? H ? . 1
   HETATM 2807 O . HOH A 581 ? 22.37800 15.56900 -4.34800 1.000 33.51000 O ? H ? . 1
   HETATM 2808 O . HOH A 582 ? 33.70500 2.58800 3.77700 1.000 20.61000 O ? H ? . 1
   HETATM 2809 O . HOH A 583 ? 49.17900 4.51000 14.05800 1.000 19.01000 O ? H ? . 1
   HETATM 2810 O . HOH A 584 ? 64.83700 7.46100 7.47400 1.000 46.56000 O ? H ? . 1
   HETATM 2811 O . HOH A 585 ? 53.38200 12.49300 6.63000 1.000 16.28000 O ? H ? . 1
   HETATM 2812 O . HOH A 586 ? 51.00200 -2.93200 2.21000 1.000 30.88000 O ? H ? . 1
   HETATM 2813 O . HOH A 587 ? 52.04800 30.07300 7.90700 1.000 36.22000 O ? H ? . 1
   HETATM 2814 O . HOH A 588 ? 26.90900 1.16300 3.88700 1.000 55.43000 O ? H ? . 1
   HETATM 2815 O . HOH A 589 ? 44.28300 21.43400 -10.41300 1.000 22.64000 O ? H ? . 1
   HETATM 2816 O . HOH A 590 ? 65.94400 22.97100 -3.31500 1.000 18.90000 O ? H ? . 1
   HETATM 2817 O . HOH A 591 ? 46.72700 1.77200 -3.50600 1.000 44.96000 O ? H ? . 1
   HETATM 2818 O . HOH A 592 ? 59.91800 20.61700 13.64000 1.000 26.36000 O ? H ? . 1
   HETATM 2819 O . HOH A 593 ? 54.89500 11.04500 8.47000 1.000 15.44000 O ? H ? . 1
   HETATM 2820 O . HOH A 594 ? 63.46500 18.35400 14.66500 1.000 39.37000 O ? H ? . 1
   HETATM 2821 O . HOH A 595 ? 31.23300 16.34100 -18.89700 1.000 29.06000 O ? H ? . 1
   HETATM 2822 O . HOH A 596 ? 55.02100 8.25400 8.52800 1.000 16.14000 O ? H ? . 1
   HETATM 2823 O . HOH A 597 ? 46.76900 15.19200 -9.46100 1.000 25.26000 O ? H ? . 1
   HETATM 2824 O . HOH A 598 ? 45.31100 15.33200 -7.01800 1.000 20.19000 O ? H ? . 1
   HETATM 2825 O . HOH A 599 ? 25.42400 35.32700 -8.00100 1.000 50.47000 O ? H ? . 1
   HETATM 2826 O . HOH A 600 ? 45.15600 -4.06000 11.39700 1.000 35.89000 O ? H ? . 1
   HETATM 2827 O . HOH A 601 ? 22.78300 7.20200 -4.27700 1.000 47.30000 O ? H ? . 1
   HETATM 2828 O B HOH A 602 ? 41.61200 3.44400 14.82400 0.970 32.16000 O ? H ? . 1
   HETATM 2829 O . HOH A 603 ? 31.53300 20.70000 -16.67900 1.000 30.00000 O ? H ? . 1
   HETATM 2830 O . HOH A 604 ? 57.51200 7.43600 7.59700 1.000 18.58000 O ? H ? . 1
   HETATM 2831 O . HOH A 605 ? 29.74900 4.24500 -0.89200 1.000 38.70000 O ? H ? . 1
   HETATM 2832 O . HOH A 606 ? 23.24700 25.53900 -4.58300 1.000 46.76000 O ? H ? . 1
   HETATM 2833 O . HOH A 607 ? 42.63000 14.63700 11.20600 1.000 17.60000 O ? H ? . 1
   HETATM 2834 O . HOH A 608 ? 62.53300 22.64000 10.66000 1.000 36.80000 O ? H ? . 1
   HETATM 2835 O . HOH A 609 ? 48.19800 32.94400 6.09100 1.000 28.34000 O ? H ? . 1
   HETATM 2836 O . HOH A 610 ? 54.80900 27.25600 10.53900 1.000 26.82000 O ? H ? . 1
   HETATM 2837 O . HOH A 611 ? 35.67300 5.93100 12.63700 1.000 49.79000 O ? H ? . 1
   HETATM 2838 O . HOH A 612 ? 67.85400 24.87200 -9.48800 1.000 59.42000 O ? H ? . 1
   HETATM 2839 O . HOH A 613 ? 44.69000 3.16400 -3.06700 1.000 23.23000 O ? H ? . 1
   HETATM 2840 O . HOH A 614 ? 61.81400 24.95700 -9.43200 1.000 44.60000 O ? H ? . 1
   HETATM 2841 O . HOH A 615 ? 68.16700 33.84400 7.90800 1.000 42.44000 O ? H ? . 1
   HETATM 2842 O . HOH A 616 ? 56.85300 21.18600 15.42800 1.000 34.33000 O ? H ? . 1
   HETATM 2843 O . HOH A 617 ? 68.81600 36.76400 6.47100 1.000 33.87000 O ? H ? . 1
   HETATM 2844 O . HOH A 618 ? 42.07700 -1.37000 10.97800 1.000 55.14000 O ? H ? . 1
   HETATM 2845 O . HOH A 619 ? 53.24100 11.20000 18.47500 1.000 26.65000 O ? H ? . 1
   HETATM 2846 O . HOH A 620 ? 58.49600 0.26900 -2.38700 1.000 44.45000 O ? H ? . 1
   HETATM 2847 O . HOH A 621 ? 55.83100 17.23300 15.40300 1.000 21.29000 O ? H ? . 1
   HETATM 2848 O . HOH A 622 ? 52.02100 26.68300 11.15800 1.000 21.82000 O ? H ? . 1
   HETATM 2849 O . HOH A 623 ? 48.94200 8.77500 12.93400 1.000 18.64000 O ? H ? . 1
   HETATM 2850 O . HOH A 624 ? 58.72900 -4.54300 13.46900 1.000 34.20000 O ? H ? . 1
   HETATM 2851 O . HOH A 625 ? 66.27800 18.73300 7.60700 1.000 48.07000 O ? H ? . 1
   HETATM 2852 O . HOH A 626 ? 53.58000 -4.40600 2.40300 1.000 38.72000 O ? H ? . 1
   HETATM 2853 O . HOH A 627 ? 49.00600 2.81400 -2.78600 1.000 40.44000 O ? H ? . 1
   HETATM 2854 O A HOH A 628 ? 57.29700 -2.42600 5.05300 0.480 19.15000 O ? H ? . 1
   HETATM 2855 O B HOH A 628 ? 56.73900 -4.20500 5.09500 0.520 37.65000 O ? H ? . 1
   HETATM 2856 O . HOH A 629 ? 38.36700 34.22300 6.02400 1.000 42.67000 O ? H ? . 1
   HETATM 2857 O . HOH A 630 ? 54.70700 36.15800 -4.42300 1.000 54.52000 O ? H ? . 1
   HETATM 2858 O . HOH A 631 ? 21.79000 20.16800 -15.83700 1.000 45.85000 O ? H ? . 1
   HETATM 2859 O A HOH A 632 ? 27.94700 11.54000 16.28500 0.490 26.75000 O ? H ? . 1
   HETATM 2860 O B HOH A 632 ? 28.41900 13.63800 16.92000 0.510 28.96000 O ? H ? . 1
   HETATM 2861 O . HOH A 633 ? 62.03400 14.90500 -12.49000 1.000 60.83000 O ? H ? . 1
   HETATM 2862 O . HOH A 634 ? 36.57900 4.75300 9.10300 1.000 18.01000 O ? H ? . 1
   HETATM 2863 O . HOH A 635 ? 45.03600 1.18200 17.06600 1.000 47.84000 O ? H ? . 1
   HETATM 2864 O . HOH A 636 ? 23.27400 7.75300 1.25500 1.000 41.17000 O ? H ? . 1
   HETATM 2865 O . HOH A 637 ? 54.87800 9.00800 17.73800 1.000 38.50000 O ? H ? . 1
   HETATM 2866 O . HOH A 638 ? 51.07800 14.94800 17.81600 1.000 26.88000 O ? H ? . 1
   HETATM 2867 O . HOH A 639 ? 54.76900 3.61500 -4.50300 1.000 43.19000 O ? H ? . 1
   HETATM 2868 O . HOH A 640 ? 52.65200 3.09800 -3.17900 1.000 30.85000 O ? H ? . 1
   HETATM 2869 O A HOH A 641 ? 35.41300 25.12000 14.29300 0.700 34.03000 O ? H ? . 1
   HETATM 2870 O . HOH A 642 ? 25.59600 26.23900 1.61100 1.000 28.83000 O ? H ? . 1
   HETATM 2871 O . HOH A 643 ? 39.81100 3.25000 -6.99600 1.000 25.72000 O ? H ? . 1
   HETATM 2872 O . HOH A 644 ? 33.03500 0.58800 11.02900 1.000 49.42000 O ? H ? . 1
   HETATM 2873 O . HOH A 645 ? 46.63300 -5.16700 -1.57800 1.000 51.32000 O ? H ? . 1
   HETATM 2874 O . HOH A 646 ? 47.05800 11.93700 -10.22400 1.000 50.76000 O ? H ? . 1
   HETATM 2875 O A HOH A 647 ? 44.26300 17.27600 12.55700 0.710 19.91000 O ? H ? . 1
   HETATM 2876 O B HOH A 647 ? 44.25900 16.09400 12.99300 0.290 16.74000 O ? H ? . 1
   HETATM 2877 O . HOH A 648 ? 20.86100 20.61400 -5.46600 1.000 64.43000 O ? H ? . 1
   HETATM 2878 O . HOH A 649 ? 21.98900 31.13100 -1.29200 1.000 58.52000 O ? H ? . 1
   HETATM 2879 O . HOH A 650 ? 49.57200 28.58400 18.03600 1.000 41.77000 O ? H ? . 1
   HETATM 2880 O . HOH A 651 ? 57.76200 35.92200 -1.24600 1.000 30.59000 O ? H ? . 1
   HETATM 2881 O . HOH A 652 ? 33.11300 12.95800 16.64900 1.000 47.70000 O ? H ? . 1
   HETATM 2882 O . HOH A 653 ? 42.77900 9.22600 -10.44300 1.000 39.38000 O ? H ? . 1
   HETATM 2883 O A HOH A 654 ? 62.94100 1.10800 10.26400 0.600 29.09000 O ? H ? . 1
   HETATM 2884 O B HOH A 654 ? 62.40500 2.02400 12.83900 0.400 20.93000 O ? H ? . 1
   HETATM 2885 O . HOH A 655 ? 55.63600 37.75600 0.41600 1.000 51.58000 O ? H ? . 1
   HETATM 2886 O . HOH A 656 ? 50.12100 22.53500 -14.15200 1.000 53.45000 O ? H ? . 1
   HETATM 2887 O A HOH A 657 ? 39.49100 39.44200 -0.41300 0.610 38.03000 O ? H ? . 1
   HETATM 2888 O B HOH A 657 ? 40.31100 41.04600 0.70400 0.390 32.62000 O ? H ? . 1
   HETATM 2889 O B HOH A 658 ? 60.38700 34.44900 4.22000 1.000 54.38000 O ? H ? . 1
   HETATM 2890 O A HOH A 659 ? 62.24400 27.18200 8.51100 0.510 25.43000 O ? H ? . 1
   HETATM 2891 O B HOH A 659 ? 62.47700 25.00100 8.53100 0.490 24.08000 O ? H ? . 1
   HETATM 2892 O . HOH A 660 ? 54.35100 16.24800 -11.69600 1.000 40.40000 O ? H ? . 1
   HETATM 2893 O A HOH A 661 ? 30.68000 14.57300 16.24900 1.000 27.44000 O ? H ? . 1
   HETATM 2894 O . HOH A 662 ? 30.30700 17.83000 15.78800 1.000 25.72000 O ? H ? . 1
   HETATM 2895 O A HOH A 663 ? 29.72200 31.02600 8.90300 0.490 41.66000 O ? H ? . 1
   HETATM 2896 O A HOH A 664 ? 44.99900 27.27000 19.10200 0.580 35.79000 O ? H ? . 1
   HETATM 2897 O B HOH A 664 ? 45.53700 28.56500 19.10200 0.420 37.73000 O ? H ? . 1
   HETATM 2898 O A HOH A 665 ? 29.76400 31.41500 2.84300 0.960 32.68000 O ? H ? . 1
   HETATM 2899 O . HOH A 666 ? 50.19700 2.82400 15.86700 1.000 39.70000 O ? H ? . 1
   HETATM 2900 O . HOH A 667 ? 44.20500 -3.24400 3.98400 1.000 18.42000 O ? H ? . 1
   HETATM 2901 O A HOH A 668 ? 68.93900 21.20000 6.63300 1.000 41.40000 O ? H ? . 1
   HETATM 2902 O A HOH A 669 ? 59.78600 2.75600 15.96400 0.610 18.72000 O ? H ? . 1
   HETATM 2903 O B HOH A 669 ? 61.41800 2.12000 16.81400 0.390 36.41000 O ? H ? . 1
   HETATM 2904 O A HOH A 670 ? 23.00900 16.19700 16.10900 0.460 24.56000 O ? H ? . 1
   HETATM 2905 O B HOH A 670 ? 22.12100 18.15900 14.66600 0.540 25.83000 O ? H ? . 1
   HETATM 2906 O . HOH A 671 ? 56.48400 29.38500 6.54300 1.000 44.55000 O ? H ? . 1
   HETATM 2907 O . HOH A 672 ? 63.60200 8.39000 -4.55700 1.000 50.45000 O ? H ? . 1
   HETATM 2908 O . HOH A 673 ? 63.92800 10.61800 -9.86700 1.000 48.02000 O ? H ? . 1
   HETATM 2909 O . HOH A 674 ? 65.51600 19.38400 -13.25700 1.000 42.43000 O ? H ? . 1
   HETATM 2910 O . HOH A 675 ? 68.63200 15.54000 7.59200 1.000 45.95000 O ? H ? . 1
   HETATM 2911 O A HOH A 676 ? 59.82600 -2.05600 4.18000 0.480 20.95000 O ? H ? . 1
   HETATM 2912 O B HOH A 676 ? 60.83200 -2.19500 3.09800 0.520 31.76000 O ? H ? . 1
   HETATM 2913 O A HOH A 677 ? 37.21200 3.16000 11.29500 0.540 30.78000 O ? H ? . 1
   HETATM 2914 O B HOH A 677 ? 38.98100 1.47600 10.69300 0.460 26.28000 O ? H ? . 1
   HETATM 2915 O A HOH A 678 ? 41.53100 15.54700 -11.84500 0.880 33.81000 O ? H ? . 1
   HETATM 2916 O . HOH A 679 ? 34.52300 8.67800 -7.30400 1.000 28.93000 O ? H ? . 1
   HETATM 2917 O A HOH A 680 ? 58.34600 21.59100 -11.84500 1.000 33.81000 O ? H ? . 1
   HETATM 2918 O . HOH A 681 ? 51.58000 27.47900 14.59100 1.000 27.23000 O ? H ? . 1
   HETATM 2919 O . HOH A 682 ? 50.60600 12.78300 18.96200 1.000 36.20000 O ? H ? . 1
   HETATM 2920 O . HOH A 683 ? 53.21700 37.80000 0.81100 1.000 43.48000 O ? H ? . 1
   HETATM 2921 O B HOH A 684 ? 31.71800 8.47500 -6.39100 1.000 41.51000 O ? H ? . 1
   HETATM 2922 O A HOH A 685 ? 43.03700 24.38500 16.56500 0.530 24.30000 O ? H ? . 1
   HETATM 2923 O . HOH A 686 ? 74.12500 12.33600 -3.72800 1.000 52.38000 O ? H ? . 1
   HETATM 2924 O B HOH A 687 ? 27.03000 9.70600 -5.58900 0.610 22.25000 O ? H ? . 1
   HETATM 2925 O C HOH A 687 ? 28.51800 8.04100 -5.36600 0.390 32.79000 O ? H ? . 1
   HETATM 2926 O . HOH A 688 ? 28.40900 23.46300 10.01000 1.000 32.65000 O ? H ? . 1
   HETATM 2927 O . HOH A 689 ? 44.51200 12.82500 -9.70400 1.000 33.74000 O ? H ? . 1
   HETATM 2928 O A HOH A 690 ? 44.95700 31.57100 -8.47600 0.960 51.23000 O ? H ? . 1
   HETATM 2929 O . HOH A 691 ? 21.39300 13.17300 16.04600 1.000 43.42000 O ? H ? . 1
   HETATM 2930 O B HOH A 692 ? 45.35000 8.10500 18.79000 0.940 32.68000 O ? H ? . 1
   HETATM 2931 O . HOH A 693 ? 23.78900 14.11800 -0.75500 1.000 35.56000 O ? H ? . 1
   HETATM 2932 O . HOH A 694 ? 25.42300 27.32500 9.55100 1.000 60.60000 O ? H ? . 1
   HETATM 2933 O . HOH A 695 ? 63.20500 7.25000 12.40600 1.000 48.77000 O ? H ? . 1
   HETATM 2934 O . HOH A 696 ? 65.26900 13.88800 7.76300 1.000 34.50000 O ? H ? . 1
   HETATM 2935 O A HOH A 697 ? 52.55900 -1.31800 17.53900 0.650 46.24000 O ? H ? . 1
   HETATM 2936 O B HOH A 697 ? 52.34900 0.76900 17.16600 0.350 34.23000 O ? H ? . 1
   HETATM 2937 O . HOH A 698 ? 49.44200 32.55700 -5.15600 1.000 55.29000 O ? H ? . 1
   HETATM 2938 O A HOH A 699 ? 31.08800 27.42800 8.75700 0.470 28.86000 O ? H ? . 1
   HETATM 2939 O . HOH A 700 ? 37.53400 1.60600 -7.21800 1.000 29.71000 O ? H ? . 1
   HETATM 2940 O . HOH A 701 ? 41.30400 33.44900 -4.91400 1.000 48.89000 O ? H ? . 1
   HETATM 2941 O . HOH A 702 ? 34.68300 6.06300 -7.16900 1.000 36.76000 O ? H ? . 1
   HETATM 2942 O . HOH A 703 ? 29.32300 25.78800 9.72600 1.000 39.90000 O ? H ? . 1
   HETATM 2943 O A HOH A 704 ? 61.81900 7.97900 17.78900 0.400 19.94000 O ? H ? . 1
   HETATM 2944 O B HOH A 704 ? 62.28700 9.41700 16.70300 0.600 44.11000 O ? H ? . 1
   HETATM 2945 O . HOH A 705 ? 39.77100 31.36100 -6.36700 1.000 57.00000 O ? H ? . 1
   HETATM 2946 O . HOH A 706 ? 41.08700 7.80500 -10.09200 1.000 44.60000 O ? H ? . 1
   HETATM 2947 O . HOH A 707 ? 65.01900 6.83900 5.14800 1.000 46.97000 O ? H ? . 1
   HETATM 2948 O . HOH A 708 ? 24.95000 6.16400 5.61200 1.000 54.54000 O ? H ? . 1
   HETATM 2949 O . HOH A 709 ? 35.03600 7.34800 -14.46100 1.000 49.54000 O ? H ? . 1
   HETATM 2950 O . HOH A 710 ? 17.32100 13.36700 16.50500 1.000 59.65000 O ? H ? . 1
   HETATM 2951 O A HOH A 711 ? 40.77300 17.70200 12.34100 0.360 19.49000 O ? H ? . 1
   HETATM 2952 O B HOH A 711 ? 41.68300 17.55500 11.12200 0.640 18.90000 O ? H ? . 1
   HETATM 2953 O . HOH A 712 ? 30.56600 -2.38400 7.33200 1.000 65.16000 O ? H ? . 1
   HETATM 2954 O . HOH A 713 ? 31.79100 -0.25900 -5.15100 1.000 52.32000 O ? H ? . 1
   HETATM 2955 O A HOH A 714 ? 67.05200 2.34400 1.44200 0.500 27.75000 O ? H ? . 1
   HETATM 2956 O B HOH A 714 ? 66.81800 2.10900 -0.74400 0.500 37.34000 O ? H ? . 1
   HETATM 2957 O . HOH A 715 ? 48.31400 33.64500 8.64300 1.000 53.97000 O ? H ? . 1
   HETATM 2958 O A HOH A 716 ? 26.32300 19.65300 13.62200 0.520 34.69000 O ? H ? . 1
   HETATM 2959 O B HOH A 716 ? 24.38400 20.05500 14.38400 0.480 39.46000 O ? H ? . 1
   HETATM 2960 O . HOH A 717 ? 31.18600 1.03200 3.20300 1.000 43.36000 O ? H ? . 1
   HETATM 2961 O A HOH A 718 ? 53.01600 -6.18200 14.59200 0.550 27.34000 O ? H ? . 1
   HETATM 2962 O B HOH A 718 ? 52.54900 -5.84100 16.10100 0.450 34.20000 O ? H ? . 1
   HETATM 2963 O . HOH A 719 ? 58.59600 31.07100 -11.04500 1.000 59.41000 O ? H ? . 1
   HETATM 2964 O . HOH A 720 ? 57.45300 9.19100 17.11000 1.000 39.59000 O ? H ? . 1
   HETATM 2965 O . HOH A 721 ? 72.67600 29.52800 6.75500 1.000 39.76000 O ? H ? . 1
   HETATM 2966 O . HOH A 722 ? 54.60500 29.40300 8.82700 1.000 31.37000 O ? H ? . 1
   HETATM 2967 O . HOH A 723 ? 63.07800 8.68900 -7.20600 1.000 49.45000 O ? H ? . 1
   HETATM 2968 O A HOH A 724 ? 34.62600 -4.24300 6.20400 0.590 34.49000 O ? H ? . 1
   HETATM 2969 O B HOH A 724 ? 35.70900 -3.35700 5.06700 0.410 15.84000 O ? H ? . 1
   HETATM 2970 O . HOH A 725 ? 24.86700 33.62600 -4.73900 1.000 55.88000 O ? H ? . 1
   HETATM 2971 O . HOH A 726 ? 52.90700 38.49200 -1.08500 1.000 53.70000 O ? H ? . 1
   HETATM 2972 O . HOH A 727 ? 32.50900 4.10100 -6.98800 1.000 58.34000 O ? H ? . 1
   HETATM 2973 O . HOH A 728 ? 27.77700 3.31200 15.36600 1.000 66.11000 O ? H ? . 1
   HETATM 2974 O A HOH A 729 ? 40.50400 36.15100 8.13700 1.000 58.40000 O ? H ? . 1
   HETATM 2975 O . HOH A 730 ? 23.63600 29.86600 -12.84000 1.000 42.38000 O ? H ? . 1
   HETATM 2976 O . HOH A 731 ? 22.68600 1.18900 5.28000 1.000 62.10000 O ? H ? . 1
   HETATM 2977 O B HOH A 732 ? 37.04400 18.85800 15.17900 0.340 27.42000 O ? H ? . 1
   HETATM 2978 O . HOH A 733 ? 47.69000 -5.11900 1.08700 1.000 38.94000 O ? H ? . 1
   HETATM 2979 O . HOH A 734 ? 61.06200 8.65300 -8.52900 1.000 47.97000 O ? H ? . 1
   HETATM 2980 O A HOH A 735 ? 52.02200 11.06700 -12.69500 0.510 34.61000 O ? H ? . 1
   HETATM 2981 O B HOH A 735 ? 50.11900 11.32500 -14.04300 0.490 38.63000 O ? H ? . 1
   HETATM 2982 O . HOH A 736 ? 40.37200 3.59100 -9.67400 1.000 43.27000 O ? H ? . 1
   HETATM 2983 O . HOH A 737 ? 63.99400 13.06200 15.21300 1.000 51.27000 O ? H ? . 1
   HETATM 2984 O B HOH A 738 ? 40.50000 19.99800 14.38900 0.460 33.61000 O ? H ? . 1
   HETATM 2985 O . HOH A 739 ? 61.51100 -2.40300 16.89100 1.000 53.68000 O ? H ? . 1
   HETATM 2986 O A HOH A 740 ? 63.93800 10.45300 -3.34300 0.560 25.94000 O ? H ? . 1
   HETATM 2987 O B HOH A 740 ? 64.54900 9.88800 -1.88500 0.440 21.23000 O ? H ? . 1
   HETATM 2988 O . HOH A 741 ? 22.83600 25.18400 -7.71300 1.000 61.43000 O ? H ? . 1
   HETATM 2989 O . HOH A 742 ? 65.90200 7.49300 -0.46600 1.000 47.74000 O ? H ? . 1
   HETATM 2990 O . HOH A 743 ? 56.79500 0.51000 -4.47300 1.000 49.59000 O ? H ? . 1
   HETATM 2991 O B HOH A 744 ? 30.52000 6.66500 -4.81700 1.000 46.61000 O ? H ? . 1
   HETATM 2992 O . HOH A 745 ? 55.18300 28.39100 13.07600 1.000 50.97000 O ? H ? . 1
   HETATM 2993 O . HOH A 746 ? 40.14100 14.41300 -16.42000 1.000 61.91000 O ? H ? . 1
   HETATM 2994 O . HOH A 747 ? 24.96600 6.07200 2.49200 1.000 52.93000 O ? H ? . 1
   HETATM 2995 O A HOH A 748 ? 36.30200 24.34700 16.47300 0.750 37.34000 O ? H ? . 1
   HETATM 2996 O . HOH A 749 ? 50.47800 4.11500 -4.67500 1.000 46.45000 O ? H ? . 1
   HETATM 2997 O . HOH A 750 ? 46.40100 -6.51900 3.01500 1.000 31.45000 O ? H ? . 1
   HETATM 2998 O . HOH A 751 ? 31.91200 18.88000 17.05500 1.000 55.14000 O ? H ? . 1
   HETATM 2999 O . HOH A 752 ? 48.89200 -5.92000 13.39400 1.000 40.78000 O ? H ? . 1
   HETATM 3000 O . HOH A 753 ? 51.89700 -8.21800 11.51700 1.000 45.36000 O ? H ? . 1
   HETATM 3001 O . HOH A 754 ? 50.08000 3.23600 22.94600 1.000 61.20000 O ? H ? . 1
   HETATM 3002 O A HOH A 755 ? 43.85800 0.82000 14.32500 0.580 28.17000 O ? H ? . 1
   HETATM 3003 O B HOH A 755 ? 42.76400 1.95700 14.38200 0.420 29.17000 O ? H ? . 1
   HETATM 3004 O A HOH A 756 ? 48.82600 7.17600 -8.08500 1.000 44.31000 O ? H ? . 1
   HETATM 3005 O A HOH A 757 ? 23.33000 21.09500 -4.68700 0.490 32.75000 O ? H ? . 1
   HETATM 3006 O B HOH A 757 ? 22.25000 22.62400 -4.32800 0.510 40.21000 O ? H ? . 1
   HETATM 3007 O . HOH A 758 ? 35.46800 14.18000 -19.01400 1.000 46.25000 O ? H ? . 1
   HETATM 3008 O A HOH A 759 ? 19.72700 19.94100 -11.30800 1.000 62.07000 O ? H ? . 1
   HETATM 3009 O . HOH A 760 ? 51.14500 -5.52800 2.91700 1.000 55.50000 O ? H ? . 1
   HETATM 3010 O A HOH A 761 ? 38.64800 25.61600 17.89800 0.400 34.99000 O ? H ? . 1
   HETATM 3011 O B HOH A 761 ? 37.73000 27.59600 17.50400 0.600 39.04000 O ? H ? . 1
   HETATM 3012 O . HOH A 762 ? 74.14400 16.65200 2.22200 1.000 59.99000 O ? H ? . 1
   HETATM 3013 O . HOH A 763 ? 26.05200 28.41100 3.42000 1.000 42.41000 O ? H ? . 1
   HETATM 3014 O . HOH A 764 ? 48.69600 4.53900 -8.09100 1.000 59.05000 O ? H ? . 1

data_comp_GOL
loop_
  _chem_comp_atom.comp_id
  _chem_comp_atom.atom_id
  _chem_comp_atom.type_symbol
  _chem_comp_atom.type_energy
  _chem_comp_atom.charge
  _chem_comp_atom.partial_charge
  _chem_comp_atom.x
  _chem_comp_atom.y
  _chem_comp_atom.z
   GOL C1 C CH2 0 -0.020 -0.0119 -0.0059 0.0191
   GOL O1 O OH1 0 -0.304 1.3805 0.0186 0.0259
   GOL C2 C CH1 0 0.087 -0.4684 0.0085 1.4959
   GOL O2 O OH1 0 -0.291 -0.0684 1.1638 2.1518
   GOL C3 C CH2 0 -0.022 -2.0072 -0.1292 1.4373
   GOL O3 O OH1 0 -0.303 -2.4550 -0.1866 2.7549
   GOL H11 H HCH2 0 0.036 -0.4596 0.8647 -0.5194
   GOL H12 H HCH2 0 0.044 -0.4035 -0.9129 -0.4900
   GOL HO1 H HOH1 0 0.192 1.6563 0.0843 -0.8893
   GOL H2 H HCH1 0 0.121 -0.0099 -0.8415 2.0595
   GOL HO2 H HOH1 0 0.186 -0.5039 1.9100 1.7282
   GOL H31 H HCH2 0 0.037 -2.4323 0.7199 0.8513
   GOL H32 H HCH2 0 0.045 -2.2770 -1.0444 0.8664
   GOL HO3 H HOH1 0 0.193 -3.4114 -0.2065 2.7198

loop_
  _chem_comp_bond.comp_id
  _chem_comp_bond.atom_id_1
  _chem_comp_bond.atom_id_2
  _chem_comp_bond.type
  _chem_comp_bond.value_dist
  _chem_comp_bond.value_dist_esd
  _chem_comp_bond.value_dist_neutron
   GOL C1 O1 single 1.393 0.034 1.393
   GOL C1 C2 single 1.546 0.037 1.546
   GOL C1 H11 single 0.970 0.039 1.117
   GOL C1 H12 single 0.970 0.040 1.111
   GOL O1 HO1 single 0.850 0.036 0.958
   GOL C2 O2 single 1.387 0.032 1.387
   GOL C2 C3 single 1.546 0.037 1.546
   GOL C2 H2 single 0.970 0.040 1.118
   GOL O2 HO2 single 0.850 0.036 0.962
   GOL C3 O3 single 1.393 0.034 1.393
   GOL C3 H31 single 0.970 0.039 1.116
   GOL C3 H32 single 0.970 0.040 1.112
   GOL O3 HO3 single 0.850 0.036 0.957

loop_
  _chem_comp_angle.comp_id
  _chem_comp_angle.atom_id_1
  _chem_comp_angle.atom_id_2
  _chem_comp_angle.atom_id_3
  _chem_comp_angle.value_angle
  _chem_comp_angle.value_angle_esd
   GOL H12 C1 H11 105.90 3.000
   GOL H12 C1 C2 109.95 2.667
   GOL H11 C1 C2 109.57 2.618
   GOL H12 C1 O1 111.64 2.676
   GOL H11 C1 O1 112.91 2.645
   GOL C2 C1 O1 106.88 2.744
   GOL HO1 O1 C1 106.52 2.420
   GOL H2 C2 C3 111.07 2.733
   GOL H2 C2 O2 106.05 2.375
   GOL C3 C2 O2 112.28 2.652
   GOL H2 C2 C1 110.69 2.365
   GOL C3 C2 C1 104.88 2.394
   GOL O2 C2 C1 111.98 2.399
   GOL HO2 O2 C2 107.89 2.627
   GOL H32 C3 H31 105.32 2.892
   GOL H32 C3 O3 111.95 2.644
   GOL H31 C3 O3 113.93 2.603
   GOL H32 C3 C2 109.53 2.639
   GOL H31 C3 C2 109.35 2.674
   GOL O3 C3 C2 106.72 2.610
   GOL HO3 O3 C3 106.70 2.779

loop_
  _chem_comp_tor.comp_id
  _chem_comp_tor.id
  _chem_comp_tor.atom_id_1
  _chem_comp_tor.atom_id_2
  _chem_comp_tor.atom_id_3
  _chem_comp_tor.atom_id_4
  _chem_comp_tor.value_angle
  _chem_comp_tor.value_angle_esd
  _chem_comp_tor.period
   GOL Var_01 O3 C3 C2 C1 177.15 30.0 3
   GOL Var_02 O2 C2 C1 O1 62.19 30.0 3

loop_
  _chem_comp.id
  _chem_comp.three_letter_code
  _chem_comp.name
  _chem_comp.group
  _chem_comp.number_atoms_all
  _chem_comp.number_atoms_nh
  _chem_comp.desc_level
   GOL GOL 'propane-1,2,3-triol      ' ligand 14 6 .

data_comp_TRS
loop_
  _chem_comp_atom.comp_id
  _chem_comp_atom.atom_id
  _chem_comp_atom.type_symbol
  _chem_comp_atom.type_energy
  _chem_comp_atom.partial_charge
   TRS O3 O OH1 0.000
   TRS HO3 H HOH1 0.000
   TRS C3 C CH2 0.000
   TRS H31 H HCH2 0.000
   TRS H32 H HCH2 0.000
   TRS C C CT 0.000
   TRS N N NT3 0.000
   TRS HN2 H HNT3 0.000
   TRS HN1 H HNT3 0.000
   TRS C2 C CH2 0.000
   TRS H21 H HCH2 0.000
   TRS H22 H HCH2 0.000
   TRS O2 O OH1 0.000
   TRS HO2 H HOH1 0.000
   TRS C1 C CH2 0.000
   TRS H11 H HCH2 0.000
   TRS H12 H HCH2 0.000
   TRS O1 O OH1 0.000
   TRS HO1 H HOH1 0.000
   TRS HN3 H HNT3 0.000

loop_
  _chem_comp_bond.comp_id
  _chem_comp_bond.atom_id_1
  _chem_comp_bond.atom_id_2
  _chem_comp_bond.type
  _chem_comp_bond.value_dist
  _chem_comp_bond.value_dist_esd
   TRS HO3 O3 single 0.980 0.020
   TRS C3 O3 single 1.410 0.020
   TRS H31 C3 single 1.090 0.020
   TRS H32 C3 single 1.090 0.020
   TRS C C3 single 1.524 0.020
   TRS N C single 1.465 0.020
   TRS HN2 N single 1.015 0.020
   TRS HN1 N single 1.015 0.020
   TRS C2 C single 1.524 0.020
   TRS H21 C2 single 1.090 0.020
   TRS H22 C2 single 1.090 0.020
   TRS O2 C2 single 1.410 0.020
   TRS HO2 O2 single 0.980 0.020
   TRS C1 C single 1.524 0.020
   TRS H11 C1 single 1.090 0.020
   TRS H12 C1 single 1.090 0.020
   TRS O1 C1 single 1.410 0.020
   TRS HO1 O1 single 0.980 0.020
   TRS HN3 N single 1.009 0.020

loop_
  _chem_comp_angle.comp_id
  _chem_comp_angle.atom_id_1
  _chem_comp_angle.atom_id_2
  _chem_comp_angle.atom_id_3
  _chem_comp_angle.value_angle
  _chem_comp_angle.value_angle_esd
   TRS HO3 O3 C3 109.470 3.000
   TRS O3 C3 H31 109.470 3.000
   TRS O3 C3 H32 109.470 3.000
   TRS O3 C3 C 109.470 3.000
   TRS H31 C3 H32 107.900 3.000
   TRS H31 C3 C 109.470 3.000
   TRS H32 C3 C 109.470 3.000
   TRS C3 C N 109.500 3.000
   TRS C3 C C2 111.000 3.000
   TRS C3 C C1 111.000 3.000
   TRS N C C2 109.500 3.000
   TRS N C C1 109.500 3.000
   TRS C2 C C1 111.000 3.000
   TRS C N HN2 120.000 3.000
   TRS C N HN1 120.000 3.000
   TRS HN2 N HN1 120.000 3.000
   TRS C C2 H21 109.470 3.000
   TRS C C2 H22 109.470 3.000
   TRS C C2 O2 109.470 3.000
   TRS H21 C2 H22 107.900 3.000
   TRS H21 C2 O2 109.470 3.000
   TRS H22 C2 O2 109.470 3.000
   TRS C2 O2 HO2 109.470 3.000
   TRS C C1 H11 109.470 3.000
   TRS C C1 H12 109.470 3.000
   TRS C C1 O1 109.470 3.000
   TRS H11 C1 H12 107.900 3.000
   TRS H11 C1 O1 109.470 3.000
   TRS H12 C1 O1 109.470 3.000
   TRS C1 O1 HO1 109.470 3.000
   TRS HN3 N C 109.460 3.000
   TRS HN3 N HN1 109.440 3.000
   TRS HN3 N HN2 109.490 3.000

loop_
  _chem_comp_tor.comp_id
  _chem_comp_tor.id
  _chem_comp_tor.atom_id_1
  _chem_comp_tor.atom_id_2
  _chem_comp_tor.atom_id_3
  _chem_comp_tor.atom_id_4
  _chem_comp_tor.value_angle
  _chem_comp_tor.value_angle_esd
  _chem_comp_tor.period
   TRS var_1 O3 C3 C C1 -60.000 20.000 3
   TRS var_2 C3 C N HN1 -60.000 20.000 3
   TRS var_3 C3 C C2 O2 -175.000 20.000 3
   TRS var_4 C C2 O2 HO2 0.000 20.000 2
   TRS var_5 C3 C C1 O1 -60.000 20.000 3
   TRS var_6 C C1 O1 HO1 0.000 20.000 2
   TRS var_7 O3 C3 C N 60.000 30.000 3
   TRS var_8 HO3 O3 C3 C 180.000 30.000 2

loop_
  _chem_comp.id
  _chem_comp.three_letter_code
  _chem_comp.name
  _chem_comp.group
  _chem_comp.number_atoms_all
  _chem_comp.number_atoms_nh
  _chem_comp.desc_level
   TRS TRS Tromethamine non-polymer 19 7 .
